# Supplementary material for: Identification of ADGRE5 as discriminating MYC target between Burkitt lymphoma and diffuse large B-cell lymphoma
Source: BMC Cancer. 2019 Apr 5;19:322. doi: 10.1186/s12885-019-5537-0 (PMC6451309; doi:10.1186/s12885-019-5537-0)
Supplement: Supplementary file 2 — File S2. ChIP-Seq data of differentially bound MYC and H3K4 target genes derived from comparison of BL vs. DLBCL, BL vs. DLBCLneg, DLBCLneg vs. DLBCLpos and BL vs. DLBCLpos. (XLSX 1673 kb) [file 12885_2019_5537_MOESM2_ESM.xlsx]

## Sheet: MYC_BL_vs_DLBCL
X.1	X	ensembl_gene_id	external_gene_name	wikigene_description	seqnames	start	end	width	Fold	p.value	FDR	insideFeature	distancetoFeature	shortestDistance	fromOverlappingOrNearest	in BL cell line	CACGTG	(G|A)CA(A|C|G|T|N)(A|C|G|T|N)TG(G|A)
1	ENSG00000156345	ENSG00000156345	CDK20	cyclin-dependent kinase 20	chr9	87973905	87975006	1102	5.79886	4.52469e-22	4.94721e-17	overlapStart	848	253	NearestLocation	higher	471; 882	652
2	ENSG00000131002	ENSG00000131002	TXLNGY	taxilin gamma pseudogene - Y-linked	chrY	19567030	19568311	1282	5.99724	6.84432e-16	3.74172e-11	overlapStart	-283	283	NearestLocation	higher	249; 552	827
4	ENSG00000242540	ENSG00000242540	AC010729.1		chr2	5695343	5698402	3060	5.21337	4.01487e-15	1.09744e-10	overlapStart	-877	877	NearestLocation	higher	2453	176; 2222; 2285; 2445; 2887
7	ENSG00000225661	ENSG00000225661	RPL14P5		chrX	1008751	1009441	691	3.73373	1.63346e-12	2.55141e-08	inside	1350	248	NearestLocation	higher	no motif	no motif
8	ENSG00000280001	ENSG00000280001	DDX3Y	DEAD (Asp-Glu-Ala-Asp) box helicase 3 - Y-linked	chrY	12904649	12906283	1635	5.1258	1.95614e-12	2.67351e-08	overlapStart	-288	288	NearestLocation	higher	no motif	330; 825; 1157; 1502
9	ENSG00000105472	ENSG00000105472	CLEC11A	C-type lectin domain family 11 - member A	chr19	50723982	50725688	1707	3.59584	1.26537e-11	1.53726e-07	inside	653	30	NearestLocation	higher	no motif	1168; 1215
11	ENSG00000205696	ENSG00000205696	ADARB2-AS1	ADARB2 antisense RNA 1	chr10	1526451	1526921	471	3.71201	2.02441e-10	2.01223e-06	overlapStart	-186	186	NearestLocation	higher	126	368; 446
12	ENSG00000197619	ENSG00000197619	ZNF615	zinc finger protein 615	chr19	52007359	52008906	1548	-4.31416	1.96307e-09	1.78865e-05	overlapStart	871	676	NearestLocation	lower	no motif	1136
13	ENSG00000099725	ENSG00000099725	PRKY	protein kinase - Y-linked - pseudogene	chrY	7273464	7275380	1917	4.78502	2.74475e-09	2.3085e-05	overlapStart	-508	508	NearestLocation	higher	no motif	1482; 1765
14	ENSG00000236296	ENSG00000236296	GUSBP5	glucuronidase - beta pseudogene 5	chr4	143558243	143560274	2032	-4.29448	5.77426e-09	4.50962e-05	overlapStart	-1229	802	NearestLocation	lower	1822	4; 909
15	ENSG00000236266	ENSG00000236266	RP3-467L1.4		chr1	7826935	7828373	1439	4.11568	2.36316e-08	0.000172256	overlapStart	407	407	NearestLocation	higher	860	no motif
16	ENSG00000236423	ENSG00000236423	LINC01134	long intergenic non-protein coding RNA 1134	chr1	3902081	3903111	1031	2.54046	3.2938e-08	0.000225086	inside	1709	1709	NearestLocation	higher	746	246; 272; 613; 745
17	ENSG00000266517	ENSG00000266517	MIR4715	microRNA 4715	chr15	25847007	25847576	570	4.11345	3.53457e-08	0.000226414	downstream	1818	1171	NearestLocation	higher	no motif	no motif
18	ENSG00000161681	ENSG00000161681	SHANK1	SH3 and multiple ankyrin repeat domains 1	chr19	50719573	50720725	1153	4.91917	3.75477e-08	0.000226414	upstream	-123	123	NearestLocation	higher	672; 902	671; 797
19	ENSG00000225661.1	ENSG00000225661	RPL14P5		chrX	1008176	1008699	524	3.22082	3.93446e-08	0.000226414	overlapEnd	1925	196	NearestLocation	higher	no motif	no motif
20	ENSG00000224579	ENSG00000224579	AC012314.19		chr19	54207915	54209036	1122	-3.77652	5.37759e-08	0.000293987	downstream	1503	56	NearestLocation	lower	529	84; 197
21	ENSG00000221963	ENSG00000221963	APOL6	apolipoprotein L - 6	chr22	35648124	35649439	1316	3.26444	8.67631e-08	0.000451738	overlapStart	-271	271	NearestLocation	higher	no motif	248; 585; 827
22	ENSG00000267174	ENSG00000267174	CTC-510F12.4		chr19	11324085	11325369	1285	3.58861	1.16731e-07	0.000580141	overlapStart	356	356	NearestLocation	higher	no motif	1197
23	ENSG00000188315	ENSG00000188315	C3orf62	microRNA 4271 / chromosome 3 open reading frame 62	chr3	49276160	49278080	1921	-3.98551	1.59303e-07	0.000757299	overlapStart	1749	171	NearestLocation	lower	no motif	397; 460; 744; 1267; 1779
25	ENSG00000267412	ENSG00000267412	CTC-265F19.2		chr19	2612091	2612597	507	3.2336	3.35028e-07	0.00146525	upstream	-229	229	NearestLocation	higher	no motif	no motif
26	ENSG00000204531	ENSG00000204531	POU5F1	POU class 5 homeobox 1	chr6	31179842	31180979	1138	3.62351	4.47817e-07	0.00183508	overlapStart	889	248	NearestLocation	higher	904	no motif
27	ENSG00000237181	ENSG00000237181	AC147651.4	uncharacterized LOC101926963	chr7	604178	604950	773	-5.4175	4.53155e-07	0.00183508	inside	993	993	NearestLocation	lower	392	125; 523; 664
28	ENSG00000188636	ENSG00000188636	LDOC1L	leucine zipper - down-regulated in cancer 1-like	chr22	44497613	44498726	1114	3.33541	4.89698e-07	0.00186398	overlapStart	685	428	NearestLocation	higher	no motif	no motif
29	ENSG00000143412	ENSG00000143412	ANXA9	annexin A9	chr1	150981208	150982482	1275	3.96412	4.94387e-07	0.00186398	overlapStart	-809	465	NearestLocation	higher	no motif	952
30	ENSG00000155542	ENSG00000155542	SETD9	SET domain containing 9	chr5	56907318	56908983	1666	-3.8157	5.46345e-07	0.00199121	upstream	-1942	277	NearestLocation	lower	892	1169; 1270
31	ENSG00000279981	ENSG00000279981	RP11-196B3.2		chr18	79496054	79496910	857	3.81354	5.67534e-07	0.00200171	overlapStart	-4	4	NearestLocation	higher	no motif	73
32	ENSG00000229280	ENSG00000229280	RP11-374C13.1		chr1	4176504	4178076	1573	3.84818	7.47072e-07	0.0025526	upstream	-605	605	NearestLocation	higher	no motif	1277
33	ENSG00000259166	ENSG00000259166	RP11-1029J19.2		chr14	101449080	101449634	555	3.52965	8.92805e-07	0.002905	inside	1438	1438	NearestLocation	higher	no motif	221
34	ENSG00000233800	ENSG00000233800	RP11-295G24.4	uncharacterized LOC102725382	chr9	132946941	132947533	593	3.66183	9.03345e-07	0.002905	overlapStart	-128	128	NearestLocation	higher	244	243; 266; 303; 377
35	ENSG00000121858	ENSG00000121858	TNFSF10	tumor necrosis factor (ligand) superfamily - member 10	chr3	172522917	172524347	1431	-4.4165	1.44739e-06	0.00452157	overlapStart	590	590	NearestLocation	lower	no motif	1226
36	ENSG00000254799	ENSG00000254799	SLC25A47P1		chr11	59262378	59264632	2255	3.70307	1.80666e-06	0.00548713	includeFeature	1424	830	NearestLocation	higher	no motif	119; 167; 360; 408; 695
38	ENSG00000164532	ENSG00000164532	TBX20	T-box 20	chr7	35253021	35254846	1826	4.35632	2.1224e-06	0.00610683	overlapStart	1126	699	NearestLocation	higher	no motif	1693
39	ENSG00000222230	ENSG00000222230	RNA5SP158		chr4	38759178	38760019	842	-3.2712	2.21816e-06	0.00621868	upstream	-286	286	NearestLocation	lower	no motif	no motif
40	ENSG00000279545	ENSG00000279545	UTY	ubiquitously transcribed tetratricopeptide repeat containing - Y-linked	chrY	13478120	13480284	2165	3.40628	2.81045e-06	0.00768221	overlapStart	1545	619	NearestLocation	higher	209; 1924	889; 1734
41	ENSG00000279896	ENSG00000279896	UTY	ubiquitously transcribed tetratricopeptide repeat containing - Y-linked	chrY	13478120	13480284	2165	3.40628	2.81045e-06	0.00768221	overlapStart	1545	619	NearestLocation	higher	209; 1924	889; 1734
42	ENSG00000279823	ENSG00000279823	UTY	ubiquitously transcribed tetratricopeptide repeat containing - Y-linked	chrY	13478120	13480284	2165	3.40628	2.81045e-06	0.00768221	overlapStart	1545	619	NearestLocation	higher	209; 1924	889; 1734
43	ENSG00000278906	ENSG00000278906	UTY	ubiquitously transcribed tetratricopeptide repeat containing - Y-linked	chrY	13478120	13480284	2165	3.40628	2.81045e-06	0.00768221	overlapStart	1545	619	NearestLocation	higher	209; 1924	889; 1734
44	ENSG00000279596	ENSG00000279596	UTY	ubiquitously transcribed tetratricopeptide repeat containing - Y-linked	chrY	13478120	13480284	2165	3.40628	2.81045e-06	0.00768221	overlapStart	1545	619	NearestLocation	higher	209; 1924	889; 1734
45	ENSG00000279449	ENSG00000279449	UTY	ubiquitously transcribed tetratricopeptide repeat containing - Y-linked	chrY	13478120	13480284	2165	3.40628	2.81045e-06	0.00768221	overlapStart	1545	619	NearestLocation	higher	209; 1924	889; 1734
46	ENSG00000279052	ENSG00000279052	UTY	ubiquitously transcribed tetratricopeptide repeat containing - Y-linked	chrY	13478120	13480284	2165	3.40628	2.81045e-06	0.00768221	overlapStart	1545	619	NearestLocation	higher	209; 1924	889; 1734
47	ENSG00000279938	ENSG00000279938	UTY	ubiquitously transcribed tetratricopeptide repeat containing - Y-linked	chrY	13478120	13480284	2165	3.40628	2.81045e-06	0.00768221	overlapStart	1545	619	NearestLocation	higher	209; 1924	889; 1734
48	ENSG00000279053	ENSG00000279053	UTY	ubiquitously transcribed tetratricopeptide repeat containing - Y-linked	chrY	13478120	13480284	2165	3.40628	2.81045e-06	0.00768221	overlapStart	1545	619	NearestLocation	higher	209; 1924	889; 1734
49	ENSG00000279947	ENSG00000279947	UTY	ubiquitously transcribed tetratricopeptide repeat containing - Y-linked	chrY	13478120	13480284	2165	3.40628	2.81045e-06	0.00768221	overlapStart	1545	619	NearestLocation	higher	209; 1924	889; 1734
50	ENSG00000279383	ENSG00000279383	UTY	ubiquitously transcribed tetratricopeptide repeat containing - Y-linked	chrY	13478120	13480284	2165	3.40628	2.81045e-06	0.00768221	overlapStart	1545	619	NearestLocation	higher	209; 1924	889; 1734
51	ENSG00000230138	ENSG00000230138	RP11-117D22.2		chr1	53368495	53368999	505	3.12206	2.99507e-06	0.00780939	upstream	-250	250	NearestLocation	higher	no motif	no motif
52	ENSG00000171817	ENSG00000171817	ZNF540	zinc finger protein 540	chr19	37550289	37552150	1862	-4.49744	2.99982e-06	0.00780939	overlapStart	-1117	744	NearestLocation	lower	no motif	no motif
53	ENSG00000225572	ENSG00000225572	DOCK4-AS1	DOCK4 antisense RNA 1	chr7	111808771	111809705	935	2.80936	3.14441e-06	0.00793777	inside	255	255	NearestLocation	higher	no motif	583; 681
54	ENSG00000167100	ENSG00000167100	SAMD14	sterile alpha motif domain containing 14	chr17	50128397	50129425	1029	2.94761	3.19433e-06	0.00793777	inside	1485	457	NearestLocation	higher	no motif	247; 568
56	ENSG00000163564	ENSG00000163564	PYHIN1	pyrin and HIN domain family - member 1	chr1	158932068	158932574	507	3.40304	4.12755e-06	0.00981082	inside	1272	1272	NearestLocation	higher	no motif	no motif
57	ENSG00000181656	ENSG00000181656	GPR88	G protein-coupled receptor 88	chr1	100538848	100540175	1328	-4.19637	4.32041e-06	0.00994012	inside	711	711	NearestLocation	lower	1127	1126; 1238
61	ENSG00000178163	ENSG00000178163	ZNF518B	zinc finger protein 518B	chr4	10456338	10457896	1559	-3.40569	4.70164e-06	0.0104912	overlapStart	1072	486	NearestLocation	lower	no motif	117; 914
62	ENSG00000215424	ENSG00000215424	MCM3AP-AS1	MCM3AP antisense RNA 1 /	chr21	46230149	46231225	1077	3.14505	5.0441e-06	0.0110302	inside	932	932	NearestLocation	higher	no motif	214; 722; 917; 1055
63	ENSG00000252153	ENSG00000252153	MIR2278	microRNA 2278	chr9	94808009	94808325	317	2.80479	5.31167e-06	0.0111176	upstream	-1953	1637	NearestLocation	higher	no motif	no motif
64	ENSG00000064932	ENSG00000064932	SBNO2	strawberry notch homolog 2 (Drosophila)	chr19	1175011	1175701	691	2.72983	5.43857e-06	0.0111176	upstream	-728	728	NearestLocation	higher	no motif	86
65	ENSG00000207947	ENSG00000207947	MIR152	microRNA 152	chr17	48036288	48037645	1358	-4.06645	5.47428e-06	0.0111176	includeFeature	974	383	NearestLocation	lower	no motif	635; 759
66	ENSG00000146858	ENSG00000146858	ZC3HAV1L	zinc finger CCCH-type - antiviral 1-like	chr7	139034431	139036554	2124	-3.2885	5.55611e-06	0.0111176	overlapStart	1598	525	NearestLocation	lower	1498	340; 525; 1272; 1899; 1999
67	ENSG00000257607	ENSG00000257607	RP11-449P15.1		chr7	1058892	1059548	657	3.45379	5.59246e-06	0.0111176	overlapStart	369	287	NearestLocation	higher	no motif	490
68	ENSG00000251009	ENSG00000251009	RP13-494C23.1		chr4	25867571	25868592	1022	2.65568	6.12232e-06	0.0119536	inside	1979	958	NearestLocation	higher	no motif	no motif
69	ENSG00000236386	ENSG00000236386	AC009518.3		chr7	131894691	131895083	393	2.97448	6.77709e-06	0.0128681	downstream	869	617	NearestLocation	higher	no motif	347; 376
70	ENSG00000268081	ENSG00000268081	RP11-678G14.2		chr19	21569138	21569944	807	-3.44077	6.82608e-06	0.0128681	overlapStart	99	99	NearestLocation	lower	no motif	389
71	ENSG00000242834	ENSG00000242834	RPL7AP56		chr11	37724476	37725565	1090	3.50891	7.22992e-06	0.0133984	upstream	-1190	101	NearestLocation	higher	no motif	161; 263
72	ENSG00000230226	ENSG00000230226	RP4-697K14.3		chr20	63501557	63503089	1533	3.36056	7.44841e-06	0.0134538	overlapStart	-730	730	NearestLocation	higher	133; 1436	226; 341; 773
73	ENSG00000200558	ENSG00000200558	RNA5SP429		chr16	68740824	68741275	452	2.68309	7.50589e-06	0.0134538	upstream	-1656	1205	NearestLocation	higher	no motif	19; 68
74	ENSG00000216085	ENSG00000216085	AC005048.1		chr7	108037700	108038244	545	2.88051	8.68646e-06	0.0153187	upstream	-764	764	NearestLocation	higher	no motif	no motif
75	ENSG00000197046	ENSG00000197046	SIGLEC15	sialic acid binding Ig-like lectin 15	chr18	45825174	45826096	923	3.72887	9.11703e-06	0.0158228	overlapStart	-338	338	NearestLocation	higher	no motif	604
76	ENSG00000235559	ENSG00000235559	NOP56P1		chr6	28782011	28782527	517	2.53549	9.63984e-06	0.0161468	downstream	1993	1106	NearestLocation	higher	no motif	no motif
77	ENSG00000166189	ENSG00000166189	HPS6	Hermansky-Pudlak syndrome 6	chr10	102064460	102066558	2099	1.88592	9.6539e-06	0.0161468	overlapStart	-930	930	NearestLocation	higher	no motif	1755; 1827
78	ENSG00000104524	ENSG00000104524	PYCRL	pyrroline-5-carboxylate reductase-like	chr8	143610478	143613472	2995	4.14233	9.74671e-06	0.0161468	upstream	-705	705	NearestLocation	higher	1973	155; 260; 536; 1371; 1870; 1880; 2410; 2501
79	ENSG00000267269	ENSG00000267269	RP11-2N1.1		chr18	59684413	59685800	1388	3.59513	1.02267e-05	0.016689	upstream	-1407	20	NearestLocation	higher	no motif	535; 953
80	ENSG00000236266.1	ENSG00000236266	RP3-467L1.4		chr1	7826370	7826882	513	3.52577	1.12628e-05	0.0181095	inside	972	460	NearestLocation	higher	188	187
81	ENSG00000280092	ENSG00000280092	AC002044.3		chr16	73005784	73006614	831	2.83426	1.1627e-05	0.0183282	overlapStart	357	183	NearestLocation	higher	no motif	275
82	ENSG00000235673	ENSG00000235673	RP11-109P14.8		chr1	37839574	37840246	673	-3.44791	1.1734e-05	0.0183282	upstream	-1412	740	NearestLocation	lower	421	420
83	ENSG00000248905	ENSG00000248905	FMN1	formin 1	chr15	33194655	33195149	495	3.38459	1.20788e-05	0.0183744	overlapStart	78	78	NearestLocation	higher	no motif	no motif
84	ENSG00000246582	ENSG00000246582	RP11-1149O23.3	uncharacterized LOC389641	chr8	23222472	23223169	698	2.05994	1.20997e-05	0.0183744	upstream	-1999	1302	NearestLocation	higher	no motif	347
86	ENSG00000227039	ENSG00000227039	ITGB2-AS1	ITGB2 antisense RNA 1	chr21	44919618	44921725	2108	-3.37926	1.33153e-05	0.0196739	overlapStart	-1433	674	NearestLocation	lower	654	1440; 1504; 1761
87	ENSG00000168917	ENSG00000168917	SLC35G2	solute carrier family 35 - member G2	chr3	136818148	136820685	2538	-3.71433	1.39682e-05	0.0203633	overlapStart	-499	499	NearestLocation	lower	1831	502
88	ENSG00000246627	ENSG00000246627	CACNA1C-AS1	CACNA1C antisense RNA 1	chr12	2691452	2692621	1170	2.16782	1.4467e-05	0.0208131	upstream	-252	252	NearestLocation	higher	no motif	808; 827; 869
89	ENSG00000263159	ENSG00000263159	RP11-462G12.4		chr16	4032735	4033222	488	-3.95987	1.50934e-05	0.0214322	overlapEnd	723	201	NearestLocation	lower	253	no motif
90	ENSG00000267430	ENSG00000267430	RP11-635N19.2		chr18	63416463	63417829	1367	3.4612	1.5901e-05	0.0222896	overlapStart	6	6	NearestLocation	higher	no motif	305
91	ENSG00000165169	ENSG00000165169	DYNLT3	dynein - light chain - Tctex-type 3	chrX	37846233	37847905	1673	-3.36796	1.71893e-05	0.0237753	overlapStart	1404	268	NearestLocation	lower	no motif	705
92	ENSG00000161681.1	ENSG00000161681	SHANK1	SH3 and multiple ankyrin repeat domains 1	chr19	50718266	50718799	534	3.2745	1.73958e-05	0.0237753	inside	1184	651	NearestLocation	higher	no motif	325
93	ENSG00000038427	ENSG00000038427	VCAN	versican	chr5	83473325	83474319	995	-3.38464	1.77196e-05	0.0239188	inside	1860	1860	NearestLocation	lower	no motif	225; 669; 980
94	ENSG00000233025	ENSG00000233025	CRYZP1		chr7	103089060	103089595	536	2.89752	2.13207e-05	0.0284288	inside	550	15	NearestLocation	higher	no motif	344; 470
95	ENSG00000221754	ENSG00000221754	MIR1260A	microRNA 1260a	chr14	77264888	77265486	599	3.07887	2.26167e-05	0.0297935	upstream	-1330	732	NearestLocation	higher	177	176
96	ENSG00000243836	ENSG00000243836	WDR86-AS1	WDR86 antisense RNA 1	chr7	151408450	151409478	1029	2.80364	2.30909e-05	0.0300561	overlapStart	-711	317	NearestLocation	higher	no motif	575; 698
97	ENSG00000265541	ENSG00000265541	H3F3BP2		chr17	28416705	28417167	463	3.08883	2.43395e-05	0.0313086	overlapStart	-217	217	NearestLocation	higher	no motif	no motif
98	ENSG00000218048	ENSG00000218048	RP3-407E4.4		chr6	63441274	63441953	680	2.71436	2.52825e-05	0.0321434	inside	508	508	NearestLocation	higher	no motif	62; 178; 234; 260
99	ENSG00000270069	ENSG00000270069	MIR222HG		chrX	45770968	45772125	1158	-3.25349	2.6222e-05	0.0329547	upstream	-694	694	NearestLocation	lower	no motif	176
100	ENSG00000196890	ENSG00000196890	HIST3H2BB	histone cluster 3 - H2bb	chr1	228458407	228458846	440	2.9389	2.68447e-05	0.0333468	inside	300	300	NearestLocation	higher	no motif	no motif
101	ENSG00000142089	ENSG00000142089	IFITM3	interferon induced transmembrane protein 3	chr11	329070	329908	839	2.92303	2.73503e-05	0.0333468	upstream	-1533	1533	NearestLocation	higher	no motif	no motif
102	ENSG00000165300	ENSG00000165300	SLITRK5	SLIT and NTRK-like family - member 5	chr13	87671875	87674780	2906	3.74487	2.74489e-05	0.0333468	overlapStart	-740	740	NearestLocation	higher	1844	293; 323; 1843; 2320; 2877
103	ENSG00000078081	ENSG00000078081	LAMP3	lysosomal-associated membrane protein 3	chr3	183162213	183163020	808	-2.93448	2.79838e-05	0.033623	inside	1626	819	NearestLocation	lower	no motif	40
104	ENSG00000258285	ENSG00000258285	TESC-AS1	TESC antisense RNA 1 (head to head)	chr12	117100238	117100904	667	3.14336	2.84275e-05	0.0337848	inside	757	757	NearestLocation	higher	no motif	52; 260
105	ENSG00000136643	ENSG00000136643	RPS6KC1	ribosomal protein S6 kinase - 52kDa - polypeptide 1	chr1	213049333	213049945	613	3.00018	3.06616e-05	0.0356237	upstream	-1900	1288	NearestLocation	higher	no motif	no motif
106	ENSG00000202569	ENSG00000202569	MIR146B	microRNA 146b	chr10	102436361	102437012	652	2.49836	3.09074e-05	0.0356237	includeFeature	-139	139	NearestLocation	higher	no motif	257
107	ENSG00000235621	ENSG00000235621	LINC00494	long intergenic non-protein coding RNA 494	chr20	48359618	48360169	552	2.56944	3.09633e-05	0.0356237	overlapStart	-332	219	NearestLocation	higher	279	no motif
108	ENSG00000196371	ENSG00000196371	FUT4	fucosyltransferase 4 (alpha (1 - 3) fucosyltransferase - myeloid-specific)	chr11	94543425	94544589	1165	-3.37966	3.1278e-05	0.0356237	overlapStart	-415	415	NearestLocation	lower	no motif	904
109	ENSG00000134627	ENSG00000134627	PIWIL4	piwi-like RNA-mediated gene silencing 4	chr11	94543425	94544589	1165	-3.37966	3.1278e-05	0.0356237	overlapStart	-415	415	NearestLocation	lower	no motif	904
110	ENSG00000234676	ENSG00000234676	IFT74-AS1	IFT74 antisense RNA 1	chr9	26955795	26957606	1812	-2.51032	3.1982e-05	0.03605	overlapStart	500	15	NearestLocation	lower	no motif	164; 1780
111	ENSG00000185875	ENSG00000185875	THNSL1	threonine synthase-like 1 (S. cerevisiae)	chr10	25015800	25018303	2504	-4.12262	3.33974e-05	0.0372613	overlapStart	-858	858	NearestLocation	lower	779; 1166	600; 1491; 1654; 1841; 2428
112	ENSG00000237513	ENSG00000237513	RP11-325F22.2	uncharacterized LOC101927902	chr7	104941930	104942452	523	3.08469	3.41712e-05	0.0377014	inside	867	867	NearestLocation	higher	no motif	no motif
113	ENSG00000141084	ENSG00000141084	RANBP10	RAN binding protein 10	chr16	67804809	67805591	783	2.38617	3.46929e-05	0.0377014	inside	1843	1061	NearestLocation	higher	no motif	774
114	ENSG00000239128	ENSG00000239128	snoU13		chr3	47250581	47251301	721	2.84562	3.48263e-05	0.0377014	overlapStart	45	45	NearestLocation	higher	no motif	216; 428
115	ENSG00000105976	ENSG00000105976	MET	MET proto-oncogene - receptor tyrosine kinase	chr7	116671591	116672986	1396	-3.20677	3.69517e-05	0.0391736	overlapStart	-799	596	NearestLocation	lower	609	284; 800; 895; 1337
116	ENSG00000258674	ENSG00000258674	CTC-260F20.3		chr19	19517015	19518276	1262	2.60536	3.70778e-05	0.0391736	inside	788	788	NearestLocation	higher	no motif	871; 933
117	ENSG00000215785	ENSG00000215785	CFL1P6		chr1	10992463	10993432	970	3.16784	3.72611e-05	0.0391736	upstream	-666	666	NearestLocation	higher	277	580
118	ENSG00000150093	ENSG00000150093	ITGB1	integrin - beta 1 (fibronectin receptor - beta polypeptide - antigen CD29 includes MDF2 - MSK12)	chr10	33004893	33006411	1519	-3.3699	3.77838e-05	0.0393448	overlapStart	899	619	NearestLocation	lower	222	591
119	ENSG00000131910	ENSG00000131910	NR0B2	nuclear receptor subfamily 0 - group B - member 2	chr1	26913853	26914429	577	2.85998	3.97168e-05	0.0406847	overlapStart	113	113	NearestLocation	higher	289	no motif
120	ENSG00000267130	ENSG00000267130	CTD-2540B15.9		chr19	33305509	33307129	1621	-3.34875	4.01637e-05	0.0406847	inside	473	473	NearestLocation	lower	no motif	31; 479; 685; 762; 1352; 1415
121	ENSG00000268289	ENSG00000268289	CTD-2528A14.3		chr19	17051238	17051892	655	2.46257	4.01868e-05	0.0406847	upstream	-756	102	NearestLocation	higher	no motif	no motif
122	ENSG00000109854	ENSG00000109854	HTATIP2	HIV-1 Tat interactive protein 2 - 30kDa	chr11	20363312	20364996	1685	-2.62306	4.22311e-05	0.0419424	overlapStart	-373	373	NearestLocation	lower	317; 780	167; 249; 695; 779
123	ENSG00000108179	ENSG00000108179	PPIF	peptidylprolyl isomerase F	chr10	79346169	79349009	2841	1.45067	4.24096e-05	0.0419424	overlapStart	-1300	1300	NearestLocation	higher	543; 1788; 1963; 2790	542; 618
124	ENSG00000241026	ENSG00000241026	CTD-2036J7.1		chr8	22389188	22389933	746	3.71537	4.258e-05	0.0419424	overlapEnd	1467	68	NearestLocation	higher	no motif	294
125	ENSG00000279395	ENSG00000279395	OR5L1	olfactory receptor - family 5 - subfamily L - member 1	chr11	55809673	55810937	1265	-2.80938	4.35726e-05	0.042363	upstream	-1694	430	NearestLocation	lower	no motif	no motif
126	ENSG00000104903	ENSG00000104903	LYL1	lymphoblastic leukemia associated hematopoiesis regulator 1	chr19	13101238	13101569	332	2.33456	4.37819e-05	0.042363	inside	1923	1592	NearestLocation	higher	no motif	95
127	ENSG00000123130	ENSG00000123130	ACOT9	acyl-CoA thioesterase 9	chrX	23766535	23767610	1076	-3.92885	4.8096e-05	0.0461291	upstream	-60	60	NearestLocation	lower	no motif	216; 935
128	ENSG00000233277	ENSG00000233277	RP5-1030M6.3		chr20	43892903	43894196	1294	2.92972	4.86397e-05	0.0462449	upstream	-1817	524	NearestLocation	higher	no motif	433; 681; 815
129	ENSG00000231100	ENSG00000231100	RP11-740C1.2		chr1	159558356	159559196	841	2.43439	4.92055e-05	0.04635	downstream	988	156	NearestLocation	higher	no motif	157; 221
130	ENSG00000251557	ENSG00000251557	HNRNPKP3	heterogeneous nuclear ribonucleoprotein K pseudogene 3	chr11	43270521	43271298	778	-3.11357	5.00062e-05	0.04635	upstream	-1128	1128	NearestLocation	lower	no motif	262; 441
131	ENSG00000275055	ENSG00000275055	CTC-471J1.11		chr19	52048207	52049842	1636	-2.6997	5.028e-05	0.04635	includeFeature	-800	88	NearestLocation	lower	no motif	no motif
132	ENSG00000269145	ENSG00000269145	AC007192.6		chr19	18151596	18152169	574	2.56564	5.04459e-05	0.04635	overlapStart	95	95	NearestLocation	higher	no motif	192; 325
133	ENSG00000178732	ENSG00000178732	GP5	glycoprotein V (platelet)	chr3	194397970	194398618	649	-3.59264	5.23605e-05	0.0476211	overlapStart	384	264	NearestLocation	lower	no motif	no motif
134	ENSG00000255197	ENSG00000255197	RP11-750H9.5		chr11	47410551	47411380	830	2.72764	5.27004e-05	0.0476211	upstream	-1361	1361	NearestLocation	higher	207	35; 454; 479; 705
135	ENSG00000232977	ENSG00000232977	LINC00327	long intergenic non-protein coding RNA 327	chr13	23465973	23467099	1127	-4.13499	5.31573e-05	0.0476403	overlapStart	-598	528	NearestLocation	lower	278	277
136	ENSG00000165118	ENSG00000165118	C9orf64	chromosome 9 open reading frame 64	chr9	83955790	83957737	1948	-2.91213	5.54323e-05	0.0492753	overlapStart	1196	751	NearestLocation	lower	no motif	1118; 1569
137	ENSG00000240793	ENSG00000240793	UBA52P8		chr16	48334844	48335540	697	2.79394	5.62007e-05	0.0495554	overlapStart	10	10	NearestLocation	higher	no motif	594
138	ENSG00000260758	ENSG00000260758	RP11-553E24.3		chr15	86079707	86080399	693	2.9329	5.75086e-05	0.0499823	overlapStart	85	85	NearestLocation	higher	no motif	146; 618
139	ENSG00000211752	ENSG00000211752	TRBV27		chr7	142714011	142714827	817	2.32833	5.77666e-05	0.0499823	upstream	-1335	519	NearestLocation	higher	no motif	no motif
140	ENSG00000114268	ENSG00000114268	PFKFB4	6-phosphofructo-2-kinase/fructose-2 - 6-biphosphatase 4	chr3	48560037	48561030	994	2.59165	5.80563e-05	0.0499823	inside	1978	985	NearestLocation	higher	no motif	44; 882
141	ENSG00000225126	ENSG00000225126	RP4-549F15.1		chr1	7441224	7441819	596	2.95711	5.87497e-05	0.0501842	overlapStart	330	128	NearestLocation	higher	no motif	no motif
142	ENSG00000248449	ENSG00000248449	PCDHGB8P	protocadherin gamma subfamily B - 8 pseudogene	chr5	141426002	141426585	584	2.56738	6.0541e-05	0.0513134	overlapStart	-284	284	NearestLocation	higher	no motif	no motif
143	ENSG00000064886	ENSG00000064886	CHI3L2	chitinase 3-like 2	chr1	111199903	111200618	716	3.05675	6.10643e-05	0.0513589	upstream	-868	153	NearestLocation	higher	no motif	286
144	ENSG00000258663	ENSG00000258663	RP11-123M6.2		chr14	100862527	100863291	765	2.91083	6.20989e-05	0.0518303	upstream	-1501	1501	NearestLocation	higher	no motif	365
145	ENSG00000207967	ENSG00000207967	MIR620	microRNA 620	chr12	116148795	116149945	1151	-3.10345	6.66035e-05	0.0551689	upstream	-141	141	NearestLocation	lower	no motif	916
146	ENSG00000241336	ENSG00000241336	LINC01487	long intergenic non-protein coding RNA 1487	chr3	155241441	155242118	678	2.4931	6.78513e-05	0.0557799	inside	496	496	NearestLocation	higher	no motif	284; 321; 407
147	ENSG00000182472	ENSG00000182472	CAPN12	calpain 12	chr19	38769748	38770440	693	-3.75256	6.84777e-05	0.0558747	overlapStart	156	156	NearestLocation	lower	277	471
148	ENSG00000267568	ENSG00000267568	RP11-87G24.3		chr17	76967166	76968369	1204	2.20208	6.91076e-05	0.0559449	inside	1990	787	NearestLocation	higher	380	36; 219; 597
149	ENSG00000246082	ENSG00000246082	NUDT16P1	nudix (nucleoside diphosphate linked moiety X)-type motif 16 pseudogene 1	chr3	131361715	131362755	1041	-3.97487	6.9587e-05	0.0559449	overlapStart	-183	183	NearestLocation	lower	630	no motif
150	ENSG00000159176	ENSG00000159176	CSRP1	cysteine and glycine-rich protein 1	chr1	201511259	201511669	411	3.07832	7.07567e-05	0.0564655	upstream	-1803	1803	NearestLocation	higher	331	no motif
151	ENSG00000214113	ENSG00000214113	LYRM4	LYR motif containing 4	chr6	5259290	5259953	664	2.97069	7.12674e-05	0.0564655	inside	1660	997	NearestLocation	higher	326	no motif
152	ENSG00000266699	ENSG00000266699	AL512655.1		chr13	54805718	54806747	1030	-3.03739	7.3287e-05	0.0573906	includeFeature	239	149	NearestLocation	lower	no motif	56
153	ENSG00000271227	ENSG00000271227	RP1-152L7.8		chr6	52688034	52688863	830	2.64283	7.35591e-05	0.0573906	overlapStart	-627	135	NearestLocation	higher	no motif	71
154	ENSG00000106211	ENSG00000106211	HSPB1	heat shock 27kDa protein 1	chr7	76301837	76304972	3136	3.23468	7.49204e-05	0.0573906	includeFeature	-707	677	NearestLocation	higher	2027	1022; 2026; 3029
155	ENSG00000230107	ENSG00000230107	CTA-126B4.7		chr22	42439786	42440301	516	2.79558	7.49224e-05	0.0573906	inside	1763	1763	NearestLocation	higher	no motif	3
156	ENSG00000271579	ENSG00000271579	RP11-116D17.3		chr12	115300251	115300987	737	2.83383	7.50595e-05	0.0573906	overlapStart	457	279	NearestLocation	higher	no motif	no motif
158	ENSG00000111144	ENSG00000111144	LTA4H	leukotriene A4 hydrolase / uncharacterized LOC101928830	chr12	96044630	96045166	537	3.00156	7.71101e-05	0.0577565	upstream	-1110	1110	NearestLocation	higher	no motif	384
159	ENSG00000229953	ENSG00000229953	RP11-284F21.7		chr1	156663146	156663678	533	2.60053	7.71228e-05	0.0577565	upstream	-1722	1722	NearestLocation	higher	no motif	205; 286
160	ENSG00000178719	ENSG00000178719	GRINA	glutamate receptor - ionotropic - N-methyl D-aspartate-associated protein 1 (glutamate binding)	chr8	143991592	143993534	1943	3.65736	8.02574e-05	0.0596951	overlapEnd	1534	119	NearestLocation	higher	no motif	779
162	ENSG00000140470	ENSG00000140470	ADAMTS17	ADAM metallopeptidase with thrombospondin type 1 motif - 17	chr15	100340999	100342900	1902	3.09429	8.17654e-05	0.0600004	overlapStart	1006	895	NearestLocation	higher	1171	202; 896; 1170; 1387; 1447; 1459
163	ENSG00000061273	ENSG00000061273	HDAC7	histone deacetylase 7	chr12	47833673	47834427	755	2.91944	8.34353e-05	0.0608177	upstream	-541	541	NearestLocation	higher	no motif	71; 81; 743
164	ENSG00000264582	ENSG00000264582	RN7SL326P		chr1	40803108	40804744	1637	-3.31724	8.4343e-05	0.0610722	upstream	-1738	102	NearestLocation	lower	no motif	815
165	ENSG00000252705	ENSG00000252705	RNU6-175P		chr2	132406705	132407476	772	2.57849	8.53658e-05	0.0614061	includeFeature	153	47	NearestLocation	higher	no motif	610
166	ENSG00000266101	ENSG00000266101	RP5-906A24.2		chr17	39173084	39173684	601	2.62305	8.60334e-05	0.0614819	overlapStart	-206	206	NearestLocation	higher	no motif	124
167	ENSG00000223692	ENSG00000223692	DIP2A-IT1	DIP2A intronic transcript 1 (non-protein coding)	chr21	46464325	46464687	363	2.95196	8.73093e-05	0.0619885	inside	1854	1854	NearestLocation	higher	no motif	no motif
168	ENSG00000099377	ENSG00000099377	HSD3B7	hydroxy-delta-5-steroid dehydrogenase - 3 beta- and steroid delta-isomerase 7	chr16	30985371	30986100	730	2.9411	9.27688e-05	0.0654397	inside	164	164	NearestLocation	higher	358	133; 225; 238; 357; 420; 540
169	ENSG00000233864	ENSG00000233864	TTTY15	testis-specific transcript - Y-linked 15 (non-protein coding)	chrY	12662099	12663611	1513	3.40127	9.40948e-05	0.0655494	overlapStart	-235	235	NearestLocation	higher	no motif	192
170	ENSG00000259072	ENSG00000259072	RP11-96D24.1	uncharacterized LOC102723503	chr14	38291535	38292058	524	2.63011	9.41233e-05	0.0655494	inside	582	582	NearestLocation	higher	no motif	299
171	ENSG00000207637	ENSG00000207637	MIR595	microRNA 595	chr7	158531415	158533048	1634	3.62437	9.60754e-05	0.0664854	includeFeature	1398	235	NearestLocation	higher	489; 1010	457; 526; 776; 1413
172	ENSG00000105339	ENSG00000105339	DENND3	DENN/MADD domain containing 3	chr8	141117568	141120039	2472	2.58606	9.81292e-05	0.0671265	inside	290	290	NearestLocation	higher	no motif	1656; 2315
175	ENSG00000184305	ENSG00000184305	CCSER1	coiled-coil serine-rich protein 1	chr4	90127958	90128838	881	-3.8154	0.000101165	0.0682788	inside	423	423	NearestLocation	lower	no motif	634
176	ENSG00000115085	ENSG00000115085	ZAP70	zeta-chain (TCR) associated protein kinase 70kDa	chr2	97712873	97714807	1935	3.48967	0.00010489	0.0703589	overlapStart	-687	687	NearestLocation	higher	605	553; 604; 1080; 1146; 1698
177	ENSG00000258976	ENSG00000258976	CTD-2207P18.2		chr14	74617977	74618649	673	2.86624	0.000107571	0.0709718	upstream	-1330	1330	NearestLocation	higher	no motif	246
178	ENSG00000236081	ENSG00000236081	ELFN1-AS1	ELFN1 antisense RNA 1	chr7	1741584	1742608	1025	3.66836	0.000107709	0.0709718	overlapStart	707	317	NearestLocation	higher	424; 436; 494; 999	493
179	ENSG00000125910	ENSG00000125910	S1PR4	sphingosine-1-phosphate receptor 4	chr19	3172218	3172974	757	2.63998	0.000107918	0.0709718	overlapStart	-128	128	NearestLocation	higher	no motif	no motif
181	ENSG00000054392	ENSG00000054392	HHAT	hedgehog acyltransferase	chr1	210327535	210329552	2018	2.32859	0.000111712	0.0727044	overlapStart	-717	717	NearestLocation	higher	672	no motif
183	ENSG00000009950	ENSG00000009950	MLXIPL	MLX interacting protein-like	chr7	73623167	73624180	1014	2.71566	0.000113648	0.0730943	inside	1376	363	NearestLocation	higher	no motif	no motif
184	ENSG00000270157	ENSG00000270157	RP5-894A10.6		chr7	141664574	141666059	1486	2.7748	0.000115029	0.0735496	upstream	-728	728	NearestLocation	higher	44	54; 392
185	ENSG00000144649	ENSG00000144649	FAM198A	family with sequence similarity 198 - member A	chr3	42979144	42979930	787	-3.30683	0.000117151	0.0739452	overlapStart	-123	123	NearestLocation	lower	no motif	32; 554
186	ENSG00000141959	ENSG00000141959	PFKL	phosphofructokinase - liver	chr21	44298098	44298904	807	2.10059	0.000117805	0.0739452	upstream	-1953	1147	NearestLocation	higher	no motif	398; 444
187	ENSG00000261623	ENSG00000261623	RP11-189E14.4	uncharacterized LOC101927228	chr16	49467768	49468368	601	3.02678	0.000119314	0.0739452	inside	1662	1507	NearestLocation	higher	no motif	276
188	ENSG00000176933	ENSG00000176933	TOB2P1	transducer of ERBB2 - 2 pseudogene 1	chr6	28218378	28219240	863	-2.45668	0.000119739	0.0739452	overlapStart	256	256	NearestLocation	lower	no motif	no motif
189	ENSG00000275468	ENSG00000275468	LLNLR-304A6.2		chr19	2016004	2016813	810	3.48899	0.000120044	0.0739452	upstream	-1348	1348	NearestLocation	higher	546	no motif
190	ENSG00000169855	ENSG00000169855	ROBO1	roundabout - axon guidance receptor - homolog 1 (Drosophila)	chr3	79766727	79767124	398	2.65892	0.000121648	0.0739452	inside	1088	691	NearestLocation	higher	no motif	no motif
191	ENSG00000235817	ENSG00000235817	RP11-543E8.2		chr1	230610947	230612272	1326	-2.87345	0.000122513	0.0739452	overlapEnd	1465	140	NearestLocation	lower	no motif	378
193	ENSG00000275711	ENSG00000275711	MIR6795	microRNA 6795	chr19	15180844	15181539	696	2.8287	0.000122997	0.0739452	upstream	-1494	1494	NearestLocation	higher	no motif	268
194	ENSG00000104517	ENSG00000104517	UBR5	ubiquitin protein ligase E3 component n-recognin 5	chr8	102413700	102414506	807	2.55459	0.000123289	0.0739452	upstream	-859	859	NearestLocation	higher	no motif	no motif
195	ENSG00000272984	ENSG00000272984	RP11-85E16.1		chr7	36735572	36736255	684	2.67151	0.000123654	0.0739452	upstream	-1037	1037	NearestLocation	higher	no motif	90
196	ENSG00000244255	ENSG00000244255	CFB		chr6	31927030	31927701	672	-2.4718	0.00012456	0.0739452	overlapStart	-668	3	NearestLocation	lower	no motif	no motif
197	ENSG00000229367	ENSG00000229367	HMGN2P19		chr1	229572151	229572955	805	3.1138	0.000125704	0.0739452	downstream	1619	1355	NearestLocation	higher	301	300
198	ENSG00000253951	ENSG00000253951	RP11-447G11.1		chr8	16276274	16277001	728	2.71531	0.000126083	0.0739452	overlapEnd	593	22	NearestLocation	higher	no motif	no motif
199	ENSG00000236634	ENSG00000236634	AC016903.1		chr2	204472735	204473170	436	2.50455	0.000126676	0.0739452	inside	1102	667	NearestLocation	higher	no motif	no motif
200	ENSG00000277912	ENSG00000277912	MIR8089	microRNA 8089	chr5	181045392	181045624	233	2.51778	0.000128089	0.0739452	upstream	-1908	1908	NearestLocation	higher	no motif	no motif
201	ENSG00000267653	ENSG00000267653	RP1-193H18.3		chr17	69503044	69504145	1102	-3.07849	0.000128363	0.0739452	upstream	-1289	1289	NearestLocation	lower	no motif	25; 824
202	ENSG00000145391	ENSG00000145391	SETD7	SET domain containing (lysine methyltransferase) 7	chr4	139606472	139606992	521	-3.03121	0.000129748	0.0739452	overlapStart	227	227	NearestLocation	lower	294	no motif
203	ENSG00000224629	ENSG00000224629	RP5-1142J19.2		chr7	157263902	157265305	1404	3.56653	0.000129797	0.0739452	upstream	-673	673	NearestLocation	higher	1302	184; 240; 296; 354; 414; 464; 520; 574; 630
204	ENSG00000138160	ENSG00000138160	KIF11	kinesin family member 11	chr10	92591294	92592353	1060	1.79066	0.000129798	0.0739452	upstream	-1992	933	NearestLocation	higher	no motif	no motif
205	ENSG00000105993	ENSG00000105993	DNAJB6	DnaJ (Hsp40) homolog - subfamily B - member 6 / uncharacterized LOC102724007	chr7	157333591	157334281	691	2.89071	0.000130695	0.0739452	upstream	-1790	1100	NearestLocation	higher	no motif	30; 58; 553
206	ENSG00000250629	ENSG00000250629	RP11-122C5.3		chr5	38782119	38782761	643	2.6291	0.000131089	0.0739452	upstream	-1461	819	NearestLocation	higher	no motif	158; 171; 236
207	ENSG00000264660	ENSG00000264660	RP11-381P6.1		chr17	20964156	20966845	2690	3.29538	0.000131202	0.0739452	inside	434	434	NearestLocation	higher	739; 745	369; 1746
208	ENSG00000250787	ENSG00000250787	HMGN1P17		chr5	56381367	56382312	946	2.71745	0.000133769	0.0741247	includeFeature	-414	237	NearestLocation	higher	no motif	no motif
209	ENSG00000220749	ENSG00000220749	RPL21P28		chr1	212053290	212053635	346	2.609	0.00013402	0.0741247	upstream	-1284	1284	NearestLocation	higher	no motif	no motif
210	ENSG00000235544	ENSG00000235544	RPS11P1		chr20	11345869	11346834	966	3.07576	0.000134054	0.0741247	upstream	-14	14	NearestLocation	higher	no motif	336; 834
211	ENSG00000182013	ENSG00000182013	PNMAL1	paraneoplastic Ma antigen family-like 1	chr19	46472295	46473179	885	2.50033	0.000134232	0.0741247	upstream	-732	732	NearestLocation	higher	no motif	no motif
212	ENSG00000226394	ENSG00000226394	RP11-413E1.2		chr1	89661340	89662069	730	2.7645	0.000135671	0.0743003	overlapStart	13	13	NearestLocation	higher	no motif	no motif
213	ENSG00000134686	ENSG00000134686	PHC2	polyhomeotic homolog 2 (Drosophila)	chr1	33430088	33430684	597	2.67028	0.000135909	0.0743003	inside	964	368	NearestLocation	higher	no motif	no motif
214	ENSG00000180071	ENSG00000180071	ANKRD18A	ankyrin repeat domain 18A	chr9	38620496	38621336	841	3.45601	0.000137537	0.0746887	overlapStart	164	164	NearestLocation	higher	no motif	597; 757
215	ENSG00000123384	ENSG00000123384	LRP1	low density lipoprotein receptor-related protein 1	chr12	57126573	57128677	2105	-2.16885	0.000137986	0.0746887	overlapStart	-1920	184	NearestLocation	lower	no motif	36; 121; 168; 287; 533
216	ENSG00000140575	ENSG00000140575	IQGAP1	IQ motif containing GTPase activating protein 1	chr15	90389580	90390063	484	2.62964	0.000138907	0.0748169	inside	1362	1362	NearestLocation	higher	no motif	28; 46; 88; 404
217	ENSG00000263002	ENSG00000263002	ZNF234	zinc finger protein 234	chr19	44141079	44141959	881	-2.80988	0.000142255	0.0754606	overlapStart	-478	402	NearestLocation	lower	no motif	no motif
218	ENSG00000183828	ENSG00000183828	NUDT14	nudix (nucleoside diphosphate linked moiety X)-type motif 14	chr14	105182611	105183467	857	2.8629	0.000142345	0.0754606	upstream	-1288	1288	NearestLocation	higher	no motif	no motif
220	ENSG00000254420	ENSG00000254420	RP11-452H21.1		chr11	78324543	78325972	1430	-3.27268	0.000142863	0.0754606	overlapStart	-215	215	NearestLocation	lower	no motif	no motif
221	ENSG00000251408	ENSG00000251408	RP11-586D19.2		chr4	6201619	6201956	338	2.74742	0.000144356	0.0758368	upstream	-709	372	NearestLocation	higher	no motif	no motif
222	ENSG00000267412.1	ENSG00000267412	CTC-265F19.2		chr19	2613653	2614859	1207	2.8243	0.000144962	0.0758368	upstream	-1791	1791	NearestLocation	higher	954	425; 953; 1043
223	ENSG00000270361	ENSG00000270361	RP11-307C12.13		chr1	154938233	154938735	503	2.38437	0.000149126	0.07756	downstream	863	174	NearestLocation	higher	no motif	277
224	ENSG00000258691	ENSG00000258691	RP11-404P21.8		chr14	96205561	96206032	472	2.57762	0.000149997	0.07756	inside	717	717	NearestLocation	higher	no motif	no motif
225	ENSG00000247049	ENSG00000247049	CTC-338M12.7		chr5	181230524	181231219	696	2.57628	0.000151231	0.07756	overlapStart	161	161	NearestLocation	higher	236	235; 256
226	ENSG00000270015	ENSG00000270015	RP11-540B6.6		chr15	30927441	30928581	1141	2.64998	0.000151307	0.07756	overlapEnd	927	174	NearestLocation	higher	no motif	150; 340; 445
227	ENSG00000152942	ENSG00000152942	RAD17	RAD17 homolog (S. pombe)	chr5	69367601	69368154	554	2.52094	0.000152168	0.07756	upstream	-1692	1139	NearestLocation	higher	286	no motif
228	ENSG00000226262	ENSG00000226262	PHKBP1		chr20	8098626	8099160	535	3.25747	0.000152512	0.07756	inside	1148	614	NearestLocation	higher	no motif	no motif
229	ENSG00000134594	ENSG00000134594	RAB33A	RAB33A - member RAS oncogene family	chrX	130171443	130172728	1286	-3.26114	0.000154486	0.0779875	overlapStart	-206	206	NearestLocation	lower	no motif	no motif
230	ENSG00000254867	ENSG00000254867	RP11-1167A19.6		chr11	65982366	65983590	1225	2.89845	0.000154779	0.0779875	downstream	1965	89	NearestLocation	higher	366	835; 1131
231	ENSG00000225624	ENSG00000225624	TBL1YP1		chrY	20726074	20726559	486	2.90456	0.000158247	0.0786212	upstream	-1180	695	NearestLocation	higher	391	91; 178
232	ENSG00000271409	ENSG00000271409	RP11-432J9.3		chr10	70927936	70928945	1010	2.84245	0.000158518	0.0786212	upstream	-1989	980	NearestLocation	higher	380	815
233	ENSG00000223764	ENSG00000223764	RP11-54O7.3	uncharacterized LOC100130417	chr1	920574	921334	761	-3.29821	0.000158991	0.0786212	overlapStart	442	318	NearestLocation	lower	154	414
234	ENSG00000252868	ENSG00000252868	snoZ278		chr15	29232711	29233482	772	2.81617	0.00015982	0.0786212	upstream	-1157	386	NearestLocation	higher	no motif	455
235	ENSG00000152315	ENSG00000152315	KCNK13	potassium channel - subfamily K - member 13	chr14	90059951	90061647	1697	-3.11911	0.000159836	0.0786212	upstream	-1814	118	NearestLocation	lower	no motif	787
236	ENSG00000240626	ENSG00000240626	RN7SL150P		chr19	33926853	33927889	1037	2.59502	0.000160558	0.0786212	includeFeature	772	264	NearestLocation	higher	no motif	no motif
237	ENSG00000222235	ENSG00000222235	AL157392.1		chr10	13704049	13704671	623	2.61798	0.000161071	0.0786212	upstream	-929	307	NearestLocation	higher	57; 459	56
238	ENSG00000100918	ENSG00000100918	REC8	REC8 meiotic recombination protein	chr14	24171489	24173176	1688	-3.54407	0.000164564	0.0799691	overlapStart	-364	364	NearestLocation	lower	809	no motif
240	ENSG00000121390	ENSG00000121390	PSPC1	paraspeckle component 1	chr13	19783441	19784250	810	2.57024	0.000167223	0.0803421	upstream	-422	422	NearestLocation	higher	no motif	500
241	ENSG00000189056	ENSG00000189056	RELN	reelin	chr7	103987558	103987870	313	2.3915	0.000167536	0.0803421	inside	1958	1646	NearestLocation	higher	no motif	no motif
242	ENSG00000221914	ENSG00000221914	PPP2R2A	protein phosphatase 2 - regulatory subunit B - alpha	chr8	26291120	26293584	2465	1.26791	0.000168724	0.0804192	overlapStart	-371	371	NearestLocation	higher	1714	876; 1713
243	ENSG00000268154	ENSG00000268154	Metazoa_SRP		chr1	154951335	154952377	1043	3.08115	0.000169604	0.0804192	upstream	-843	843	NearestLocation	higher	no motif	890
244	ENSG00000230393	ENSG00000230393	AC092667.2		chr2	100104733	100105965	1233	-3.28282	0.000169903	0.0804192	overlapStart	-186	186	NearestLocation	lower	no motif	840; 997
245	ENSG00000125903	ENSG00000125903	DEFB129	defensin - beta 129	chr20	228401	229380	980	-3.0204	0.000170968	0.0805308	inside	1143	506	NearestLocation	lower	no motif	7
246	ENSG00000272559	ENSG00000272559	OR51F3P		chr11	4736062	4737301	1240	2.90657	0.000171612	0.0805308	includeFeature	1016	116	NearestLocation	higher	no motif	476; 518; 655
247	ENSG00000204952	ENSG00000204952	FBXO47	F-box protein 47	chr17	38967278	38967652	375	2.07085	0.000172543	0.0806218	overlapStart	124	124	NearestLocation	higher	no motif	no motif
248	ENSG00000254798	ENSG00000254798	TFAMP2		chr11	109907208	109907926	719	-3.16743	0.000174049	0.0809793	overlapStart	533	185	NearestLocation	lower	no motif	312; 542
249	ENSG00000265635	ENSG00000265635	MIR3612	microRNA 3612	chr12	128294243	128294810	568	2.82548	0.000175885	0.0812721	downstream	151	65	NearestLocation	higher	no motif	no motif
250	ENSG00000221994	ENSG00000221994	ZNF630	zinc finger protein 630	chrX	48071024	48072239	1216	-3.28407	0.000176165	0.0812721	overlapStart	634	581	NearestLocation	lower	no motif	no motif
251	ENSG00000221693	ENSG00000221693	AL590226.1		chr9	136695444	136696790	1347	2.88487	0.000179799	0.0824958	downstream	1308	1182	NearestLocation	higher	1222	176; 286; 336; 1183; 1340
252	ENSG00000278861	ENSG00000278861	RP11-338K17.6		chr12	123654592	123655117	526	2.7433	0.000180326	0.0824958	upstream	-936	411	NearestLocation	higher	no motif	404
253	ENSG00000251600	ENSG00000251600	RP11-673E1.1	uncharacterized LOC101927636	chr4	143912120	143912496	377	-2.95921	0.000182664	0.083217	overlapStart	-211	165	NearestLocation	lower	no motif	no motif
254	ENSG00000214733	ENSG00000214733	RP11-429J17.8		chr8	143789745	143790284	540	2.58797	0.000185084	0.0839698	inside	825	175	NearestLocation	higher	no motif	no motif
255	ENSG00000226688	ENSG00000226688	ENTPD1-AS1	ENTPD1 antisense RNA 1	chr10	96089081	96091198	2118	2.14478	0.000187175	0.0843524	overlapStart	1157	960	NearestLocation	higher	1647	1233; 1821
256	ENSG00000202159	ENSG00000202159	RNU6-742P		chr18	57754547	57755224	678	-3.19242	0.00018747	0.0843524	upstream	-847	170	NearestLocation	lower	no motif	144; 523
257	ENSG00000101311	ENSG00000101311	FERMT1	fermitin family member 1	chr20	6122524	6123581	1058	-2.99146	0.000188526	0.0844797	overlapStart	1020	37	NearestLocation	lower	292	291; 405
258	ENSG00000274683	ENSG00000274683	MIR6849	microRNA 6849	chr8	144400296	144401696	1401	3.05939	0.000191027	0.0852512	overlapStart	49	19	NearestLocation	higher	172	833
259	ENSG00000260536	ENSG00000260536	RP5-1085F17.4		chr20	32854780	32855060	281	2.7545	0.000193965	0.0862103	upstream	-523	523	NearestLocation	higher	no motif	no motif
260	ENSG00000252994	ENSG00000252994	RNU6-1231P		chr10	102805768	102806277	510	2.56829	0.000197495	0.0867528	downstream	1839	1737	NearestLocation	higher	360	no motif
261	ENSG00000252769	ENSG00000252769	RNU6-943P		chr11	7890953	7891231	279	2.72655	0.000197744	0.0867528	upstream	-1674	1674	NearestLocation	higher	no motif	88
262	ENSG00000159423	ENSG00000159423	ALDH4A1	aldehyde dehydrogenase 4 family - member A1	chr1	18902012	18903571	1560	2.35032	0.000197885	0.0867528	overlapStart	769	769	NearestLocation	higher	936	no motif
263	ENSG00000236610	ENSG00000236610	SOCS5P1		chr7	86216674	86218526	1853	2.86775	0.000198359	0.0867528	includeFeature	1059	111	NearestLocation	higher	615	no motif
264	ENSG00000172927	ENSG00000172927	MYEOV	myeloma overexpressed	chr11	69292440	69293223	784	2.58512	0.000201859	0.0879315	upstream	-1698	915	NearestLocation	higher	no motif	567
265	ENSG00000272305	ENSG00000272305	RP11-894J14.5		chr3	53099059	53099521	463	2.92472	0.000205701	0.0891888	overlapStart	394	68	NearestLocation	higher	no motif	no motif
266	ENSG00000271655	ENSG00000271655	BNIP3P35		chr19	22839509	22840146	638	3.06678	0.000206376	0.0891888	downstream	1412	286	NearestLocation	higher	no motif	93
267	ENSG00000197859	ENSG00000197859	ADAMTSL2	ADAMTS-like 2	chr9	133533743	133535159	1417	2.69174	0.000208595	0.0897929	inside	1579	1579	NearestLocation	higher	no motif	54; 720; 804; 1103
269	ENSG00000259170	ENSG00000259170	RP11-763K15.1		chr15	92470381	92470782	402	2.50941	0.000211775	0.0898099	inside	1165	148	NearestLocation	higher	no motif	330
270	ENSG00000186328	ENSG00000186328	RP11-140K17.2		chr6	34714155	34714956	802	2.40729	0.000211903	0.0898099	upstream	-1458	657	NearestLocation	higher	no motif	345
271	ENSG00000109016	ENSG00000109016	DHRS7B	dehydrogenase/reductase (SDR family) member 7B	chr17	21122894	21123855	962	2.90984	0.00021192	0.0898099	overlapStart	-470	470	NearestLocation	higher	167	166; 190; 293; 726
272	ENSG00000200462	ENSG00000200462	RNU6-727P		chr5	87422249	87422648	400	3.20897	0.000215564	0.0910013	upstream	-1802	1802	NearestLocation	higher	no motif	no motif
273	ENSG00000199668	ENSG00000199668	Y_RNA		chr16	11316051	11317147	1097	2.8407	0.000217974	0.0912457	downstream	984	873	NearestLocation	higher	no motif	699; 928
274	ENSG00000177679	ENSG00000177679	SRRM3	serine/arginine repetitive matrix 3	chr7	76201705	76202602	898	2.84016	0.000218176	0.0912457	overlapStart	-195	195	NearestLocation	higher	no motif	no motif
275	ENSG00000117266	ENSG00000117266	CDK18	cyclin-dependent kinase 18	chr1	205504349	205505534	1186	1.84843	0.000218647	0.0912457	overlapStart	-246	246	NearestLocation	higher	1018	97; 215; 1017
276	ENSG00000170579	ENSG00000170579	DLGAP1	discs - large (Drosophila) homolog-associated protein 1	chr18	4453392	4454117	726	2.7741	0.000220349	0.0916067	inside	1943	1218	NearestLocation	higher	380	no motif
277	ENSG00000265154	ENSG00000265154	MIR151B	microRNA 151b	chr14	100108024	100108924	901	-2.68186	0.000222509	0.0917497	downstream	1490	495	NearestLocation	lower	no motif	709
278	ENSG00000107187	ENSG00000107187	LHX3	LIM homeobox 3	chr9	136205241	136205731	491	2.77709	0.000223911	0.0917497	upstream	-132	132	NearestLocation	higher	no motif	no motif
279	ENSG00000081803	ENSG00000081803	CADPS2	Ca++-dependent secretion activator 2	chr7	122885022	122885593	572	2.75137	0.000226187	0.0917497	inside	1737	1166	NearestLocation	higher	no motif	266
280	ENSG00000198570	ENSG00000198570	RD3	retinal degeneration 3	chr1	211494547	211495025	479	2.66874	0.000226888	0.0917497	upstream	-1630	1630	NearestLocation	higher	365	no motif
281	ENSG00000240163	ENSG00000240163	RP11-745A24.1		chr15	60388927	60390163	1237	-3.19666	0.000226901	0.0917497	upstream	-1444	208	NearestLocation	lower	1035	858
282	ENSG00000043591	ENSG00000043591	ADRB1	adrenoceptor beta 1	chr10	114042558	114044749	2192	3.00756	0.00022705	0.0917497	overlapStart	-1498	693	NearestLocation	higher	no motif	no motif
283	ENSG00000206786	ENSG00000206786	RNU6-701P		chr5	119140472	119140969	498	2.55288	0.000227214	0.0917497	downstream	1613	1507	NearestLocation	higher	no motif	480
284	ENSG00000252174	ENSG00000252174	RNU7-18P		chr3	196072987	196074080	1094	-2.82791	0.000228399	0.0917497	downstream	168	107	NearestLocation	lower	no motif	929
285	ENSG00000258586	ENSG00000258586	RP5-1021I20.2	uncharacterized LOC100506498	chr14	73829178	73829811	634	2.65402	0.000229619	0.0917497	inside	957	324	NearestLocation	higher	no motif	200; 612
286	ENSG00000232622	ENSG00000232622	RP11-484D4.3		chr1	84637982	84638778	797	2.74552	0.000229808	0.0917497	upstream	-876	876	NearestLocation	higher	no motif	457; 500
287	ENSG00000261476	ENSG00000261476	RP11-77K12.3		chr16	75459851	75460704	854	2.42223	0.000229924	0.0917497	overlapStart	166	166	NearestLocation	higher	no motif	no motif
288	ENSG00000106327	ENSG00000106327	TFR2	transferrin receptor 2	chr7	100643998	100644770	773	2.66559	0.000232116	0.0919576	upstream	-1219	1219	NearestLocation	higher	no motif	no motif
289	ENSG00000219669	ENSG00000219669	RP1-20N4.1		chr6	71076634	71077276	643	2.81056	0.000232127	0.0919576	downstream	1070	259	NearestLocation	higher	no motif	no motif
290	ENSG00000150261	ENSG00000150261	OR8K1	olfactory receptor - family 8 - subfamily K - member 1	chr11	56345645	56346410	766	3.04633	0.000233672	0.0921399	overlapStart	-394	371	NearestLocation	higher	no motif	693
291	ENSG00000094963	ENSG00000094963	FMO2	flavin containing monooxygenase 2 (non-functional)	chr1	171185180	171185927	748	2.73361	0.000234273	0.0921399	overlapStart	-28	28	NearestLocation	higher	no motif	no motif
292	ENSG00000226046	ENSG00000226046	AP1S2P1		chr7	97436077	97436849	773	-2.89505	0.000235622	0.0923386	upstream	-1441	669	NearestLocation	lower	no motif	155
293	ENSG00000279151	ENSG00000279151	RP1-163M9.7		chr1	16701139	16701741	603	2.48662	0.000241453	0.0942856	overlapStart	-407	195	NearestLocation	higher	no motif	339
294	ENSG00000118402	ENSG00000118402	ELOVL4	ELOVL fatty acid elongase 4	chr6	79948832	79949659	828	-2.67454	0.000244625	0.0951843	upstream	-1252	1252	NearestLocation	lower	no motif	no motif
295	ENSG00000201168	ENSG00000201168	RNA5SP368		chr12	101777827	101778322	496	2.98792	0.000245703	0.095265	upstream	-1987	1492	NearestLocation	higher	no motif	209
296	ENSG00000264112	ENSG00000264112	RP11-159D12.2		chr17	57994693	57996271	1579	-2.76347	0.000247587	0.0955626	overlapStart	157	157	NearestLocation	lower	no motif	931
297	ENSG00000227397	ENSG00000227397	CTD-2526L21.3		chr7	63789504	63790248	745	3.75985	0.000248219	0.0955626	includeFeature	-405	150	NearestLocation	higher	508	24
298	ENSG00000250665	ENSG00000250665	RP11-775H9.1		chr4	136124230	136124877	648	3.03464	0.000249454	0.095583	upstream	-1679	1032	NearestLocation	higher	no motif	no motif
299	ENSG00000214142	ENSG00000214142	RPL7P60		chr7	100141443	100141876	434	2.57075	0.000250337	0.095583	upstream	-761	761	NearestLocation	higher	322	no motif
300	ENSG00000258357	ENSG00000258357	RP11-778J16.2		chr12	94523367	94524263	897	-2.87246	0.000253964	0.095583	upstream	-1498	1498	NearestLocation	lower	no motif	no motif
302	ENSG00000205643	ENSG00000205643	CDPF1	cysteine-rich - DPF motif domain containing 1	chr22	46249116	46249464	349	2.35554	0.000254352	0.095583	inside	1563	1215	NearestLocation	higher	no motif	no motif
303	ENSG00000171970	ENSG00000171970	ZNF57	zinc finger protein 57	chr19	2900128	2901604	1477	1.60562	0.000255813	0.095583	overlapStart	-770	706	NearestLocation	higher	203	1044; 1330
304	ENSG00000250860	ENSG00000250860	CTD-2265D6.2		chr5	42467740	42468526	787	2.93895	0.000256182	0.095583	overlapStart	560	226	NearestLocation	higher	no motif	717
305	ENSG00000204271	ENSG00000204271	SPIN3	spindlin family - member 3	chrX	56995274	56996381	1108	-3.43266	0.000257294	0.095583	overlapStart	263	263	NearestLocation	lower	no motif	no motif
306	ENSG00000200737	ENSG00000200737	Y_RNA		chr10	97419580	97420604	1025	2.32705	0.000259934	0.095583	downstream	1727	591	NearestLocation	higher	no motif	no motif
307	ENSG00000269834	ENSG00000269834	CTD-3018O17.3	uncharacterized LOC102724105	chr19	52396625	52397588	964	-3.05482	0.000261256	0.095583	inside	1141	178	NearestLocation	lower	no motif	61
308	ENSG00000236896	ENSG00000236896	RP11-535C21.3	uncharacterized LOC101928408	chr9	97987383	97988157	775	-2.78201	0.000261415	0.095583	overlapStart	273	273	NearestLocation	lower	no motif	213
309	ENSG00000105221	ENSG00000105221	AKT2	v-akt murine thymoma viral oncogene homolog 2	chr19	40286590	40287366	777	2.85947	0.000261531	0.095583	upstream	-1054	1054	NearestLocation	higher	no motif	no motif
311	ENSG00000156273	ENSG00000156273	BACH1	BTB and CNC homology 1 - basic leucine zipper transcription factor 1 / GRIK1 antisense RNA 2	chr21	29193904	29195128	1225	-2.78755	0.000261869	0.095583	overlapStart	-167	167	NearestLocation	lower	no motif	784; 1217
312	ENSG00000275667	ENSG00000275667	MIR6839	microRNA 6839	chr7	64679366	64680257	892	2.68578	0.00026327	0.095583	downstream	302	190	NearestLocation	higher	no motif	468
313	ENSG00000274093	ENSG00000274093	RP11-140H17.2		chr16	69631759	69632417	659	3.03983	0.000263317	0.095583	overlapStart	-382	154	NearestLocation	higher	no motif	no motif
314	ENSG00000188816	ENSG00000188816	HMX2	H6 family homeobox 2	chr10	123148473	123149573	1101	-3.59783	0.00026479	0.095583	inside	351	351	NearestLocation	lower	no motif	475; 674
315	ENSG00000118017	ENSG00000118017	A4GNT	alpha-1 - 4-N-acetylglucosaminyltransferase	chr3	138132521	138133492	972	-2.78716	0.00026541	0.095583	upstream	-134	134	NearestLocation	lower	no motif	166
316	ENSG00000015413	ENSG00000015413	DPEP1	dipeptidase 1 (renal)	chr16	89612504	89613792	1289	-2.8762	0.000266889	0.095583	overlapStart	-804	484	NearestLocation	lower	89	438; 482; 707; 814; 1119
317	ENSG00000233834	ENSG00000233834	AC005083.1	uncharacterized LOC100506098	chr7	20219249	20220746	1498	-2.18153	0.000267658	0.095583	inside	1672	954	NearestLocation	lower	no motif	555
318	ENSG00000201616	ENSG00000201616	RNU1-91P		chr11	3049644	3050789	1146	-2.40787	0.000268083	0.095583	upstream	-1123	1123	NearestLocation	lower	429	no motif
319	ENSG00000279176	ENSG00000279176	RP11-43D4.3		chr12	104551301	104552255	955	-2.70323	0.000268221	0.095583	overlapStart	-772	182	NearestLocation	lower	no motif	651
320	ENSG00000270634	ENSG00000270634	RP4-777G9.1		chr7	147703600	147704201	602	2.88973	0.000268379	0.095583	downstream	975	93	NearestLocation	higher	12	11; 336
321	ENSG00000277494	ENSG00000277494	GPIHBP1	glycosylphosphatidylinositol anchored high density lipoprotein binding protein 1	chr8	143211893	143213060	1168	2.96625	0.00027173	0.0961775	upstream	-1300	133	NearestLocation	higher	no motif	6; 319; 644; 742
322	ENSG00000235237	ENSG00000235237	RP1-151B14.6		chr22	37168250	37168781	532	2.30662	0.000271807	0.0961775	inside	1493	1493	NearestLocation	higher	no motif	84; 291; 394
323	ENSG00000081479	ENSG00000081479	LRP2	low density lipoprotein receptor-related protein 2	chr2	169363299	169364214	916	-3.0274	0.000275721	0.0972476	upstream	-614	614	NearestLocation	lower	582	295; 581
324	ENSG00000225881	ENSG00000225881	AC009365.4	uncharacterized LOC100506937	chr7	132759301	132759998	698	2.94474	0.000277979	0.0974339	inside	331	331	NearestLocation	higher	no motif	no motif
325	ENSG00000229299	ENSG00000229299	RP4-583P15.10		chr20	63746237	63746807	571	2.59981	0.000278031	0.0974339	downstream	1548	279	NearestLocation	higher	367	62; 155
326	ENSG00000146857	ENSG00000146857	STRA8	stimulated by retinoic acid 8	chr7	135231669	135232639	971	2.82829	0.000282925	0.0988321	overlapStart	-310	310	NearestLocation	higher	no motif	no motif
327	ENSG00000117215	ENSG00000117215	PLA2G2D	phospholipase A2 - group IID	chr1	20119107	20120263	1157	2.3186	0.000287495	0.0995007	overlapStart	459	459	NearestLocation	higher	no motif	no motif
328	ENSG00000144410	ENSG00000144410	CPO	carboxypeptidase O	chr2	206940156	206941219	1064	-2.51057	0.000287746	0.0995007	inside	602	602	NearestLocation	lower	no motif	18
329	ENSG00000156194	ENSG00000156194	PPEF2	protein phosphatase - EF-hand calcium binding domain 2	chr4	75903155	75903999	845	2.76808	0.000289066	0.0995007	upstream	-584	584	NearestLocation	higher	no motif	391; 477
330	ENSG00000249955	ENSG00000249955	RP11-6E9.4		chr4	169982853	169983327	475	2.69271	0.000289255	0.0995007	inside	1106	1106	NearestLocation	higher	no motif	no motif
331	ENSG00000212273	ENSG00000212273	SNORA40		chr8	133645818	133646477	660	-2.66468	0.000289495	0.0995007	upstream	-1093	1093	NearestLocation	lower	no motif	no motif
332	ENSG00000248462	ENSG00000248462	NENFP3		chr5	13553987	13554983	997	2.6932	0.000291169	0.0995007	upstream	-21	21	NearestLocation	higher	no motif	no motif
333	ENSG00000174469	ENSG00000174469	CNTNAP2	contactin associated protein-like 2	chr7	146114750	146116199	1450	2.67872	0.000291209	0.0995007	upstream	-1611	162	NearestLocation	higher	no motif	32; 609

## Sheet: MYC_BL_vs_DLBCLpos
X.1	X	ensembl_gene_id	external_gene_name	wikigene_description	seqnames	start	end	width	Fold	p.value	FDR	insideFeature	distancetoFeature	shortestDistance	fromOverlappingOrNearest	in BL cell line	CACGTG	(G|A)CA(A|C|G|T|N)(A|C|G|T|N)TG(G|A)
1	ENSG00000237181	ENSG00000237181	AC147651.4	uncharacterized LOC101926963	chr7	604178	604950	773	-6.23846	1.71932e-19	1.20873e-14	inside	993	993	NearestLocation	lower	392	125; 523; 664
2	ENSG00000236296	ENSG00000236296	GUSBP5	glucuronidase - beta pseudogene 5	chr4	143558922	143560214	1293	-5.76245	5.20869e-14	1.83093e-09	overlapStart	-550	550	NearestLocation	lower	1143	230
3	ENSG00000171817	ENSG00000171817	ZNF540	zinc finger protein 540	chr19	37550289	37552150	1862	-5.26194	6.26423e-13	1.27007e-08	overlapStart	-1117	744	NearestLocation	lower	no motif	no motif
4	ENSG00000156345	ENSG00000156345	CDK20	cyclin-dependent kinase 20	chr9	87973905	87975006	1102	6.05804	7.22628e-13	1.27007e-08	overlapStart	848	253	NearestLocation	higher	471; 882	652
5	ENSG00000146858	ENSG00000146858	ZC3HAV1L	zinc finger CCCH-type - antiviral 1-like	chr7	139034431	139036516	2086	-3.96692	1.30219e-12	1.83096e-08	overlapStart	1598	487	NearestLocation	lower	1498	340; 525; 1272; 1899; 1999
6	ENSG00000121858	ENSG00000121858	TNFSF10	tumor necrosis factor (ligand) superfamily - member 10	chr3	172522937	172524222	1286	-5.07481	3.15405e-12	3.69565e-08	overlapStart	570	570	NearestLocation	lower	no motif	1206
7	ENSG00000207947	ENSG00000207947	MIR152	microRNA 152	chr17	48036288	48037635	1348	-4.77769	5.32369e-12	5.34673e-08	includeFeature	974	373	NearestLocation	lower	no motif	635; 759
8	ENSG00000197619	ENSG00000197619	ZNF615	zinc finger protein 615	chr19	52007359	52008906	1548	-4.64087	9.71804e-12	8.54009e-08	overlapStart	871	676	NearestLocation	lower	no motif	1136
9	ENSG00000181656	ENSG00000181656	GPR88	G protein-coupled receptor 88	chr1	100538848	100540175	1328	-4.88407	1.30132e-11	1.01652e-07	inside	711	711	NearestLocation	lower	1127	1126; 1238
10	ENSG00000242540	ENSG00000242540	AC010729.1		chr2	5695343	5698402	3060	5.46193	1.88695e-10	1.32658e-06	overlapStart	-877	877	NearestLocation	higher	2453	176; 2222; 2285; 2445; 2887
11	ENSG00000155542	ENSG00000155542	SETD9	SET domain containing 9	chr5	56907318	56908983	1666	-4.37816	4.1344e-10	2.64237e-06	upstream	-1942	277	NearestLocation	lower	892	1169; 1270
13	ENSG00000131002	ENSG00000131002	TXLNGY	taxilin gamma pseudogene - Y-linked	chrY	19567030	19568311	1282	5.62102	7.77322e-09	4.2037e-05	overlapStart	-283	283	NearestLocation	higher	249; 552	827
14	ENSG00000182472	ENSG00000182472	CAPN12	calpain 12	chr19	38769748	38770440	693	-4.42314	1.20867e-08	5.95716e-05	overlapStart	156	156	NearestLocation	lower	277	471
15	ENSG00000225661	ENSG00000225661	RPL14P5		chrX	1008751	1009441	691	4.10027	1.27103e-08	5.95716e-05	inside	1350	248	NearestLocation	higher	no motif	no motif
17	ENSG00000185875	ENSG00000185875	THNSL1	threonine synthase-like 1 (S. cerevisiae)	chr10	25015877	25017939	2063	-4.96404	2.65981e-08	0.000109995	overlapStart	-781	781	NearestLocation	lower	702; 1089	523; 1414; 1577; 1764
18	ENSG00000225661.1	ENSG00000225661	RPL14P5		chrX	1008176	1008699	524	4.47823	4.59978e-08	0.000179655	overlapEnd	1925	196	NearestLocation	higher	no motif	no motif
19	ENSG00000230393	ENSG00000230393	AC092667.2		chr2	100104733	100105965	1233	-4.06974	5.09531e-08	0.000188534	overlapStart	-186	186	NearestLocation	lower	no motif	840; 997
21	ENSG00000267292	ENSG00000267292	RP11-703I16.2		chr18	12050012	12050944	933	-3.16952	1.06227e-07	0.000355622	includeFeature	660	272	NearestLocation	lower	no motif	722
23	ENSG00000280001	ENSG00000280001	DDX3Y	DEAD (Asp-Glu-Ala-Asp) box helicase 3 - Y-linked	chrY	12904649	12906283	1635	4.6718	1.8837e-07	0.00057578	overlapStart	-288	288	NearestLocation	higher	no motif	330; 825; 1157; 1502
24	ENSG00000201861	ENSG00000201861	RNA5SP298		chr10	283803	284439	637	-4.45693	1.97992e-07	0.000579976	upstream	-1678	1678	NearestLocation	lower	216	163; 468; 497; 595
25	ENSG00000178163	ENSG00000178163	ZNF518B	zinc finger protein 518B	chr4	10456338	10457896	1559	-3.80117	2.42297e-07	0.000657162	overlapStart	1072	486	NearestLocation	lower	no motif	117; 914
26	ENSG00000184305	ENSG00000184305	CCSER1	coiled-coil serine-rich protein 1	chr4	90127958	90128838	881	-4.74072	2.48487e-07	0.000657162	inside	423	423	NearestLocation	lower	no motif	634
27	ENSG00000205696	ENSG00000205696	ADARB2-AS1	ADARB2 antisense RNA 1	chr10	1526451	1526921	471	4.18001	2.59477e-07	0.000657162	overlapStart	-186	186	NearestLocation	higher	126	368; 446
29	ENSG00000038427	ENSG00000038427	VCAN	versican	chr5	83473385	83474319	935	-3.83404	2.99157e-07	0.000725229	inside	1920	1920	NearestLocation	lower	no motif	165; 609; 920
30	ENSG00000129465	ENSG00000129465	RIPK3	receptor-interacting serine-threonine kinase 3	chr14	24339492	24340340	849	-3.81901	3.4244e-07	0.000802485	overlapStart	553	295	NearestLocation	lower	no motif	no motif
31	ENSG00000235673	ENSG00000235673	RP11-109P14.8		chr1	37839575	37840246	672	-4.09594	3.81132e-07	0.000864347	upstream	-1411	740	NearestLocation	lower	420	419
32	ENSG00000154102	ENSG00000154102	C16orf74	chromosome 16 open reading frame 74	chr16	85752826	85753425	600	-3.66162	4.71192e-07	0.00103519	upstream	-1697	1697	NearestLocation	lower	no motif	no motif
33	ENSG00000105664	ENSG00000105664	COMP	cartilage oligomeric matrix protein	chr19	18789318	18791033	1716	-3.69531	5.23105e-07	0.00111442	inside	1996	281	NearestLocation	lower	no motif	no motif
34	ENSG00000263159	ENSG00000263159	RP11-462G12.4		chr16	4032735	4033222	488	-4.43786	5.82026e-07	0.00120348	overlapEnd	723	201	NearestLocation	lower	253	no motif
36	ENSG00000152315	ENSG00000152315	KCNK13	potassium channel - subfamily K - member 13	chr14	90059951	90061647	1697	-3.74591	6.64732e-07	0.00129813	upstream	-1814	118	NearestLocation	lower	no motif	787
37	ENSG00000224579	ENSG00000224579	AC012314.19		chr19	54207915	54209036	1122	-3.84867	7.53945e-07	0.00143256	downstream	1503	56	NearestLocation	lower	529	84; 197
39	ENSG00000134594	ENSG00000134594	RAB33A	RAB33A - member RAS oncogene family	chrX	130171443	130172728	1286	-3.96954	8.37416e-07	0.00150956	overlapStart	-206	206	NearestLocation	lower	no motif	no motif
40	ENSG00000221994	ENSG00000221994	ZNF630	zinc finger protein 630	chrX	48071024	48072203	1180	-3.97058	9.28068e-07	0.00163115	overlapStart	634	545	NearestLocation	lower	no motif	no motif
41	ENSG00000267270	ENSG00000267270	PARD6G-AS1	PARD6G antisense RNA 1	chr18	80147030	80149865	2836	-3.82289	1.0055e-06	0.00168992	overlapStart	-894	894	NearestLocation	lower	no motif	757; 1521
42	ENSG00000188315	ENSG00000188315	C3orf62	microRNA 4271 / chromosome 3 open reading frame 62	chr3	49276160	49277489	1330	-3.37318	1.00958e-06	0.00168992	inside	1749	420	NearestLocation	lower	no motif	397; 460; 744; 1267
45	ENSG00000105472	ENSG00000105472	CLEC11A	C-type lectin domain family 11 - member A	chr19	50723982	50725688	1707	3.61103	1.65525e-06	0.00258598	inside	653	30	NearestLocation	higher	no motif	1168; 1215
46	ENSG00000232977	ENSG00000232977	LINC00327	long intergenic non-protein coding RNA 327	chr13	23465973	23467099	1127	-4.68739	1.87592e-06	0.00286702	overlapStart	-598	528	NearestLocation	lower	278	277
48	ENSG00000258632	ENSG00000258632	RP11-354B3.1		chr15	94271889	94272838	950	-3.1347	2.24039e-06	0.00328138	upstream	-1607	658	NearestLocation	lower	498	753
49	ENSG00000001036	ENSG00000001036	FUCA2	fucosidase - alpha-L- 2 - plasma	chr6	143510954	143512069	1116	-3.84104	2.58423e-06	0.00370773	overlapStart	736	379	NearestLocation	lower	no motif	543
50	ENSG00000221963	ENSG00000221963	APOL6	apolipoprotein L - 6	chr22	35648146	35649439	1294	4.0787	2.75981e-06	0.00388045	overlapStart	-249	249	NearestLocation	higher	no motif	226; 563; 805
51	ENSG00000137841	ENSG00000137841	PLCB2	phospholipase C - beta 2	chr15	40307512	40308506	995	-3.13531	2.88178e-06	0.0039725	overlapStart	423	423	NearestLocation	lower	no motif	52; 754
53	ENSG00000229638	ENSG00000229638	RPL4P4		chr3	185418578	185419539	962	-3.50813	4.8725e-06	0.00646323	overlapStart	200	200	NearestLocation	lower	no motif	no motif
54	ENSG00000266711	ENSG00000266711	RP11-398J5.1		chr17	79134160	79134639	480	-3.41099	5.86278e-06	0.0076328	inside	1438	1438	NearestLocation	lower	no motif	303; 346
55	ENSG00000180287	ENSG00000180287	PLD5	phospholipase D family - member 5	chr1	242523464	242524604	1141	-5.0125	6.20362e-06	0.00792969	inside	1232	92	NearestLocation	lower	no motif	354; 377
56	ENSG00000279570	ENSG00000279570	CTD-2357A8.2		chr17	78692016	78693016	1001	-3.61831	6.58314e-06	0.00826454	upstream	-37	37	NearestLocation	lower	no motif	342
57	ENSG00000268081	ENSG00000268081	RP11-678G14.2		chr19	21569169	21569944	776	-3.49921	7.25741e-06	0.00895118	overlapStart	68	68	NearestLocation	lower	no motif	358
58	ENSG00000099725	ENSG00000099725	PRKY	protein kinase - Y-linked - pseudogene	chrY	7273464	7275380	1917	4.24125	8.20757e-06	0.00994856	overlapStart	-508	508	NearestLocation	higher	no motif	1482; 1765
59	ENSG00000260005	ENSG00000260005	AC027601.1		chr17	81228284	81229027	744	-3.20483	9.51519e-06	0.0111872	overlapStart	-423	320	NearestLocation	lower	no motif	119; 607
60	ENSG00000267653	ENSG00000267653	RP1-193H18.3		chr17	69503206	69504145	940	-3.77793	9.60116e-06	0.0111872	upstream	-1451	1451	NearestLocation	lower	no motif	662
61	ENSG00000261434	ENSG00000261434	CTD-2083E4.7		chr5	193788	194741	954	-3.17667	9.70681e-06	0.0111872	upstream	-1990	1037	NearestLocation	lower	626; 666	7; 23; 665; 834
62	ENSG00000236266	ENSG00000236266	RP3-467L1.4		chr1	7826935	7828373	1439	3.978	1.01219e-05	0.0113085	overlapStart	407	407	NearestLocation	higher	860	no motif
64	ENSG00000274184	ENSG00000274184	RP11-158H5.8		chr18	35267013	35267764	752	-4.50331	1.08104e-05	0.011875	upstream	-1205	454	NearestLocation	lower	164	291
65	ENSG00000100097	ENSG00000100097	LGALS1	lectin - galactoside-binding - soluble - 1	chr22	37674851	37675312	462	-2.90039	1.14454e-05	0.0123791	upstream	-757	296	NearestLocation	lower	no motif	no motif
66	ENSG00000158122	ENSG00000158122	AAED1	AhpC/TSA antioxidant enzyme domain containing 1	chr9	96654312	96655918	1607	-2.90774	1.18772e-05	0.0126516	overlapStart	991	615	NearestLocation	lower	no motif	142
68	ENSG00000236423	ENSG00000236423	LINC01134	long intergenic non-protein coding RNA 1134	chr1	3902081	3903111	1031	2.32494	1.34848e-05	0.0138115	inside	1709	1709	NearestLocation	higher	746	246; 272; 613; 745
69	ENSG00000078081	ENSG00000078081	LAMP3	lysosomal-associated membrane protein 3	chr3	183162213	183163020	808	-3.16377	1.35556e-05	0.0138115	inside	1626	819	NearestLocation	lower	no motif	40
70	ENSG00000230226	ENSG00000230226	RP4-697K14.3		chr20	63501562	63503089	1528	4.35868	1.48842e-05	0.0149486	overlapStart	-725	725	NearestLocation	higher	128; 1431	221; 336; 768
72	ENSG00000275055	ENSG00000275055	CTC-471J1.11		chr19	52048214	52049842	1629	-3.09736	1.63508e-05	0.0159654	includeFeature	-793	88	NearestLocation	lower	no motif	no motif
73	ENSG00000100767	ENSG00000100767	PAPLN	papilin - proteoglycan-like sulfated glycoprotein	chr14	73238915	73239819	905	-3.38259	1.66298e-05	0.0160154	inside	1418	1418	NearestLocation	lower	no motif	128; 407; 473
74	ENSG00000046653	ENSG00000046653	GPM6B	glycoprotein M6B	chrX	13937701	13939378	1678	-3.40478	1.74312e-05	0.0165603	overlapStart	937	740	NearestLocation	lower	552; 905	623
75	ENSG00000188816	ENSG00000188816	HMX2	H6 family homeobox 2	chr10	123148473	123149573	1101	-4.10078	1.86426e-05	0.0174751	inside	351	351	NearestLocation	lower	no motif	475; 674
76	ENSG00000221617	ENSG00000221617	AC138123.1		chr12	93098361	93099562	1202	-3.44457	1.92591e-05	0.0178155	downstream	1110	1017	NearestLocation	lower	no motif	824; 1030
77	ENSG00000125735	ENSG00000125735	TNFSF14	tumor necrosis factor (ligand) superfamily - member 14	chr19	6669624	6670522	899	-4.40056	1.9835e-05	0.0181098	inside	964	66	NearestLocation	lower	no motif	no motif
78	ENSG00000090376	ENSG00000090376	IRAK3	interleukin-1 receptor-associated kinase 3	chr12	66188940	66189946	1007	-3.59138	2.07493e-05	0.0187018	inside	61	61	NearestLocation	lower	205	936
79	ENSG00000123130	ENSG00000123130	ACOT9	acyl-CoA thioesterase 9	chrX	23766535	23767610	1076	-4.24154	2.17773e-05	0.0193799	upstream	-60	60	NearestLocation	lower	no motif	216; 935
80	ENSG00000161681	ENSG00000161681	SHANK1	SH3 and multiple ankyrin repeat domains 1	chr19	50719573	50720725	1153	5.34558	2.2923e-05	0.0201444	upstream	-123	123	NearestLocation	higher	672; 902	671; 797
81	ENSG00000232909	ENSG00000232909	RP3-510O8.4	uncharacterized LOC285847	chr6	35736174	35736786	613	-2.98486	2.93358e-05	0.0254617	inside	773	161	NearestLocation	lower	no motif	184
82	ENSG00000263002	ENSG00000263002	ZNF234	zinc finger protein 234	chr19	44141079	44141959	881	-3.23538	3.03436e-05	0.0260152	overlapStart	-478	402	NearestLocation	lower	no motif	no motif
83	ENSG00000085276	ENSG00000085276	MECOM	MDS1 and EVI1 complex locus	chr3	169661784	169662899	1116	-2.78332	3.12426e-05	0.0264632	inside	1834	719	NearestLocation	lower	no motif	256
84	ENSG00000126012	ENSG00000126012	KDM5C	lysine (K)-specific demethylase 5C	chrX	53223854	53225926	2073	-2.5661	3.31215e-05	0.0274261	overlapStart	1568	504	NearestLocation	lower	no motif	no motif
85	ENSG00000250697	ENSG00000250697	CTD-2066L21.3		chr5	33299190	33299853	664	-3.52798	3.31596e-05	0.0274261	upstream	-1280	1280	NearestLocation	lower	no motif	no motif
86	ENSG00000058866	ENSG00000058866	DGKG	diacylglycerol kinase - gamma 90kDa	chr3	186361618	186362778	1161	-3.25078	3.36992e-05	0.0275483	overlapStart	619	541	NearestLocation	lower	no motif	175; 340
87	ENSG00000247345	ENSG00000247345	RP11-266N13.2		chr5	59038389	59040105	1717	-3.46554	4.18479e-05	0.0335776	overlapStart	-1372	344	NearestLocation	lower	no motif	697; 1078
88	ENSG00000231079	ENSG00000231079	AC105402.4	uncharacterized LOC101928553	chr2	148887723	148888735	1013	-3.02265	4.20299e-05	0.0335776	inside	1100	88	NearestLocation	lower	no motif	814
90	ENSG00000064932	ENSG00000064932	SBNO2	strawberry notch homolog 2 (Drosophila)	chr19	1175011	1175701	691	3.36473	4.33543e-05	0.033866	upstream	-728	728	NearestLocation	higher	no motif	86
91	ENSG00000236896	ENSG00000236896	RP11-535C21.3	uncharacterized LOC101928408	chr9	97987423	97987849	427	-2.92163	4.59913e-05	0.0355311	overlapStart	233	193	NearestLocation	lower	no motif	173
92	ENSG00000224854	ENSG00000224854	C9orf53	chromosome 9 open reading frame 53	chr9	21964939	21966030	1092	-3.16436	4.69533e-05	0.0358799	upstream	-1990	899	NearestLocation	lower	12	11; 983
93	ENSG00000185046	ENSG00000185046	ANKS1B	ankyrin repeat and sterile alpha motif domain containing 1B	chr12	99984399	99985381	983	-2.78929	4.93597e-05	0.0373133	overlapStart	255	255	NearestLocation	lower	no motif	no motif
96	ENSG00000277971	ENSG00000277971	XXbac-B562F10.12		chr22	20447965	20448474	510	-3.70366	5.14095e-05	0.0376484	upstream	-1345	1345	NearestLocation	lower	no motif	no motif
97	ENSG00000163612	ENSG00000163612	FAM86KP		chr4	9152984	9153668	685	3.84706	5.26581e-05	0.0381652	overlapStart	-312	312	NearestLocation	higher	504	405
98	ENSG00000104472	ENSG00000104472	CHRAC1	chromatin accessibility complex 1	chr8	140513097	140513830	734	3.36996	5.47786e-05	0.0390574	inside	1799	1799	NearestLocation	higher	no motif	no motif
100	ENSG00000075234	ENSG00000075234	TTC38	tetratricopeptide repeat domain 38	chr22	46267397	46268072	676	-3.07918	5.56815e-05	0.0391458	overlapStart	-564	111	NearestLocation	lower	no motif	112
101	ENSG00000140470	ENSG00000140470	ADAMTS17	ADAM metallopeptidase with thrombospondin type 1 motif - 17	chr15	100340999	100342820	1822	4.36708	5.70753e-05	0.0397283	overlapStart	1006	815	NearestLocation	higher	1171	202; 896; 1170; 1387; 1447; 1459
102	ENSG00000263628	ENSG00000263628	MIR3155B	microRNA 3155b / microRNA 3155a	chr10	6150986	6151823	838	-3.01376	5.95113e-05	0.0407065	upstream	-1210	373	NearestLocation	lower	no motif	no motif
103	ENSG00000222230	ENSG00000222230	RNA5SP158		chr4	38759178	38760019	842	-3.16369	5.98021e-05	0.0407065	upstream	-286	286	NearestLocation	lower	no motif	no motif
104	ENSG00000266517	ENSG00000266517	MIR4715	microRNA 4715	chr15	25847007	25847576	570	4.01595	6.07585e-05	0.0407065	downstream	1818	1171	NearestLocation	higher	no motif	no motif
105	ENSG00000054392	ENSG00000054392	HHAT	hedgehog acyltransferase	chr1	210327535	210329552	2018	3.10788	6.07967e-05	0.0407065	overlapStart	-717	717	NearestLocation	higher	672	no motif
106	ENSG00000138646	ENSG00000138646	HERC5	HECT and RLD domain containing E3 ubiquitin protein ligase 5	chr4	88456824	88457578	755	-3.1155	6.28269e-05	0.041669	overlapStart	-293	293	NearestLocation	lower	263	262; 337
107	ENSG00000159228	ENSG00000159228	CBR1	carbonyl reductase 1	chr21	36069372	36070710	1339	-3.12101	6.43694e-05	0.0422931	overlapStart	-569	569	NearestLocation	lower	433	336; 401; 1271
108	ENSG00000246082	ENSG00000246082	NUDT16P1	nudix (nucleoside diphosphate linked moiety X)-type motif 16 pseudogene 1	chr3	131361753	131362576	824	-3.83666	6.53573e-05	0.0425446	overlapStart	-145	145	NearestLocation	lower	592	no motif
109	ENSG00000275713	ENSG00000275713	HIST1H2BH	histone cluster 1 - H2bh	chr6	26251351	26252447	1097	-3.82611	6.77177e-05	0.0436767	includeFeature	-300	300	NearestLocation	lower	no motif	no motif
110	ENSG00000222044	ENSG00000222044	RP5-1039K5.16		chr22	38034095	38034531	437	4.14943	6.961e-05	0.0441421	overlapStart	133	133	NearestLocation	higher	300	no motif
111	ENSG00000110675	ENSG00000110675	ELMOD1	ELMO/CED-12 domain containing 1 / uncharacterized LOC643923	chr11	107590521	107592306	1786	-2.93121	6.96951e-05	0.0441421	overlapStart	-570	570	NearestLocation	lower	no motif	205; 1510
112	ENSG00000101311	ENSG00000101311	FERMT1	fermitin family member 1	chr20	6122524	6123581	1058	-3.2181	7.20421e-05	0.0449708	overlapStart	1020	37	NearestLocation	lower	292	291; 405
113	ENSG00000106540	ENSG00000106540	AC004837.3		chr7	39609418	39609994	577	-3.28545	7.22828e-05	0.0449708	overlapStart	-299	277	NearestLocation	lower	no motif	no motif
114	ENSG00000152767	ENSG00000152767	FARP1	FERM - RhoGEF (ARHGEF) and pleckstrin domain protein 1 (chondrocyte-derived)	chr13	98142526	98143119	594	-3.76126	7.45788e-05	0.0456277	overlapStart	-36	36	NearestLocation	lower	no motif	no motif
115	ENSG00000103351	ENSG00000103351	CLUAP1	clusterin associated protein 1	chr16	3499263	3500554	1292	-2.94435	7.46368e-05	0.0456277	upstream	-1661	370	NearestLocation	lower	487; 845	486; 721; 844
116	ENSG00000226416	ENSG00000226416	MRPL23-AS1	MRPL23 antisense RNA 1	chr11	1988725	1989404	680	-3.21301	7.56323e-05	0.0458378	inside	1195	516	NearestLocation	lower	no motif	no motif
117	ENSG00000196371	ENSG00000196371	FUT4	fucosyltransferase 4 (alpha (1 - 3) fucosyltransferase - myeloid-specific)	chr11	94543425	94544581	1157	-3.48085	7.63551e-05	0.0458803	overlapStart	-415	415	NearestLocation	lower	no motif	904
118	ENSG00000134627	ENSG00000134627	PIWIL4	piwi-like RNA-mediated gene silencing 4	chr11	94543425	94544581	1157	-3.48085	7.63551e-05	0.0458803	overlapStart	-415	415	NearestLocation	lower	no motif	904
119	ENSG00000062524	ENSG00000062524	LTK	leukocyte receptor tyrosine kinase	chr15	41511984	41513494	1511	-2.88535	8.01353e-05	0.0477437	inside	1903	393	NearestLocation	lower	646	233; 645
120	ENSG00000134594.1	ENSG00000134594	RAB33A	RAB33A - member RAS oncogene family	chrX	130170597	130171409	813	-2.70052	8.8497e-05	0.0522824	upstream	-1052	240	NearestLocation	lower	no motif	512
121	ENSG00000007341	ENSG00000007341	ST7L	suppression of tumorigenicity 7 like	chr1	112621976	112622651	676	-2.79598	8.99641e-05	0.0527062	upstream	-1151	1151	NearestLocation	lower	no motif	no motif
123	ENSG00000234676	ENSG00000234676	IFT74-AS1	IFT74 antisense RNA 1	chr9	26955795	26956871	1077	-2.97488	9.39778e-05	0.0541551	overlapStart	500	15	NearestLocation	lower	no motif	164
124	ENSG00000253637	ENSG00000253637	IGLVV-58		chr22	22182747	22183471	725	-2.81093	9.78958e-05	0.05563	overlapEnd	165	138	NearestLocation	lower	216	135
125	ENSG00000253357	ENSG00000253357	CTB-78F1.2	uncharacterized LOC101927885	chr5	167723293	167723662	370	-3.08269	9.81199e-05	0.05563	inside	1930	1930	NearestLocation	lower	181	102; 180
126	ENSG00000202225	ENSG00000202225	RNA5SP240		chr7	120979938	120980587	650	-3.44706	0.000100768	0.0561582	downstream	1615	839	NearestLocation	lower	no motif	410; 455
127	ENSG00000071205	ENSG00000071205	ARHGAP10	Rho GTPase activating protein 10	chr4	147731033	147733155	2123	-3.13965	0.000101058	0.0561582	overlapStart	-1030	1030	NearestLocation	lower	1969	1193
128	ENSG00000178732	ENSG00000178732	GP5	glycoprotein V (platelet)	chr3	194397970	194398618	649	-3.68663	0.000101448	0.0561582	overlapStart	384	264	NearestLocation	lower	no motif	no motif
129	ENSG00000228594	ENSG00000228594	C1orf233	chromosome 1 open reading frame 233	chr1	1599412	1600013	602	-3.167	0.000103532	0.0568642	inside	684	83	NearestLocation	lower	no motif	20; 275
130	ENSG00000254862	ENSG00000254862	RP11-159H22.2		chr11	27471459	27471955	497	-3.09446	0.000108715	0.0592481	overlapStart	-270	226	NearestLocation	lower	no motif	no motif
131	ENSG00000250046	ENSG00000250046	RP11-148B6.2		chr4	112706129	112707397	1269	-2.92243	0.000110232	0.0596126	overlapStart	681	587	NearestLocation	lower	no motif	no motif
132	ENSG00000187902	ENSG00000187902	SHISA7	shisa family member 7	chr19	55441228	55441721	494	-3.41282	0.000117017	0.0627986	inside	1635	1142	NearestLocation	lower	no motif	117
133	ENSG00000075275	ENSG00000075275	CELSR1	cadherin - EGF LAG seven-pass G-type receptor 1	chr22	46537070	46537531	462	-2.90022	0.000118036	0.0628655	overlapStart	100	100	NearestLocation	lower	no motif	no motif
134	ENSG00000072506	ENSG00000072506	HSD17B10	hydroxysteroid (17-beta) dehydrogenase 10	chrX	53435928	53436383	456	-2.60772	0.000123492	0.065277	upstream	-1555	1555	NearestLocation	lower	no motif	no motif
135	ENSG00000201616	ENSG00000201616	RNU1-91P		chr11	3049644	3050789	1146	-2.72244	0.000126114	0.0658142	upstream	-1123	1123	NearestLocation	lower	429	no motif
136	ENSG00000148411	ENSG00000148411	NACC2	NACC family member 2 - BEN and BTB (POZ) domain containing	chr9	136095768	136096637	870	-3.33877	0.000126547	0.0658142	upstream	-483	483	NearestLocation	lower	no motif	no motif
137	ENSG00000253582	ENSG00000253582	RP11-649G15.2		chr8	106657337	106659325	1989	1.82461	0.000128033	0.0658142	overlapStart	211	211	NearestLocation	higher	no motif	no motif
138	ENSG00000137875	ENSG00000137875	BCL2L10	BCL2-like 10 (apoptosis facilitator)	chr15	52112033	52112757	725	-2.4728	0.000128253	0.0658142	inside	742	18	NearestLocation	lower	no motif	679
139	ENSG00000259166	ENSG00000259166	RP11-1029J19.2		chr14	101449080	101449634	555	3.74329	0.000130256	0.066358	inside	1438	1438	NearestLocation	higher	no motif	221
140	ENSG00000236617	ENSG00000236617	RP11-46H11.12	uncharacterized LOC101928530	chr12	132886313	132888494	2182	-3.47518	0.000132973	0.0672547	overlapStart	-1529	89	NearestLocation	lower	1627; 1837	1626
141	ENSG00000204271	ENSG00000204271	SPIN3	spindlin family - member 3	chrX	56995326	56996381	1056	-3.57695	0.000138093	0.0693454	overlapStart	211	211	NearestLocation	lower	no motif	no motif
142	ENSG00000229280	ENSG00000229280	RP11-374C13.1		chr1	4176504	4178076	1573	3.96052	0.00014045	0.0697572	upstream	-605	605	NearestLocation	higher	no motif	1277
143	ENSG00000143412	ENSG00000143412	ANXA9	annexin A9	chr1	150981208	150982135	928	3.99688	0.000141468	0.0697572	overlapStart	-809	118	NearestLocation	higher	no motif	no motif
144	ENSG00000235333	ENSG00000235333	PVRIG2P	poliovirus receptor related immunoglobulin domain containing 2 - pseudogene	chr7	100353478	100353982	505	4.15066	0.000142047	0.0697572	overlapEnd	1118	214	NearestLocation	higher	no motif	80
145	ENSG00000279981	ENSG00000279981	RP11-196B3.2		chr18	79496054	79496910	857	4.18769	0.000142882	0.0697572	overlapStart	-4	4	NearestLocation	higher	no motif	73
146	ENSG00000168917	ENSG00000168917	SLC35G2	solute carrier family 35 - member G2	chr3	136818588	136820685	2098	-3.45567	0.000144235	0.0699322	overlapStart	-59	59	NearestLocation	lower	1391	62
147	ENSG00000233109	ENSG00000233109	RP11-22C8.1		chr8	48914176	48914739	564	-2.8276	0.000145732	0.0701739	overlapEnd	260	204	NearestLocation	lower	no motif	123; 462
148	ENSG00000178343	ENSG00000178343	SHISA3	shisa family member 3	chr4	42396368	42399548	3181	-3.15561	0.000147619	0.0704376	overlapStart	-1471	1471	NearestLocation	lower	787; 1222	699; 1221; 2266
149	ENSG00000254420	ENSG00000254420	RP11-452H21.1		chr11	78324858	78325809	952	-3.55337	0.000148283	0.0704376	inside	100	100	NearestLocation	lower	no motif	no motif
150	ENSG00000221261	ENSG00000221261	MIR1208	microRNA 1208	chr8	128150452	128151041	590	-3.24722	0.000151897	0.0712017	downstream	336	264	NearestLocation	lower	278	167
151	ENSG00000250362	ENSG00000250362	AC008592.5		chr5	95861002	95862064	1063	-2.99389	0.000151917	0.0712017	overlapStart	-784	278	NearestLocation	lower	no motif	510; 647
152	ENSG00000174175	ENSG00000174175	SELP	selectin P (granule membrane protein 140kDa - antigen CD62)	chr1	169628301	169629312	1012	3.91733	0.000154332	0.0718544	inside	1892	881	NearestLocation	higher	932	no motif
153	ENSG00000274021	ENSG00000274021	RP11-823E8.3		chr12	89351227	89352250	1024	-3.15175	0.000157077	0.0722269	inside	212	212	NearestLocation	lower	no motif	no motif
154	ENSG00000006704	ENSG00000006704	GTF2IRD1	GTF2I repeat domain containing 1	chr7	74453531	74454194	664	3.95022	0.000157187	0.0722269	overlapStart	-259	259	NearestLocation	higher	no motif	no motif
155	ENSG00000022267	ENSG00000022267	FHL1	four and a half LIM domains 1	chrX	136146333	136147259	927	-3.70358	0.000163456	0.0746196	upstream	-1067	141	NearestLocation	lower	no motif	413
156	ENSG00000197147	ENSG00000197147	LRRC8B	leucine rich repeat containing 8 family - member B	chr1	89523299	89526047	2749	-1.60177	0.000168075	0.0762334	overlapStart	-1537	1211	NearestLocation	lower	1041	726; 811; 1040; 1341; 1812; 2051; 2518; 2715
157	ENSG00000255120	ENSG00000255120	OVOL1-AS1	OVOL1 antisense RNA 1	chr11	65791592	65792249	658	-3.32877	0.000170357	0.0767733	upstream	-724	724	NearestLocation	lower	no motif	no motif
158	ENSG00000185862	ENSG00000185862	EVI2B	ecotropic viral integration site 2B	chr17	31313729	31314650	922	-2.65545	0.00017314	0.0775303	overlapStart	383	383	NearestLocation	lower	no motif	893
159	ENSG00000233799	ENSG00000233799	AC139887.4	uncharacterized LOC101930019	chr4	765434	766154	721	-3.20592	0.000174538	0.0776616	upstream	-360	360	NearestLocation	lower	no motif	341; 486
160	ENSG00000211815	ENSG00000211815	TRAV36DV7		chr14	22226363	22226854	492	-2.70416	0.000176604	0.0780866	overlapStart	-383	108	NearestLocation	lower	no motif	72; 382
161	ENSG00000130449	ENSG00000130449	ZSWIM6	zinc finger - SWIM-type containing 6	chr5	61330290	61332400	2111	-1.76427	0.00018068	0.0793897	overlapStart	-1983	127	NearestLocation	lower	no motif	no motif
163	ENSG00000109265	ENSG00000109265	KIAA1211	KIAA1211	chr4	56171930	56172512	583	-2.88494	0.000186806	0.0807749	inside	1735	1735	NearestLocation	lower	no motif	no motif
165	ENSG00000144410	ENSG00000144410	CPO	carboxypeptidase O	chr2	206940156	206941219	1064	-2.90117	0.000189	0.0808805	inside	602	602	NearestLocation	lower	no motif	18
166	ENSG00000259130	ENSG00000259130	RP11-219E7.3		chr14	20873266	20874043	778	-3.00508	0.000191813	0.0808805	overlapStart	326	326	NearestLocation	lower	no motif	226
167	ENSG00000243323	ENSG00000243323	PTPRVP	protein tyrosine phosphatase - receptor type - V - pseudogene	chr1	202166549	202166995	447	-2.81766	0.000192069	0.0808805	upstream	-1502	1056	NearestLocation	lower	no motif	no motif
168	ENSG00000197905	ENSG00000197905	TEAD4	TEA domain family member 4	chr12	2959177	2961204	2028	-3.29286	0.000192126	0.0808805	overlapStart	-153	153	NearestLocation	lower	967; 1455	966; 1354; 1401
169	ENSG00000170629	ENSG00000170629	DPY19L2P2	DPY19L2 pseudogene 2	chr7	103280684	103281157	474	-2.87814	0.000195315	0.0813154	upstream	-274	274	NearestLocation	lower	367	366
170	ENSG00000230725	ENSG00000230725	RP4-738P15.1	uncharacterized LOC284798	chr20	25148542	25149022	481	-3.37055	0.000195473	0.0813154	inside	716	236	NearestLocation	lower	304	no motif
171	ENSG00000226655	ENSG00000226655	AC096732.2		chr4	123743704	123744360	657	-3.31101	0.000196652	0.081325	downstream	1969	563	NearestLocation	lower	no motif	no motif
172	ENSG00000104783	ENSG00000104783	KCNN4	potassium intermediate/small conductance calcium-activated channel - subfamily N - member 4	chr19	43782225	43783316	1092	-2.90708	0.000204486	0.0840701	upstream	-968	968	NearestLocation	lower	no motif	319; 794
173	ENSG00000279500	ENSG00000279500	RP11-21K12.2		chr12	128815811	128816858	1048	2.62457	0.000206953	0.0845895	upstream	-1061	1061	NearestLocation	higher	no motif	473
174	ENSG00000138696	ENSG00000138696	BMPR1B	bone morphogenetic protein receptor - type IB	chr4	94758073	94758690	618	-3.4714	0.000208978	0.0849235	inside	105	105	NearestLocation	lower	335	no motif
175	ENSG00000163710	ENSG00000163710	PCOLCE2	procollagen C-endopeptidase enhancer 2	chr3	142888081	142889417	1337	-3.91179	0.000214973	0.0866772	overlapStart	1122	214	NearestLocation	lower	472	70
176	ENSG00000232746	ENSG00000232746	RP11-767C1.1		chr3	12884923	12886093	1171	-2.45992	0.000216055	0.0866772	overlapStart	288	288	NearestLocation	lower	608	61; 133; 641; 653; 1014
178	ENSG00000258927	ENSG00000258927	RP11-1070N10.5		chr14	95620580	95621235	656	-3.44847	0.000220079	0.0871462	overlapStart	-334	321	NearestLocation	lower	no motif	no motif
179	ENSG00000264364	ENSG00000264364	DYNLL2	dynein - light chain - LC8-type 2	chr17	58084982	58085703	722	-2.84559	0.000220777	0.0871462	inside	1567	1567	NearestLocation	lower	no motif	293; 317
180	ENSG00000125966	ENSG00000125966	MMP24	matrix metallopeptidase 24 (membrane-inserted)	chr20	35226827	35227475	649	-2.5906	0.000221885	0.0871462	inside	173	173	NearestLocation	lower	no motif	155
181	ENSG00000230138	ENSG00000230138	RP11-117D22.2		chr1	53368497	53368999	503	3.4382	0.000224364	0.0876305	upstream	-252	252	NearestLocation	higher	no motif	no motif
182	ENSG00000226471.1	ENSG00000226471	CTA-292E10.6	uncharacterized LOC102725059	chr22	28801559	28803264	1706	-2.24227	0.000232199	0.0893574	inside	876	876	NearestLocation	lower	813	1537
183	ENSG00000235497	ENSG00000235497	AC012506.4		chr2	23379318	23379690	373	3.85316	0.000232312	0.0893574	inside	1981	1609	NearestLocation	higher	no motif	168
184	ENSG00000139318	ENSG00000139318	DUSP6	dual specificity phosphatase 6	chr12	89352277	89353148	872	-2.64601	0.000232599	0.0893574	inside	994	123	NearestLocation	lower	no motif	no motif
185	ENSG00000230539	ENSG00000230539	AOAH-IT1	AOAH intronic transcript 1 (non-protein coding)	chr7	36598434	36599033	600	-2.6475	0.000242555	0.0925686	inside	1686	600	NearestLocation	lower	no motif	422
186	ENSG00000231453	ENSG00000231453	LINC01305	long intergenic non-protein coding RNA 1305	chr2	174326865	174327686	822	-2.98637	0.000243591	0.0925686	inside	838	838	NearestLocation	lower	610	581
187	ENSG00000255197	ENSG00000255197	RP11-750H9.5		chr11	47410551	47411380	830	3.547	0.000247667	0.0933146	upstream	-1361	1361	NearestLocation	higher	207	35; 454; 479; 705
188	ENSG00000144476	ENSG00000144476	ACKR3	atypical chemokine receptor 3	chr2	236567432	236569261	1830	4.01589	0.000248209	0.0933146	overlapStart	-355	355	NearestLocation	higher	1283	1404; 1488
189	ENSG00000188816.1	ENSG00000188816	HMX2	H6 family homeobox 2	chr10	123149578	123150519	942	-3.42741	0.000252038	0.0936362	inside	1456	153	NearestLocation	lower	no motif	329
190	ENSG00000137135	ENSG00000137135	ARHGEF39	Rho guanine nucleotide exchange factor (GEF) 39	chr9	35675308	35676572	1265	-2.74154	0.000252852	0.0936362	overlapStart	558	558	NearestLocation	lower	993	99; 758
191	ENSG00000081479	ENSG00000081479	LRP2	low density lipoprotein receptor-related protein 2	chr2	169363299	169364214	916	-3.24195	0.000256258	0.0936362	upstream	-614	614	NearestLocation	lower	582	295; 581
192	ENSG00000218048	ENSG00000218048	RP3-407E4.4		chr6	63441520	63441953	434	3.10012	0.000256288	0.0936362	inside	754	754	NearestLocation	higher	no motif	14
194	ENSG00000267174	ENSG00000267174	CTC-510F12.4		chr19	11324085	11325369	1285	3.19109	0.000257056	0.0936362	overlapStart	356	356	NearestLocation	higher	no motif	1197
195	ENSG00000213316	ENSG00000213316	LTC4S	leukotriene C4 synthase	chr5	179793478	179794723	1246	-2.47879	0.000262018	0.0949519	overlapStart	-502	502	NearestLocation	lower	986	276; 808; 857
196	ENSG00000236514	ENSG00000236514	RP11-162G10.5		chr10	37855946	37856537	592	-2.82649	0.000266615	0.0959889	upstream	-1794	1203	NearestLocation	lower	no motif	no motif
197	ENSG00000204237	ENSG00000204237	OXLD1	oxidoreductase-like domain containing 1	chr17	81667525	81668718	1194	2.73591	0.00026761	0.0959889	upstream	-890	890	NearestLocation	higher	no motif	493; 719; 1123
198	ENSG00000176160	ENSG00000176160	HSF5	heat shock transcription factor family member 5	chr17	58487239	58488223	985	-3.73562	0.00027412	0.0978245	inside	1145	161	NearestLocation	lower	no motif	no motif
199	ENSG00000077782	ENSG00000077782	FGFR1	fibroblast growth factor receptor 1	chr8	38467946	38469063	1118	-2.7409	0.000277084	0.0983829	overlapStart	888	229	NearestLocation	lower	no motif	884; 955
200	ENSG00000125430	ENSG00000125430	HS3ST3B1	heparan sulfate (glucosamine) 3-O-sulfotransferase 3B1	chr17	14300708	14302105	1398	-3.3664	0.000281208	0.0993456	overlapStart	-375	375	NearestLocation	lower	no motif	no motif

## Sheet: MYC_BL_vs_DLBCLneg
X.1	X	ensembl_gene_id	external_gene_name	wikigene_description	seqnames	start	end	width	Fold	p.value	FDR	insideFeature	distancetoFeature	shortestDistance	fromOverlappingOrNearest	in BL cell line	CACGTG	(G|A)CA(A|C|G|T|N)(A|C|G|T|N)TG(G|A)
1	ENSG00000123146	ENSG00000123146	CD97	CD97 molecule	chr19	14380774	14382309	1536	6.38107	8.72567e-15	6.13127e-10	inside	273	273	NearestLocation	higher	490	1440
2	ENSG00000221801	ENSG00000221801	MIR548H2	microRNA 548h-2	chr16	11308200	11309434	1235	5.26563	7.59959e-13	2.67e-08	upstream	-1673	1673	NearestLocation	higher	no motif	137; 550; 1000
3	ENSG00000274501	ENSG00000274501	RP4-583P15.16		chr20	63730636	63731424	789	4.64349	8.1015e-12	1.16054e-07	upstream	-259	259	NearestLocation	higher	no motif	137; 700; 754
4	ENSG00000267211	ENSG00000267211	RP5-1067M6.3		chr17	44327535	44329216	1682	4.90546	8.30065e-12	1.16054e-07	overlapStart	-1078	603	NearestLocation	higher	no motif	471; 1248; 1285
5	ENSG00000067646	ENSG00000067646	ZFY	zinc finger protein - Y-linked	chrY	2934856	2936430	1575	6.29666	9.03051e-12	1.16054e-07	overlapStart	-215	215	NearestLocation	higher	no motif	833; 1411
6	ENSG00000231927	ENSG00000231927	AC102953.6		chr7	1510223	1511590	1368	5.4761	9.90965e-12	1.16054e-07	upstream	-796	796	NearestLocation	higher	no motif	1097
7	ENSG00000280001	ENSG00000280001	DDX3Y	DEAD (Asp-Glu-Ala-Asp) box helicase 3 - Y-linked	chrY	12904649	12906283	1635	6.05937	2.10672e-11	2.11475e-07	overlapStart	-288	288	NearestLocation	higher	no motif	330; 825; 1157; 1502
8	ENSG00000156345	ENSG00000156345	CDK20	cyclin-dependent kinase 20	chr9	87973905	87975006	1102	5.1859	5.27103e-11	4.62974e-07	overlapStart	848	253	NearestLocation	higher	471; 882	652
9	ENSG00000099725	ENSG00000099725	PRKY	protein kinase - Y-linked - pseudogene	chrY	7273464	7275380	1917	6.06985	6.56628e-11	5.12659e-07	overlapStart	-508	508	NearestLocation	higher	no motif	1482; 1765
10	ENSG00000150938	ENSG00000150938	CRIM1	cysteine rich transmembrane BMP regulator 1 (chordin-like) / uncharacterized LOC101929500	chr2	36355484	36358182	2699	4.78879	1.1197e-10	7.86778e-07	overlapStart	-442	442	NearestLocation	higher	1001; 1409	1819
11	ENSG00000131002	ENSG00000131002	TXLNGY	taxilin gamma pseudogene - Y-linked	chrY	19567030	19568311	1282	6.46118	1.74171e-10	1.11259e-06	overlapStart	-283	283	NearestLocation	higher	249; 552	827
12	ENSG00000242540	ENSG00000242540	AC010729.1		chr2	5695343	5698402	3060	4.78905	4.46841e-10	2.61651e-06	overlapStart	-877	877	NearestLocation	higher	2453	176; 2222; 2285; 2445; 2887
14	ENSG00000226942	ENSG00000226942	IL9RP3		chr16	38454	39838	1385	4.2255	7.92252e-10	3.97637e-06	upstream	-133	133	NearestLocation	higher	no motif	160; 301
15	ENSG00000150093	ENSG00000150093	ITGB1	integrin - beta 1 (fibronectin receptor - beta polypeptide - antigen CD29 includes MDF2 - MSK12)	chr10	33005434	33006411	978	-5.09065	9.70334e-10	4.28066e-06	overlapStart	358	358	NearestLocation	lower	no motif	50
16	ENSG00000233410	ENSG00000233410	LINC01222		chr1	199020680	199021291	612	4.62188	9.74719e-10	4.28066e-06	overlapStart	357	254	NearestLocation	higher	213	493
19	ENSG00000103415	ENSG00000103415	HMOX2	heme oxygenase (decycling) 2	chr16	4473840	4475791	1952	1.68688	5.18071e-09	1.91596e-05	overlapStart	-850	850	NearestLocation	higher	869	807; 1388
20	ENSG00000263264	ENSG00000263264	CTB-133G6.1		chr19	7348291	7349512	1222	4.67874	6.43834e-09	2.26201e-05	overlapStart	-652	569	NearestLocation	higher	414	486; 568; 744; 778
22	ENSG00000267412	ENSG00000267412	CTC-265F19.2		chr19	2613653	2614859	1207	4.61746	1.23163e-08	3.93378e-05	upstream	-1791	1791	NearestLocation	higher	954	425; 953; 1043
23	ENSG00000273654	ENSG00000273654	CTB-52I2.4		chr19	18023256	18024864	1609	4.3325	1.32208e-08	4.03906e-05	inside	853	853	NearestLocation	higher	207; 884	192; 883; 934
24	ENSG00000196368	ENSG00000196368	NUDT11	nudix (nucleoside diphosphate linked moiety X)-type motif 11	chrX	51496456	51497273	818	3.8273	1.48017e-08	4.33362e-05	overlapStart	140	140	NearestLocation	higher	406; 574	no motif
25	ENSG00000189283	ENSG00000189283	FHIT	fragile histidine triad	chr3	61249781	61252799	3019	4.46723	1.56513e-08	4.39907e-05	overlapStart	1678	1340	NearestLocation	higher	1091; 1934	257; 660; 1535
26	ENSG00000122224	ENSG00000122224	LY9	lymphocyte antigen 9	chr1	160795736	160796462	727	4.58558	1.86229e-08	5.03298e-05	overlapStart	-338	338	NearestLocation	higher	392	215; 238; 281; 474
27	ENSG00000106003	ENSG00000106003	LFNG	LFNG O-fucosylpeptide 3-beta-N-acetylglucosaminyltransferase	chr7	2510706	2511725	1020	5.18413	1.98777e-08	5.17312e-05	upstream	-1823	804	NearestLocation	higher	129	128; 778
28	ENSG00000106211	ENSG00000106211	HSPB1	heat shock 27kDa protein 1	chr7	76301837	76304972	3136	5.45982	2.80835e-08	7.04766e-05	includeFeature	-707	677	NearestLocation	higher	2027	1022; 2026; 3029
29	ENSG00000130598	ENSG00000130598	TNNI2	troponin I type 2 (skeletal - fast)	chr11	1839833	1840936	1104	3.65783	3.59378e-08	8.70774e-05	inside	844	744	NearestLocation	higher	no motif	603; 928
30	ENSG00000232298	ENSG00000232298	RP11-10N16.3		chr1	24321522	24322602	1081	3.537	4.38917e-08	0.000102805	overlapStart	379	379	NearestLocation	higher	no motif	no motif
31	ENSG00000202159	ENSG00000202159	RNU6-742P		chr18	57754547	57755224	678	-4.26734	5.11518e-08	0.000115945	upstream	-847	170	NearestLocation	lower	no motif	144; 523
32	ENSG00000165300	ENSG00000165300	SLITRK5	SLIT and NTRK-like family - member 5	chr13	87671875	87674780	2906	4.87567	6.26548e-08	0.00013758	overlapStart	-740	740	NearestLocation	higher	1844	293; 323; 1843; 2320; 2877
34	ENSG00000243478	ENSG00000243478	AOX2P	aldehyde oxidase 2 pseudogene	chr2	200695119	200696158	1040	3.51691	7.3768e-08	0.000152455	overlapStart	-798	241	NearestLocation	higher	no motif	no motif
35	ENSG00000199627	ENSG00000199627	RNU6-1010P		chr7	131056815	131058076	1262	4.28145	8.00453e-08	0.000160701	upstream	-1823	1823	NearestLocation	higher	532	610; 652
36	ENSG00000178562	ENSG00000178562	CD28	CD28 molecule	chr2	203706317	203706774	458	4.07685	1.13445e-07	0.00022143	overlapStart	-158	158	NearestLocation	higher	no motif	no motif
37	ENSG00000236296	ENSG00000236296	GUSBP5	glucuronidase - beta pseudogene 5	chr4	143559324	143560274	951	-4.50219	1.17132e-07	0.000222447	overlapStart	-148	148	NearestLocation	lower	741	no motif
38	ENSG00000181029	ENSG00000181029	TRAPPC5	trafficking protein particle complex 5	chr19	7680303	7682236	1934	2.40264	2.02304e-07	0.000374036	overlapStart	-540	540	NearestLocation	higher	no motif	58; 203; 212; 315; 1104; 1609; 1796
39	ENSG00000105976	ENSG00000105976	MET	MET proto-oncogene - receptor tyrosine kinase	chr7	116671591	116672986	1396	-3.85211	2.076e-07	0.000374036	overlapStart	-799	596	NearestLocation	lower	609	284; 800; 895; 1337
41	ENSG00000265961	ENSG00000265961	Y_RNA		chr1	31505308	31506492	1185	4.37259	2.34378e-07	0.000401684	upstream	-1564	1564	NearestLocation	higher	613	411; 787
42	ENSG00000109854	ENSG00000109854	HTATIP2	HIV-1 Tat interactive protein 2 - 30kDa	chr11	20363339	20364272	934	-3.09538	2.94968e-07	0.000493488	overlapStart	-346	346	NearestLocation	lower	290; 753	140; 222; 668; 752
44	ENSG00000166289	ENSG00000166289	PLEKHF1	pleckstrin homology domain containing - family F (with FYVE domain) member 1	chr19	29664559	29666387	1829	3.63484	3.32589e-07	0.000531138	overlapStart	-497	497	NearestLocation	higher	no motif	1437; 1574; 1618
45	ENSG00000167702	ENSG00000167702	KIFC2	kinesin family member C2	chr8	144467654	144468255	602	4.44306	4.39166e-07	0.000685753	inside	1611	1611	NearestLocation	higher	no motif	78; 235; 383
46	ENSG00000112339	ENSG00000112339	HBS1L	HBS1-like translational GTPase	chr6	135102723	135103588	866	3.86422	4.76426e-07	0.000727762	overlapStart	333	333	NearestLocation	higher	no motif	no motif
48	ENSG00000236423	ENSG00000236423	LINC01134	long intergenic non-protein coding RNA 1134	chr1	3902081	3903111	1031	2.6549	7.15647e-07	0.00103441	inside	1709	1709	NearestLocation	higher	746	246; 272; 613; 745
50	ENSG00000138111	ENSG00000138111	TMEM180	transmembrane protein 180	chr10	102460558	102462430	1873	3.2605	7.43702e-07	0.00104515	overlapStart	-837	837	NearestLocation	higher	194; 1391	843; 1247; 1832
51	ENSG00000182156	ENSG00000182156	ENPP7	ectonucleotide pyrophosphatase/phosphodiesterase 7	chr17	79732288	79733838	1551	4.79751	8.07585e-07	0.00109274	inside	1369	1369	NearestLocation	higher	736; 1005	58; 665; 1534
52	ENSG00000241102	ENSG00000241102	RP11-286H14.2		chr7	129095013	129095745	733	3.47648	8.16517e-07	0.00109274	overlapEnd	798	66	NearestLocation	higher	no motif	51; 279; 339
53	ENSG00000144791	ENSG00000144791	LIMD1	LIM domains containing 1	chr3	45553448	45555540	2093	4.19792	8.24217e-07	0.00109274	overlapStart	-1946	146	NearestLocation	higher	167	253; 957; 1519; 1820
54	ENSG00000267598	ENSG00000267598	CTC-250I14.6		chr19	13154842	13156385	1544	2.86691	8.77787e-07	0.00114221	upstream	-649	649	NearestLocation	higher	173; 1081	1080
55	ENSG00000277489	ENSG00000277489	AC007998.1		chr18	35466077	35466790	714	-3.86717	8.9432e-07	0.00114257	downstream	914	148	NearestLocation	lower	no motif	430
56	ENSG00000162746	ENSG00000162746	FCRLB	Fc receptor-like B	chr1	161723116	161723903	788	-4.52091	9.48649e-07	0.00119033	inside	1553	1553	NearestLocation	lower	538	no motif
57	ENSG00000176219	ENSG00000176219	OR11H6	olfactory receptor - family 11 - subfamily H - member 6	chr14	20224423	20225149	727	-3.90645	9.91509e-07	0.00122229	overlapEnd	791	344	NearestLocation	lower	no motif	59
58	ENSG00000258873	ENSG00000258873	DUXA	double homeobox A	chr19	57167093	57168297	1205	-3.79527	1.12963e-06	0.00136854	overlapStart	350	350	NearestLocation	lower	1089	1113
59	ENSG00000279545	ENSG00000279545	UTY	ubiquitously transcribed tetratricopeptide repeat containing - Y-linked	chrY	13478826	13480284	1459	4.03211	1.18853e-06	0.0014155	overlapStart	839	619	NearestLocation	higher	1218	183; 1028
60	ENSG00000279896	ENSG00000279896	UTY	ubiquitously transcribed tetratricopeptide repeat containing - Y-linked	chrY	13478826	13480284	1459	4.03211	1.18853e-06	0.0014155	overlapStart	839	619	NearestLocation	higher	1218	183; 1028
61	ENSG00000279823	ENSG00000279823	UTY	ubiquitously transcribed tetratricopeptide repeat containing - Y-linked	chrY	13478826	13480284	1459	4.03211	1.18853e-06	0.0014155	overlapStart	839	619	NearestLocation	higher	1218	183; 1028
62	ENSG00000278906	ENSG00000278906	UTY	ubiquitously transcribed tetratricopeptide repeat containing - Y-linked	chrY	13478826	13480284	1459	4.03211	1.18853e-06	0.0014155	overlapStart	839	619	NearestLocation	higher	1218	183; 1028
63	ENSG00000279596	ENSG00000279596	UTY	ubiquitously transcribed tetratricopeptide repeat containing - Y-linked	chrY	13478826	13480284	1459	4.03211	1.18853e-06	0.0014155	overlapStart	839	619	NearestLocation	higher	1218	183; 1028
64	ENSG00000279449	ENSG00000279449	UTY	ubiquitously transcribed tetratricopeptide repeat containing - Y-linked	chrY	13478826	13480284	1459	4.03211	1.18853e-06	0.0014155	overlapStart	839	619	NearestLocation	higher	1218	183; 1028
65	ENSG00000279052	ENSG00000279052	UTY	ubiquitously transcribed tetratricopeptide repeat containing - Y-linked	chrY	13478826	13480284	1459	4.03211	1.18853e-06	0.0014155	overlapStart	839	619	NearestLocation	higher	1218	183; 1028
66	ENSG00000279938	ENSG00000279938	UTY	ubiquitously transcribed tetratricopeptide repeat containing - Y-linked	chrY	13478826	13480284	1459	4.03211	1.18853e-06	0.0014155	overlapStart	839	619	NearestLocation	higher	1218	183; 1028
67	ENSG00000279053	ENSG00000279053	UTY	ubiquitously transcribed tetratricopeptide repeat containing - Y-linked	chrY	13478826	13480284	1459	4.03211	1.18853e-06	0.0014155	overlapStart	839	619	NearestLocation	higher	1218	183; 1028
68	ENSG00000279947	ENSG00000279947	UTY	ubiquitously transcribed tetratricopeptide repeat containing - Y-linked	chrY	13478826	13480284	1459	4.03211	1.18853e-06	0.0014155	overlapStart	839	619	NearestLocation	higher	1218	183; 1028
69	ENSG00000279383	ENSG00000279383	UTY	ubiquitously transcribed tetratricopeptide repeat containing - Y-linked	chrY	13478826	13480284	1459	4.03211	1.18853e-06	0.0014155	overlapStart	839	619	NearestLocation	higher	1218	183; 1028
70	ENSG00000228587	ENSG00000228587	RP1-41P2.7		chr22	35685255	35686769	1515	3.71873	1.28453e-06	0.00150433	overlapStart	-685	685	NearestLocation	higher	74	569; 617; 770
71	ENSG00000264745	ENSG00000264745	RP11-403A21.2	uncharacterized LOC102724246	chr18	24013783	24016344	2562	3.23408	1.3061e-06	0.00150451	overlapStart	1556	1005	NearestLocation	higher	1982	92; 160; 191; 1253; 1582
72	ENSG00000154127	ENSG00000154127	UBASH3B	ubiquitin associated and SH3 domain containing B	chr11	122655121	122657235	2115	3.58445	1.34523e-06	0.00151295	overlapStart	-554	554	NearestLocation	higher	no motif	1824; 2069
73	ENSG00000096060	ENSG00000096060	FKBP5	FK506 binding protein 5	chr6	35726836	35729525	2690	2.52482	1.35648e-06	0.00151295	overlapStart	1747	942	NearestLocation	higher	838; 1494	1058; 1340; 1926
74	ENSG00000198211	ENSG00000198211	TUBB3	tubulin - beta 3 class III	chr16	89917425	89919343	1919	1.85352	1.3802e-06	0.00151535	overlapStart	-1740	178	NearestLocation	higher	599	2; 252; 303; 829; 1092; 1373; 1764
75	ENSG00000186260	ENSG00000186260	MKL2	MKL/myocardin-like 2	chr16	14070378	14072051	1674	3.66415	1.43542e-06	0.00155173	overlapStart	-943	730	NearestLocation	higher	no motif	266; 739
76	ENSG00000099985	ENSG00000099985	OSM	oncostatin M	chr22	30265619	30267636	2018	1.90231	1.56034e-06	0.00166122	overlapStart	1221	796	NearestLocation	higher	318; 529	528; 559; 621; 684; 1902
77	ENSG00000250556	ENSG00000250556	CCDC34P1		chr4	112068840	112069609	770	-3.65125	1.61077e-06	0.00168931	downstream	830	314	NearestLocation	lower	no motif	243
78	ENSG00000242163	ENSG00000242163	RP11-299L17.1		chr14	81334455	81334811	357	-3.58908	1.72646e-06	0.00178402	upstream	-1094	1094	NearestLocation	lower	no motif	no motif
79	ENSG00000260285	ENSG00000260285	RP11-600F24.7		chr14	103527095	103527871	777	-3.5324	1.75636e-06	0.00178861	inside	1977	1201	NearestLocation	lower	no motif	154; 291; 463; 661
80	ENSG00000230064	ENSG00000230064	RP11-244N20.7		chr9	133339882	133340583	702	4.23966	2.13889e-06	0.00211308	downstream	892	417	NearestLocation	higher	no motif	527
81	ENSG00000252391	ENSG00000252391	RNU6-638P		chr17	78695821	78696394	574	-4.05583	2.17748e-06	0.00211308	downstream	976	300	NearestLocation	lower	385	236; 361; 384
82	ENSG00000123143	ENSG00000123143	PKN1	protein kinase N1	chr19	14432650	14435193	2544	1.86494	2.1795e-06	0.00211308	overlapStart	-403	403	NearestLocation	higher	656; 1304; 1642	187; 1085; 1641; 2110
83	ENSG00000188315	ENSG00000188315	C3orf62	microRNA 4271 / chromosome 3 open reading frame 62	chr3	49276359	49277941	1583	-3.98988	2.2178e-06	0.00211308	overlapStart	1550	32	NearestLocation	lower	no motif	198; 261; 545; 1068
84	ENSG00000170482	ENSG00000170482	SLC23A1	solute carrier family 23 (ascorbic acid transporter) - member 1	chr5	139384939	139385632	694	3.37384	2.22533e-06	0.00211308	upstream	-386	386	NearestLocation	higher	no motif	221
85	ENSG00000162727	ENSG00000162727	OR2M5	olfactory receptor - family 2 - subfamily M - member 5	chr1	248143941	248144716	776	-3.59562	2.28429e-06	0.00214014	upstream	-1207	432	NearestLocation	lower	no motif	no motif
86	ENSG00000221410	ENSG00000221410	MIR1238	microRNA 1238	chr19	10552649	10554495	1847	3.39078	2.37798e-06	0.0021986	downstream	527	445	NearestLocation	higher	914	1199
87	ENSG00000240198	ENSG00000240198	ARHGEF3-AS1	ARHGEF3 antisense RNA 1	chr3	56940175	56941749	1575	3.0483	2.41915e-06	0.00220761	inside	135	135	NearestLocation	higher	no motif	299; 1161; 1189
88	ENSG00000233456	ENSG00000233456	LINC01077		chr13	48573661	48574554	894	-3.50083	2.69628e-06	0.00242897	upstream	-344	344	NearestLocation	lower	no motif	86
89	ENSG00000251001	ENSG00000251001	CTD-2193P3.1		chr5	80998602	80999173	572	-3.62015	2.89475e-06	0.0025471	upstream	-555	555	NearestLocation	lower	no motif	no motif
90	ENSG00000144649	ENSG00000144649	FAM198A	family with sequence similarity 198 - member A	chr3	42979227	42979930	704	-4.28603	2.8999e-06	0.0025471	overlapStart	-40	40	NearestLocation	lower	no motif	471
91	ENSG00000103415.1	ENSG00000103415	HMOX2	heme oxygenase (decycling) 2	chr16	4475912	4477503	1592	1.84311	2.93668e-06	0.00254755	inside	1222	1222	NearestLocation	higher	no motif	155; 573
92	ENSG00000164532	ENSG00000164532	TBX20	T-box 20	chr7	35253273	35254846	1574	5.33461	2.98579e-06	0.00255856	overlapStart	874	699	NearestLocation	higher	no motif	1441
93	ENSG00000151623	ENSG00000151623	NR3C2	nuclear receptor subfamily 3 - group C - member 2	chr4	148446464	148446926	463	-3.41107	3.13701e-06	0.00263203	upstream	-1766	1766	NearestLocation	lower	no motif	no motif
94	ENSG00000118017	ENSG00000118017	A4GNT	alpha-1 - 4-N-acetylglucosaminyltransferase	chr3	138132521	138133492	972	-3.54341	3.14644e-06	0.00263203	upstream	-134	134	NearestLocation	lower	no motif	166
95	ENSG00000068831	ENSG00000068831	RASGRP2	RAS guanyl releasing protein 2 (calcium and DAG-regulated)	chr11	64743516	64746487	2972	3.68729	3.69835e-06	0.00305731	overlapStart	1940	1031	NearestLocation	higher	603	1849; 2061; 2916
96	ENSG00000229418	ENSG00000229418	RP11-35J23.1		chr10	96306204	96306994	791	3.34739	3.81815e-06	0.00311965	overlapStart	491	299	NearestLocation	higher	no motif	445; 555
97	ENSG00000115085	ENSG00000115085	ZAP70	zeta-chain (TCR) associated protein kinase 70kDa	chr2	97712873	97714807	1935	5.75654	4.07656e-06	0.0032925	overlapStart	-687	687	NearestLocation	higher	605	553; 604; 1080; 1146; 1698
98	ENSG00000267391	ENSG00000267391	MIR3591	microRNA 3591 / microRNA 122	chr18	58447324	58447734	411	-4.22814	4.22778e-06	0.00337584	inside	1049	1049	NearestLocation	lower	no motif	no motif
99	ENSG00000148824	ENSG00000148824	MTG1	mitochondrial ribosome-associated GTPase 1	chr10	133393785	133395229	1445	2.28824	4.60873e-06	0.00363867	overlapStart	-309	309	NearestLocation	higher	no motif	no motif
100	ENSG00000251557	ENSG00000251557	HNRNPKP3	heterogeneous nuclear ribonucleoprotein K pseudogene 3	chr11	43270820	43271260	441	-3.8146	4.77164e-06	0.00372543	upstream	-1427	1427	NearestLocation	lower	no motif	142
102	ENSG00000105401	ENSG00000105401	CDC37	cell division cycle 37	chr19	10418352	10422501	4150	3.82656	5.21938e-06	0.00389126	overlapStart	1769	1769	NearestLocation	higher	1604; 1663	70; 234; 2349; 2395; 3248; 3879; 4002; 4133
103	ENSG00000226197	ENSG00000226197	RP11-536O18.1		chr9	13445145	13445579	435	-3.49389	5.28208e-06	0.00389126	upstream	-1346	912	NearestLocation	lower	no motif	no motif
104	ENSG00000254798	ENSG00000254798	TFAMP2		chr11	109907374	109907926	553	-3.5796	5.2948e-06	0.00389126	overlapStart	367	185	NearestLocation	lower	no motif	146; 376
105	ENSG00000166197	ENSG00000166197	NOLC1	nucleolar and coiled-body phosphoprotein 1	chr10	102151553	102153738	2186	2.07141	5.31335e-06	0.00389126	overlapStart	-623	623	NearestLocation	higher	no motif	1394
106	ENSG00000229654	ENSG00000229654	RP1-60O19.2		chr6	106696615	106697649	1035	-3.96581	5.3695e-06	0.00389126	inside	1080	1080	NearestLocation	lower	no motif	159
107	ENSG00000259691	ENSG00000259691	FKBP1AP2		chr15	73142552	73143205	654	-3.40429	5.37169e-06	0.00389126	downstream	966	31	NearestLocation	lower	no motif	576
108	ENSG00000178980	ENSG00000178980	SEPW1	selenoprotein W - 1	chr19	47778082	47779418	1337	4.59615	5.47523e-06	0.00392579	overlapStart	-490	490	NearestLocation	higher	no motif	1162
109	ENSG00000225661	ENSG00000225661	RPL14P5		chrX	1008751	1009441	691	2.99055	5.53639e-06	0.00392955	inside	1350	248	NearestLocation	higher	no motif	no motif
113	ENSG00000073060	ENSG00000073060	SCARB1	scavenger receptor class B - member 1	chr12	124884534	124885654	1121	3.01151	5.77161e-06	0.00401539	upstream	-1866	1866	NearestLocation	higher	no motif	no motif
114	ENSG00000148362	ENSG00000148362	C9orf142	chromosome 9 open reading frame 142	chr9	136992240	136994553	2314	2.02159	6.22904e-06	0.00429114	includeFeature	-178	178	NearestLocation	higher	no motif	532
115	ENSG00000263927	ENSG00000263927	AC099759.1		chr7	22378106	22378501	396	-3.23312	6.37122e-06	0.00434647	upstream	-1898	1503	NearestLocation	lower	no motif	no motif
116	ENSG00000177398	ENSG00000177398	UMODL1	uromodulin-like 1	chr21	42062249	42063531	1283	3.20631	6.50807e-06	0.00439714	overlapStart	-710	572	NearestLocation	higher	432	229; 1239
117	ENSG00000263382	ENSG00000263382	RP11-552O4.1		chr18	26823814	26824204	391	-3.30534	6.71817e-06	0.00449587	overlapStart	165	165	NearestLocation	lower	no motif	100
118	ENSG00000196371	ENSG00000196371	FUT4	fucosyltransferase 4 (alpha (1 - 3) fucosyltransferase - myeloid-specific)	chr11	94543428	94544589	1162	-3.46696	7.29883e-06	0.004787	overlapStart	-412	412	NearestLocation	lower	no motif	901
119	ENSG00000134627	ENSG00000134627	PIWIL4	piwi-like RNA-mediated gene silencing 4	chr11	94543428	94544589	1162	-3.46696	7.29883e-06	0.004787	overlapStart	-412	412	NearestLocation	lower	no motif	901
120	ENSG00000206976	ENSG00000206976	SNORA7		chr11	3921973	3922896	924	-3.6913	7.36421e-06	0.004787	includeFeature	-594	193	NearestLocation	lower	no motif	no motif
121	ENSG00000215000	ENSG00000215000	RP1-31B8.1		chrX	109342907	109343537	631	-3.42442	7.40062e-06	0.004787	downstream	1094	210	NearestLocation	lower	no motif	359
122	ENSG00000258618	ENSG00000258618	RPL21P9		chr14	67712689	67713181	493	-3.37771	7.42572e-06	0.004787	upstream	-1856	1364	NearestLocation	lower	no motif	no motif
124	ENSG00000264269	ENSG00000264269	RP11-15F12.1		chr18	49021723	49024688	2966	5.13825	7.70148e-06	0.00487532	overlapStart	-1980	985	NearestLocation	higher	365; 1086	1066; 1085; 1832
125	ENSG00000148734	ENSG00000148734	NPFFR1	neuropeptide FF receptor 1	chr10	70281702	70282562	861	-3.83529	7.79696e-06	0.00489169	inside	1974	1114	NearestLocation	lower	no motif	no motif
126	ENSG00000119865	ENSG00000119865	CNRIP1	cannabinoid receptor interacting protein 1	chr2	68318133	68318643	511	-3.63249	7.9591e-06	0.00492456	inside	1918	1408	NearestLocation	lower	no motif	no motif
127	ENSG00000168000	ENSG00000168000	BSCL2	Berardinelli-Seip congenital lipodystrophy 2 (seipin)	chr11	62710445	62710906	462	-3.72772	8.07227e-06	0.00492456	upstream	-600	600	NearestLocation	lower	no motif	128
128	ENSG00000246627	ENSG00000246627	CACNA1C-AS1	CACNA1C antisense RNA 1	chr12	2691452	2692621	1170	2.8301	8.07394e-06	0.00492456	upstream	-252	252	NearestLocation	higher	no motif	808; 827; 869
129	ENSG00000236760	ENSG00000236760	AC019118.3		chr2	3146960	3149454	2495	6.25204	8.12969e-06	0.00492456	upstream	-1180	1180	NearestLocation	higher	1383; 2151	333; 384; 630; 947; 1917; 1993; 2137; 2215
130	ENSG00000248733	ENSG00000248733	CTD-2176I21.2		chr5	58864987	58865455	469	-3.54749	8.56615e-06	0.0051072	upstream	-1573	1573	NearestLocation	lower	no motif	no motif
131	ENSG00000105662	ENSG00000105662	CRTC1	CREB regulated transcription coactivator 1	chr19	18683073	18684888	1816	3.50787	8.73547e-06	0.0051072	overlapStart	-604	604	NearestLocation	higher	no motif	940; 1423; 1653
132	ENSG00000275810	ENSG00000275810	MIR8082	microRNA 8082	chr4	113153991	113154520	530	-3.53169	8.74337e-06	0.0051072	downstream	1709	1629	NearestLocation	lower	no motif	114; 142
133	ENSG00000185028	ENSG00000185028	LRRC14B	leucine rich repeat containing 14B	chr5	189850	193337	3488	3.33667	8.81667e-06	0.0051072	overlapStart	-1661	1661	NearestLocation	higher	742; 1978; 2296; 2371	741; 2078; 2921; 3375
135	ENSG00000203485	ENSG00000203485	INF2	inverted formin - FH2 and WH2 domain containing	chr14	104689262	104690456	1195	3.96361	8.8673e-06	0.0051072	overlapStart	-344	344	NearestLocation	higher	290	827; 936
136	ENSG00000276961	ENSG00000276961	MIR7848	microRNA 7848	chr8	133046962	133047759	798	-3.37456	9.03122e-06	0.0051562	upstream	-381	381	NearestLocation	lower	no motif	271; 327; 422; 473
137	ENSG00000223336	ENSG00000223336	RNU2-6P		chr13	46372722	46374231	1510	3.20971	9.20245e-06	0.0051562	downstream	1868	170	NearestLocation	higher	397	380; 1345
138	ENSG00000188389	ENSG00000188389	PDCD1	programmed cell death 1	chr2	241858495	241859476	982	3.06084	9.22138e-06	0.0051562	overlapStart	413	413	NearestLocation	higher	476	244; 974
139	ENSG00000216055	ENSG00000216055	AC097372.1		chr4	146122829	146124408	1580	-3.45328	9.25037e-06	0.0051562	upstream	-545	545	NearestLocation	lower	no motif	938; 998; 1123
141	ENSG00000260261	ENSG00000260261	RP11-480A16.1		chr3	195954367	195954702	336	3.8142	9.39265e-06	0.0051562	upstream	-1672	1672	NearestLocation	higher	no motif	no motif
142	ENSG00000107872	ENSG00000107872	FBXL15	F-box and leucine-rich repeat protein 15	chr10	102418909	102420328	1420	3.55512	9.574e-06	0.00520394	overlapStart	-280	280	NearestLocation	higher	99; 880	660; 1205
144	ENSG00000105472	ENSG00000105472	CLEC11A	C-type lectin domain family 11 - member A	chr19	50723982	50725688	1707	3.19998	9.77644e-06	0.00524398	inside	653	30	NearestLocation	higher	no motif	1168; 1215
145	ENSG00000224093	ENSG00000224093	RP5-1033H22.2	uncharacterized LOC100129046	chr1	93591667	93592953	1287	3.92749	9.94181e-06	0.00525759	overlapStart	-532	532	NearestLocation	higher	no motif	231; 252; 389; 924; 983; 1254
146	ENSG00000256480	ENSG00000256480	RP11-185H22.1		chr12	7235488	7236311	824	-3.39367	9.95146e-06	0.00525759	upstream	-1944	1121	NearestLocation	lower	72; 392	no motif
147	ENSG00000110328	ENSG00000110328	GALNT18	polypeptide N-acetylgalactosaminyltransferase 18	chr11	11620030	11622632	2603	3.58978	1.00662e-05	0.00527853	overlapStart	1975	627	NearestLocation	higher	77; 1054; 1121	237; 1045; 1490; 1523; 1674
148	ENSG00000102007	ENSG00000102007	PLP2	proteolipid protein 2 (colonic epithelium-enriched)	chrX	49171479	49172933	1455	2.10092	1.08584e-05	0.00564837	overlapStart	-447	447	NearestLocation	higher	no motif	444; 477; 702; 732; 1298
149	ENSG00000187772	ENSG00000187772	LIN28B	lin-28 homolog B (C. elegans)	chr6	104957504	104957897	394	-3.6948	1.10129e-05	0.00564837	inside	456	456	NearestLocation	lower	no motif	no motif
150	ENSG00000109819	ENSG00000109819	PPARGC1A	peroxisome proliferator-activated receptor gamma - coactivator 1 alpha	chr4	23905734	23906309	576	-3.32865	1.10907e-05	0.00564837	upstream	-1645	1645	NearestLocation	lower	no motif	302
152	ENSG00000100034	ENSG00000100034	PPM1F	protein phosphatase - Mg2+/Mn2+ dependent - 1F	chr22	21951741	21953316	1576	2.65009	1.14357e-05	0.0057344	overlapStart	1096	479	NearestLocation	higher	no motif	32; 83; 531
153	ENSG00000258871	ENSG00000258871	RP3-514A23.2		chr14	72596041	72596919	879	-3.75094	1.14846e-05	0.0057344	upstream	-916	916	NearestLocation	lower	no motif	no motif
154	ENSG00000228739	ENSG00000228739	RP11-218I7.2		chr9	6047861	6048318	458	-3.47956	1.15068e-05	0.0057344	inside	501	501	NearestLocation	lower	no motif	290
155	ENSG00000147130	ENSG00000147130	ZMYM3	zinc finger - MYM-type 3	chrX	71253755	71255956	2202	1.78987	1.16104e-05	0.00574527	overlapStart	1391	810	NearestLocation	higher	1034	1571
156	ENSG00000167183	ENSG00000167183	PRR15L	proline rich 15-like	chr17	47958612	47959389	778	-4.02982	1.1757e-05	0.00577713	upstream	-734	734	NearestLocation	lower	no motif	346; 639
157	ENSG00000174516	ENSG00000174516	PELI3	pellino E3 ubiquitin protein ligase family member 3	chr11	66464656	66465972	1317	3.77211	1.19051e-05	0.00580929	upstream	-1671	355	NearestLocation	higher	no motif	921; 933
158	ENSG00000186152	ENSG00000186152	LILRP1		chr19	54695238	54696024	787	-3.69384	1.21923e-05	0.00590841	upstream	-1366	580	NearestLocation	lower	no motif	no motif
159	ENSG00000130560	ENSG00000130560	UBAC1	UBA domain containing 1	chr9	135960592	135962435	1844	2.54298	1.24384e-05	0.00598637	overlapStart	788	788	NearestLocation	higher	999	1384
161	ENSG00000175793	ENSG00000175793	SFN	stratifin	chr1	26862660	26863132	473	3.58682	1.27776e-05	0.00606651	upstream	-478	6	NearestLocation	higher	no motif	276
162	ENSG00000273711	ENSG00000273711	RP5-1021I20.8		chr14	73884506	73884924	419	-3.71095	1.28761e-05	0.00607227	downstream	1049	468	NearestLocation	lower	no motif	no motif
163	ENSG00000180481	ENSG00000180481	GLIPR1L2	GLI pathogenesis-related 1 like 2	chr12	75390945	75391753	809	-3.26161	1.31359e-05	0.00615346	overlapStart	-125	125	NearestLocation	lower	543	542
164	ENSG00000174669	ENSG00000174669	SLC29A2	solute carrier family 29 (equilibrative nucleoside transporter) - member 2	chr11	66370788	66373027	2240	3.34866	1.35128e-05	0.0062881	overlapStart	1426	813	NearestLocation	higher	no motif	2164
165	ENSG00000266450	ENSG00000266450	CTD-2015H3.2		chr18	1655127	1657328	2202	-3.197	1.36367e-05	0.006304	overlapStart	-50	50	NearestLocation	lower	no motif	1177
166	ENSG00000170409	ENSG00000170409	CTA-313A17.2		chr7	102330918	102331813	896	3.8539	1.4293e-05	0.00656423	upstream	-1388	1388	NearestLocation	higher	390	401; 780
167	ENSG00000198728	ENSG00000198728	LDB1	LIM domain binding 1	chr10	102118606	102121507	2902	2.50145	1.44519e-05	0.00658793	overlapStart	1847	1054	NearestLocation	higher	no motif	376; 1310; 2049
168	ENSG00000125843	ENSG00000125843	AP5S1	adaptor-related protein complex 5 - sigma 1 subunit	chr20	3818616	3819349	734	3.64282	1.45321e-05	0.00658793	upstream	-1908	1175	NearestLocation	higher	no motif	471
169	ENSG00000251254	ENSG00000251254	GTF2F2P1		chr4	147506589	147507254	666	-3.90084	1.46292e-05	0.00658943	overlapEnd	498	176	NearestLocation	lower	120	119
170	ENSG00000233683	ENSG00000233683	RP5-1106H14.1		chr7	101390582	101391421	840	2.65409	1.4753e-05	0.00660215	upstream	-1502	1502	NearestLocation	higher	no motif	553; 644
171	ENSG00000168070	ENSG00000168070	C11orf85	chromosome 11 open reading frame 85	chr11	64973310	64974514	1205	3.46815	1.48454e-05	0.00660215	upstream	-1225	1225	NearestLocation	higher	15	253; 495; 547; 633
172	ENSG00000250237	ENSG00000250237	CTC-498J12.1		chr5	69042663	69043636	974	-3.7896	1.50245e-05	0.00663979	inside	1158	185	NearestLocation	lower	no motif	373
173	ENSG00000236266	ENSG00000236266	RP3-467L1.4		chr1	7826935	7828373	1439	4.05703	1.51256e-05	0.00664271	overlapStart	407	407	NearestLocation	higher	860	no motif
174	ENSG00000104941	ENSG00000104941	RSPH6A	radial spoke head 6 homolog A (Chlamydomonas)	chr19	45817009	45817606	598	3.52926	1.53548e-05	0.00667782	upstream	-1690	1690	NearestLocation	higher	no motif	579
175	ENSG00000105877	ENSG00000105877	DNAH11	dynein - axonemal - heavy chain 11	chr7	21541302	21542353	1052	-3.22078	1.53957e-05	0.00667782	upstream	-1913	862	NearestLocation	lower	no motif	606
176	ENSG00000267391.1	ENSG00000267391	MIR3591	microRNA 3591 / microRNA 122	chr18	58446466	58447073	608	-3.39656	1.5569e-05	0.00669098	inside	191	191	NearestLocation	lower	no motif	105
177	ENSG00000059573	ENSG00000059573	ALDH18A1	aldehyde dehydrogenase 18 family - member A1	chr10	95655584	95657532	1949	2.06682	1.56535e-05	0.00669098	overlapStart	1122	826	NearestLocation	higher	1259	73; 779
178	ENSG00000147669	ENSG00000147669	POLR2K	polymerase (RNA) II (DNA directed) polypeptide K - 7.0kDa	chr8	100149733	100151452	1720	2.67862	1.57117e-05	0.00669098	overlapStart	-851	851	NearestLocation	higher	no motif	918; 1034
179	ENSG00000270259	ENSG00000270259	RP13-122B23.9		chr9	137286075	137287338	1264	3.89608	1.60651e-05	0.00676546	includeFeature	-37	37	NearestLocation	higher	1161	24; 514; 621; 793; 927; 1160
180	ENSG00000263895	ENSG00000263895	RP11-110H1.9		chr18	49447428	49448240	813	2.41763	1.61473e-05	0.00676546	upstream	-8	8	NearestLocation	higher	no motif	172; 514
181	ENSG00000278643	ENSG00000278643	uc_338		chr19	11035444	11036383	940	1.77106	1.61754e-05	0.00676546	downstream	1717	1532	NearestLocation	higher	no motif	253; 513
182	ENSG00000235538	ENSG00000235538	RP1-230L10.1		chr6	163705556	163706362	807	3.15381	1.64066e-05	0.00682156	inside	1652	1652	NearestLocation	higher	22; 459	21
183	ENSG00000231435	ENSG00000231435	AC011747.3		chr2	8574655	8575032	378	3.4836	1.72212e-05	0.00711813	inside	846	469	NearestLocation	higher	no motif	no motif
184	ENSG00000133055	ENSG00000133055	MYBPH	myosin binding protein H	chr1	203175834	203176385	552	-3.40475	1.74335e-05	0.00716373	upstream	-21	21	NearestLocation	lower	no motif	225
185	ENSG00000171105	ENSG00000171105	INSR	insulin receptor	chr19	7292111	7295320	3210	3.37847	1.78357e-05	0.0072864	overlapStart	1923	1286	NearestLocation	higher	695; 2860	270; 343; 439; 694; 1104; 1694; 2188; 2909; 2987
186	ENSG00000182866	ENSG00000182866	LCK	LCK proto-oncogene - Src family tyrosine kinase	chr1	32252568	32253449	882	3.32919	1.8842e-05	0.00765302	inside	1329	1329	NearestLocation	higher	no motif	455
187	ENSG00000106268	ENSG00000106268	NUDT1	nudix (nucleoside diphosphate linked moiety X)-type motif 1	chr7	2243988	2244782	795	4.20125	1.89833e-05	0.00766608	inside	1766	1766	NearestLocation	higher	436; 520	293; 435
188	ENSG00000264306	ENSG00000264306	AC104304.1		chr3	46549427	46550319	893	3.80308	1.92197e-05	0.00769294	downstream	1130	187	NearestLocation	higher	no motif	266; 304
189	ENSG00000246082	ENSG00000246082	NUDT16P1	nudix (nucleoside diphosphate linked moiety X)-type motif 16 pseudogene 1	chr3	131361715	131362755	1041	-4.27935	1.92687e-05	0.00769294	overlapStart	-183	183	NearestLocation	lower	630	no motif
190	ENSG00000137207	ENSG00000137207	YIPF3	Yip1 domain family - member 3	chr6	43516263	43518195	1933	1.12789	1.94895e-05	0.00773709	overlapStart	727	727	NearestLocation	higher	no motif	440; 1644
191	ENSG00000106952	ENSG00000106952	TNFSF8	tumor necrosis factor (ligand) superfamily - member 8	chr9	114929976	114931014	1039	2.70861	1.96488e-05	0.00775653	overlapStart	619	419	NearestLocation	higher	no motif	918
192	ENSG00000268081	ENSG00000268081	RP11-678G14.2		chr19	21569138	21569873	736	-3.70437	2.09628e-05	0.00819599	overlapStart	99	99	NearestLocation	lower	no motif	389
193	ENSG00000043591	ENSG00000043591	ADRB1	adrenoceptor beta 1	chr10	114042558	114044698	2141	4.35305	2.09953e-05	0.00819599	overlapStart	-1498	642	NearestLocation	higher	no motif	no motif
194	ENSG00000202300	ENSG00000202300	RNU6-487P		chr1	203320069	203321435	1367	3.27008	2.29499e-05	0.00886591	upstream	-970	970	NearestLocation	higher	590	504; 848
196	ENSG00000106477	ENSG00000106477	CEP41	centrosomal protein 41kDa	chr7	130440437	130441536	1100	2.19664	2.34041e-05	0.00886591	inside	1996	897	NearestLocation	higher	147	10; 974
197	ENSG00000249509	ENSG00000249509	RP11-402J6.1		chr4	112514232	112515707	1476	-3.322	2.34476e-05	0.00886591	overlapStart	-1153	322	NearestLocation	lower	604	no motif
198	ENSG00000181634	ENSG00000181634	TNFSF15	tumor necrosis factor (ligand) superfamily - member 15	chr9	114805666	114806879	1214	-3.44318	2.3519e-05	0.00886591	overlapStart	460	460	NearestLocation	lower	no motif	231; 915; 1037; 1199
199	ENSG00000137692	ENSG00000137692	DCUN1D5	DCN1 - defective in cullin neddylation 1 - domain containing 5	chr11	103090236	103090740	505	-3.65713	2.35747e-05	0.00886591	inside	1979	1475	NearestLocation	lower	no motif	316
200	ENSG00000130309	ENSG00000130309	COLGALT1	collagen beta(1-O)galactosyltransferase 1	chr19	17554857	17557071	2215	1.41629	2.35947e-05	0.00886591	overlapStart	-737	737	NearestLocation	higher	no motif	532; 679
201	ENSG00000278989	ENSG00000278989	RP11-762L8.6		chr11	86435622	86435958	337	-3.62846	2.41199e-05	0.00901508	inside	1660	698	NearestLocation	lower	no motif	no motif
202	ENSG00000266307	ENSG00000266307	MIR5093	microRNA 5093	chr16	85306070	85308220	2151	3.91524	2.4271e-05	0.00901982	includeFeature	255	156	NearestLocation	higher	1607	239; 297; 951; 993
203	ENSG00000152127	ENSG00000152127	MGAT5	mannosyl (alpha-1 - 6-)-glycoprotein beta-1 - 6-N-acetyl-glucosaminyltransferase	chr2	134119126	134122118	2993	1.94636	2.43893e-05	0.00901982	overlapStart	-857	857	NearestLocation	higher	no motif	1541; 2479; 2835
204	ENSG00000224579	ENSG00000224579	AC012314.19		chr19	54207941	54208842	902	-3.0073	2.46217e-05	0.00905808	downstream	1477	250	NearestLocation	lower	503	58; 171
205	ENSG00000255825	ENSG00000255825	RP5-1154L15.1		chr12	591053	591795	743	-4.11949	2.51368e-05	0.00919943	overlapEnd	420	216	NearestLocation	lower	no motif	681
206	ENSG00000272296	ENSG00000272296	SNORD96A	small nucleolar RNA - C/D box 96A	chr5	181241387	181241804	418	3.96446	2.56024e-05	0.00927772	downstream	505	10	NearestLocation	higher	no motif	no motif
207	ENSG00000188064	ENSG00000188064	WNT7B	wingless-type MMTV integration site family - member 7B	chr22	45978475	45979483	1009	2.1509	2.56148e-05	0.00927772	upstream	-1346	1346	NearestLocation	higher	no motif	no motif
208	ENSG00000172809	ENSG00000172809	RPL38	ribosomal protein L38	chr17	74204734	74205857	1124	3.81439	2.61116e-05	0.00940915	inside	1152	1152	NearestLocation	higher	no motif	599; 818
209	ENSG00000243581	ENSG00000243581	RPS29P25		chr19	39592109	39593092	984	-4.2046	2.67828e-05	0.00960178	downstream	1128	958	NearestLocation	lower	no motif	656; 671; 971
210	ENSG00000164983	ENSG00000164983	TMEM65	transmembrane protein 65	chr8	124371243	124373409	2167	2.05412	2.69253e-05	0.00960386	overlapStart	1449	717	NearestLocation	higher	no motif	1740; 2034
211	ENSG00000251642	ENSG00000251642	RP11-600L4.1		chr4	38285938	38286302	365	-3.40148	2.73618e-05	0.00971027	upstream	-1056	692	NearestLocation	lower	no motif	no motif
212	ENSG00000252634	ENSG00000252634	RN7SKP219		chr10	21785003	21786199	1197	-3.19985	2.75296e-05	0.00972072	includeFeature	-289	289	NearestLocation	lower	no motif	495; 833
213	ENSG00000076043	ENSG00000076043	REXO2	RNA exonuclease 2	chr11	114438065	114440533	2469	1.89749	2.78421e-05	0.00977291	overlapStart	-1321	1147	NearestLocation	higher	1239	40; 265; 871; 1238; 1256; 1272; 1720
214	ENSG00000233682	ENSG00000233682	RP11-13P5.2	uncharacterized LOC101929122	chr6	159171624	159171962	339	-3.40402	2.80518e-05	0.00977291	upstream	-1617	1617	NearestLocation	lower	no motif	146; 308
215	ENSG00000201431	ENSG00000201431	RNU6-1277P		chr14	37827780	37828369	590	-3.67082	2.81119e-05	0.00977291	includeFeature	124	18	NearestLocation	lower	no motif	no motif
216	ENSG00000199740	ENSG00000199740	Y_RNA		chr12	50941601	50942090	490	-3.14914	2.82613e-05	0.00977291	upstream	-1575	1575	NearestLocation	lower	no motif	66
217	ENSG00000221693	ENSG00000221693	AL590226.1		chr9	136695444	136696790	1347	4.13539	2.83728e-05	0.00977291	downstream	1308	1182	NearestLocation	higher	1222	176; 286; 336; 1183; 1340
218	ENSG00000260272	ENSG00000260272	RP11-20I23.1		chr16	2497358	2498987	1630	5.6038	2.85325e-05	0.00977997	inside	1326	1326	NearestLocation	higher	1083	393; 890; 952; 1127; 1462; 1581
219	ENSG00000260266	ENSG00000260266	CTD-2311M21.2	peptidylprolyl isomerase A (cyclophilin A) pseudogene	chr15	74352323	74353221	899	-3.4464	2.97398e-05	0.0101443	inside	1555	1555	NearestLocation	lower	no motif	530
220	ENSG00000225133	ENSG00000225133	MORF4L1P4		chr13	41200268	41200770	503	-3.44272	3.01067e-05	0.0102198	inside	539	37	NearestLocation	lower	no motif	no motif
221	ENSG00000106366	ENSG00000106366	SERPINE1	serpin peptidase inhibitor - clade E (nexin - plasminogen activator inhibitor type 1) - member 1	chr7	101126145	101127311	1167	3.94394	3.02771e-05	0.0102283	overlapStart	-944	222	NearestLocation	higher	277; 392	276; 316; 921; 1021
222	ENSG00000235018	ENSG00000235018	RP11-11M20.2		chr20	62039349	62039688	340	-3.54898	3.11927e-05	0.0104872	upstream	-1393	1393	NearestLocation	lower	no motif	no motif
223	ENSG00000278879	ENSG00000278879	AP000560.3		chr11	74832901	74833505	605	-3.25087	3.17003e-05	0.0106071	upstream	-391	391	NearestLocation	lower	161	160
224	ENSG00000153989	ENSG00000153989	NUS1	nuclear undecaprenyl pyrophosphate synthase 1 homolog (S. cerevisiae)	chr6	117674594	117675725	1132	1.47012	3.28092e-05	0.0109261	overlapStart	-908	223	NearestLocation	higher	677	no motif
225	ENSG00000270072	ENSG00000270072	RP11-750H9.7		chr11	47515337	47515866	530	-3.26515	3.30491e-05	0.0109541	upstream	-448	448	NearestLocation	lower	no motif	no motif
226	ENSG00000240905	ENSG00000240905	RN7SL798P		chr8	55981773	55982477	705	-3.05634	3.32404e-05	0.0109657	upstream	-1233	1233	NearestLocation	lower	no motif	202
227	ENSG00000258730	ENSG00000258730	ITPK1-AS1	ITPK1 antisense RNA 1	chr14	93065744	93066496	753	3.40851	3.34085e-05	0.0109697	upstream	-1708	956	NearestLocation	higher	473	180
228	ENSG00000135426	ENSG00000135426	TESPA1	thymocyte expressed - positive selection associated 1	chr12	54983461	54984037	577	-3.20229	3.41108e-05	0.0111482	inside	1285	709	NearestLocation	lower	no motif	no motif
229	ENSG00000177200	ENSG00000177200	CHD9	chromodomain helicase DNA binding protein 9	chr16	53054163	53056290	2128	1.27877	3.44719e-05	0.0111695	overlapStart	-870	870	NearestLocation	higher	715; 1034	82; 132; 1379
230	ENSG00000155849	ENSG00000155849	ELMO1	engulfment and cell motility 1	chr7	37447449	37448482	1034	-2.73397	3.45849e-05	0.0111695	inside	1800	767	NearestLocation	lower	no motif	370
231	ENSG00000174915	ENSG00000174915	PTDSS2	phosphatidylserine synthase 2	chr11	447858	448760	903	2.1743	3.46529e-05	0.0111695	overlapStart	-410	410	NearestLocation	higher	181; 216	180; 215
233	ENSG00000205300	ENSG00000205300	RP11-352D3.2		chr20	4075002	4075414	413	-4.11887	3.57434e-05	0.0113705	overlapStart	163	163	NearestLocation	lower	164	271
234	ENSG00000186231	ENSG00000186231	KLHL32	kelch-like family member 32	chr6	96923949	96925487	1539	2.51359	3.57618e-05	0.0113705	overlapStart	-671	671	NearestLocation	higher	no motif	411
235	ENSG00000077713	ENSG00000077713	SLC25A43	solute carrier family 25 - member 43	chrX	119398642	119400309	1668	2.8559	3.66272e-05	0.0115588	overlapStart	-418	418	NearestLocation	higher	381	33; 76; 380; 503
236	ENSG00000214301	ENSG00000214301	RP11-91K8.4		chr3	133490464	133492804	2341	3.16118	3.6683e-05	0.0115588	includeFeature	-360	360	NearestLocation	higher	1835	2231
237	ENSG00000269243	ENSG00000269243	CTD-2231E14.8		chr19	16140777	16141602	826	2.29792	3.8545e-05	0.0120913	upstream	-885	885	NearestLocation	higher	439	415
238	ENSG00000189409	ENSG00000189409	MMP23B	matrix metallopeptidase 23B	chr1	1630237	1631078	842	1.76619	3.89251e-05	0.0121562	upstream	-1858	1017	NearestLocation	higher	no motif	135
239	ENSG00000158458	ENSG00000158458	NRG2	neuregulin 2	chr5	140044509	140044887	379	-3.2147	3.94e-05	0.0122501	upstream	-1210	1210	NearestLocation	lower	no motif	no motif
240	ENSG00000181378	ENSG00000181378	CCDC108	coiled-coil domain containing 108	chr2	219039884	219040570	687	-3.32625	3.96188e-05	0.0122639	inside	1643	957	NearestLocation	lower	93	no motif
242	ENSG00000197647	ENSG00000197647	ZNF433	zinc finger protein 433	chr19	12035164	12036132	969	-3.43019	4.04273e-05	0.0124048	overlapStart	577	391	NearestLocation	lower	no motif	446
243	ENSG00000267402	ENSG00000267402	RP11-619L19.2		chr18	55491117	55492504	1388	-3.82571	4.08494e-05	0.0124798	overlapStart	-1058	329	NearestLocation	lower	no motif	no motif
244	ENSG00000227039	ENSG00000227039	ITGB2-AS1	ITGB2 antisense RNA 1	chr21	44919618	44921490	1873	-3.4808	4.10303e-05	0.0124808	overlapStart	-1433	439	NearestLocation	lower	654	1440; 1504; 1761
245	ENSG00000272265	ENSG00000272265	CTD-2287O16.4		chr5	116076577	116076934	358	-3.30366	4.27166e-05	0.0129378	downstream	1993	1176	NearestLocation	lower	no motif	no motif
246	ENSG00000144834	ENSG00000144834	TAGLN3	transgelin 3	chr3	112000150	112000689	540	-3.38833	4.31137e-05	0.013002	inside	1486	1486	NearestLocation	lower	no motif	no motif
247	ENSG00000267637	ENSG00000267637	RP11-619I22.1		chr17	59786070	59786991	922	-3.44917	4.34652e-05	0.013052	downstream	1257	1035	NearestLocation	lower	no motif	no motif
248	ENSG00000199986	ENSG00000199986	RNU6-486P		chr3	180581297	180581786	490	-3.34277	4.36647e-05	0.0130561	downstream	240	134	NearestLocation	lower	no motif	no motif
249	ENSG00000148773	ENSG00000148773	MKI67	marker of proliferation Ki-67	chr10	128124419	128127177	2759	1.61085	4.45178e-05	0.0132548	overlapStart	1966	792	NearestLocation	higher	205	204; 877; 1492; 2309; 2540
250	ENSG00000159640	ENSG00000159640	ACE	angiotensin I converting enzyme	chr17	63477016	63478230	1215	4.25397	4.52577e-05	0.0134182	overlapStart	-45	45	NearestLocation	higher	no motif	1080
251	ENSG00000269303	ENSG00000269303	CTD-2527I21.7		chr19	34999477	35001631	2155	1.76164	4.62736e-05	0.0136618	overlapStart	693	693	NearestLocation	higher	no motif	1129; 1192; 1814
252	ENSG00000148840	ENSG00000148840	PPRC1	peroxisome proliferator-activated receptor gamma - coactivator-related 1	chr10	102132285	102134802	2518	1.63116	4.68694e-05	0.0137798	overlapStart	-709	709	NearestLocation	higher	996; 1285; 1360; 1405; 1430	10; 448; 648; 934; 995; 1068; 1869; 2060
254	ENSG00000199986.1	ENSG00000199986	RNU6-486P		chr3	180580808	180581178	371	-3.20165	4.76496e-05	0.0138929	includeFeature	-249	15	NearestLocation	lower	no motif	40
256	ENSG00000105755	ENSG00000105755	ETHE1	ethylmalonic encephalopathy 1	chr19	43527069	43527695	627	2.99774	4.8533e-05	0.014034	overlapStart	175	175	NearestLocation	higher	no motif	no motif
257	ENSG00000229953	ENSG00000229953	RP11-284F21.7		chr1	156663146	156663678	533	3.43091	5.02093e-05	0.0144242	upstream	-1722	1722	NearestLocation	higher	no motif	205; 286
258	ENSG00000267130	ENSG00000267130	CTD-2540B15.9		chr19	33306209	33307129	921	-3.49259	5.03019e-05	0.0144242	inside	1173	1173	NearestLocation	lower	no motif	62; 652; 715
259	ENSG00000100991	ENSG00000100991	TRPC4AP	transient receptor potential cation channel - subfamily C - member 4 associated protein	chr20	35091596	35092061	466	-3.25561	5.04982e-05	0.0144242	inside	1275	810	NearestLocation	lower	no motif	282
260	ENSG00000132205	ENSG00000132205	EMILIN2	elastin microfibril interfacer 2	chr18	2846056	2847401	1346	-3.27663	5.27159e-05	0.0148976	overlapStart	-974	371	NearestLocation	lower	no motif	74; 710
261	ENSG00000006015	ENSG00000006015	C19orf60	chromosome 19 open reading frame 60	chr19	18588204	18590851	2648	1.646	5.27783e-05	0.0148976	overlapStart	-481	481	NearestLocation	higher	1436	no motif
262	ENSG00000254733	ENSG00000254733	RP11-317J19.1		chr11	86430560	86431234	675	-3.09719	5.27915e-05	0.0148976	upstream	-1030	356	NearestLocation	lower	154	153
263	ENSG00000173085	ENSG00000173085	COQ2	coenzyme Q2 4-hydroxybenzoate polyprenyltransferase	chr4	83283544	83285372	1829	1.81738	5.35442e-05	0.0150496	overlapStart	1370	458	NearestLocation	higher	no motif	no motif
264	ENSG00000264419	ENSG00000264419	MIR548AC	microRNA 548ac	chr1	116560744	116561194	451	-2.97073	5.37808e-05	0.0150558	upstream	-633	633	NearestLocation	lower	no motif	no motif
267	ENSG00000228663	ENSG00000228663	PSMD10P1		chr20	50915274	50915732	459	-2.97267	5.6025e-05	0.0154673	downstream	1543	863	NearestLocation	lower	no motif	49
268	ENSG00000243872	ENSG00000243872	RN7SL464P		chr1	220570174	220571253	1080	-3.57718	5.63136e-05	0.0154673	downstream	1861	486	NearestLocation	lower	no motif	645; 688
269	ENSG00000279173	ENSG00000279173	RP11-318G8.4		chr12	25425276	25425823	548	-3.32387	5.63511e-05	0.0154673	downstream	1676	334	NearestLocation	lower	no motif	no motif
270	ENSG00000090534	ENSG00000090534	THPO	thrombopoietin	chr3	184378620	184378957	338	-3.28413	5.66177e-05	0.01548	upstream	-476	476	NearestLocation	lower	114	251
271	ENSG00000256847	ENSG00000256847	CCND2P1		chr11	63241088	63241875	788	-2.84683	5.69363e-05	0.015483	upstream	-1997	1210	NearestLocation	lower	no motif	692
272	ENSG00000229321	ENSG00000229321	AC008269.2		chr2	206867009	206867559	551	-3.28306	5.70693e-05	0.015483	inside	214	214	NearestLocation	lower	no motif	no motif
273	ENSG00000267123	ENSG00000267123	CTD-2357A8.3	uncharacterized LOC101928710	chr17	78630423	78631203	781	3.66383	5.83941e-05	0.0157815	inside	1634	854	NearestLocation	higher	no motif	32; 635
274	ENSG00000169253	ENSG00000169253	RP11-220D10.1		chr9	108625833	108626336	504	-3.32655	5.88004e-05	0.0158154	upstream	-1000	497	NearestLocation	lower	no motif	325
275	ENSG00000142634	ENSG00000142634	EFHD2	EF-hand domain family - member D2	chr1	15411296	15412360	1065	2.59113	5.89698e-05	0.0158154	inside	1401	1401	NearestLocation	higher	no motif	631
276	ENSG00000269050	ENSG00000269050	CTC-360G5.6		chr19	38868802	38871071	2270	1.81765	5.97402e-05	0.0159611	overlapStart	-1357	912	NearestLocation	higher	588	1727
277	ENSG00000168490	ENSG00000168490	PHYHIP	phytanoyl-CoA 2-hydroxylase interacting protein	chr8	22234084	22234695	612	2.89058	6.08292e-05	0.0161905	upstream	-1743	1743	NearestLocation	higher	289	211; 288; 408
278	ENSG00000263724	ENSG00000263724	DLGAP1-AS3	DLGAP1 antisense RNA 3	chr18	3876921	3877619	699	-3.09743	6.26188e-05	0.0165508	upstream	-1259	561	NearestLocation	lower	no motif	266
279	ENSG00000252451	ENSG00000252451	RNA5SP168		chr4	150970897	150971637	741	-3.29284	6.26927e-05	0.0165508	upstream	-115	115	NearestLocation	lower	no motif	no motif
280	ENSG00000208023	ENSG00000208023	MIR185	microRNA 185	chr22	20031204	20032632	1429	5.14025	6.32277e-05	0.0165508	upstream	-1929	501	NearestLocation	higher	720	119; 451; 622
281	ENSG00000222230	ENSG00000222230	RNA5SP158		chr4	38759224	38759776	553	-3.21073	6.33068e-05	0.0165508	upstream	-332	332	NearestLocation	lower	no motif	no motif
282	ENSG00000196372	ENSG00000196372	ASB13	ankyrin repeat and SOCS box containing 13	chr10	5665061	5667563	2503	1.9139	6.35815e-05	0.0165508	overlapStart	1534	968	NearestLocation	higher	2081	1193; 2323; 2396
283	ENSG00000055732	ENSG00000055732	MCOLN3	mucolipin 3	chr1	85048194	85049144	951	-2.87014	6.35963e-05	0.0165508	overlapStart	305	305	NearestLocation	lower	no motif	430
284	ENSG00000163273	ENSG00000163273	NPPC	natriuretic peptide C	chr2	231925052	231927805	2754	4.49604	6.38474e-05	0.0165549	overlapStart	1351	1351	NearestLocation	higher	no motif	684; 1180; 1535; 1803; 2204; 2335; 2474; 2704
285	ENSG00000138134	ENSG00000138134	STAMBPL1	STAM binding protein-like 1	chr10	88879521	88882108	2588	1.82383	6.48605e-05	0.0167557	overlapStart	-213	213	NearestLocation	higher	199	133; 198; 2560
286	ENSG00000236698	ENSG00000236698	EIF1AXP1		chr1	16685599	16686364	766	3.31478	6.53476e-05	0.0168197	includeFeature	456	22	NearestLocation	higher	no motif	no motif
287	ENSG00000261242	ENSG00000261242	CTD-2302E22.4		chr14	63544612	63545229	618	-3.39707	6.59291e-05	0.0168762	overlapEnd	1043	52	NearestLocation	lower	no motif	36; 502
289	ENSG00000258482	ENSG00000258482	TRAV15		chr14	21948527	21948946	420	-3.46289	6.64616e-05	0.0169205	upstream	-1879	1460	NearestLocation	lower	no motif	331
290	ENSG00000187866	ENSG00000187866	FAM122A	family with sequence similarity 122A	chr9	68778091	68778417	327	-3.17303	6.71448e-05	0.0169883	upstream	-1964	1638	NearestLocation	lower	no motif	no motif
292	ENSG00000187223	ENSG00000187223	LCE2D	late cornified envelope 2D	chr1	152662345	152662935	591	-3.01055	6.75258e-05	0.0170066	upstream	-1051	461	NearestLocation	lower	no motif	122; 265
293	ENSG00000272254	ENSG00000272254	RP11-531A24.7		chr8	73043098	73043907	810	-3.22845	6.88618e-05	0.0172811	overlapStart	248	188	NearestLocation	lower	no motif	no motif
294	ENSG00000112406	ENSG00000112406	HECA	headcase homolog (Drosophila)	chr6	139133187	139133515	329	-3.00714	6.91663e-05	0.0172958	upstream	-1925	1597	NearestLocation	lower	no motif	55
295	ENSG00000239480	ENSG00000239480	RP11-514P8.2		chr7	102435097	102435723	627	3.43018	6.95897e-05	0.0173027	upstream	-317	317	NearestLocation	higher	no motif	240
296	ENSG00000269729	ENSG00000269729	AC006262.4		chr19	46180444	46181028	585	-2.95256	6.96865e-05	0.0173027	overlapStart	203	203	NearestLocation	lower	no motif	308
297	ENSG00000090447	ENSG00000090447	TFAP4	transcription factor AP-4 (activating enhancer binding protein 4)	chr16	4271105	4274170	3066	1.20664	7.00201e-05	0.0173243	overlapStart	1970	1095	NearestLocation	higher	126; 247; 630; 1282	246; 1902; 1935
298	ENSG00000157557	ENSG00000157557	ETS2	v-ets avian erythroblastosis virus E26 oncogene homolog 2	chr21	38804558	38807394	2837	1.63301	7.10237e-05	0.0174977	overlapStart	-749	749	NearestLocation	higher	975	329; 974; 1686; 2061; 2236
299	ENSG00000136275	ENSG00000136275	C7orf69	chromosome 7 open reading frame 69	chr7	47796330	47796725	396	-3.08716	7.1219e-05	0.0174977	inside	1039	1039	NearestLocation	lower	no motif	no motif
300	ENSG00000279395	ENSG00000279395	OR5L1	olfactory receptor - family 5 - subfamily L - member 1	chr11	55809880	55810868	989	-3.1077	7.31447e-05	0.0178338	upstream	-1487	499	NearestLocation	lower	no motif	no motif
301	ENSG00000122042	ENSG00000122042	UBL3	ubiquitin-like 3	chr13	29849096	29850913	1818	2.78358	7.35347e-05	0.0178338	overlapStart	1588	229	NearestLocation	higher	no motif	1199
302	ENSG00000102996	ENSG00000102996	MMP15	matrix metallopeptidase 15 (membrane-inserted)	chr16	58023691	58024188	498	-3.23021	7.35688e-05	0.0178338	upstream	-1875	1378	NearestLocation	lower	no motif	no motif
303	ENSG00000123159	ENSG00000123159	GIPC1	GIPC PDZ domain containing family - member 1	chr19	14495741	14496698	958	2.37622	7.36022e-05	0.0178338	overlapStart	408	408	NearestLocation	higher	716	641
305	ENSG00000150961	ENSG00000150961	SEC24D	SEC24 family member D	chr4	118838633	118839008	376	-2.97323	7.46877e-05	0.0179388	overlapStart	50	50	NearestLocation	lower	no motif	no motif
306	ENSG00000251994	ENSG00000251994	RNU2-27P		chr18	9516270	9516688	419	-2.90119	7.48012e-05	0.0179388	downstream	1990	1431	NearestLocation	lower	179	8
307	ENSG00000059145	ENSG00000059145	UNKL	unkempt family zinc finger-like	chr16	1416448	1417012	565	-3.25293	7.60197e-05	0.0181436	upstream	-1697	1697	NearestLocation	lower	no motif	no motif
308	ENSG00000259252	ENSG00000259252	AC011648.1		chr15	70198769	70199940	1172	-3.20801	7.61719e-05	0.0181436	upstream	-260	260	NearestLocation	lower	635	14; 204
309	ENSG00000109762	ENSG00000109762	SNX25	sorting nexin 25	chr4	185202993	185204755	1763	1.81918	7.68779e-05	0.0182499	overlapStart	-1244	518	NearestLocation	higher	1607	602; 1606
310	ENSG00000252214	ENSG00000252214	RNU6-542P		chr2	74320457	74320873	417	-3.5205	7.77147e-05	0.0183865	downstream	1058	956	NearestLocation	lower	no motif	no motif
312	ENSG00000182511	ENSG00000182511	FES	FES proto-oncogene - tyrosine kinase	chr15	90883081	90883462	382	-3.41318	7.90451e-05	0.0185312	upstream	-614	233	NearestLocation	lower	no motif	no motif
313	ENSG00000226688	ENSG00000226688	ENTPD1-AS1	ENTPD1 antisense RNA 1	chr10	96089237	96090900	1664	2.49645	7.91177e-05	0.0185312	overlapStart	1001	662	NearestLocation	higher	1491	1077
315	ENSG00000259041	ENSG00000259041	RP11-167B3.1		chr15	98280340	98280846	507	-3.40402	8.12913e-05	0.0189142	upstream	-1735	1229	NearestLocation	lower	no motif	no motif
316	ENSG00000108405	ENSG00000108405	P2RX1	purinergic receptor P2X - ligand-gated ion channel - 1	chr17	3914883	3917334	2452	3.50366	8.19846e-05	0.0190126	overlapStart	1617	834	NearestLocation	higher	no motif	377; 432; 1475; 1516
317	ENSG00000267984	ENSG00000267984	CTD-2616J11.9		chr19	51344093	51344716	624	-3.4348	8.3503e-05	0.0192505	upstream	-1076	453	NearestLocation	lower	no motif	127; 245; 254; 316
318	ENSG00000179598	ENSG00000179598	PLD6	phospholipase D family - member 6	chr17	17204447	17207126	2680	2.9849	8.35583e-05	0.0192505	overlapStart	1868	811	NearestLocation	higher	359; 590; 2055; 2067; 2138; 2394	296; 824; 914; 2256; 2653
320	ENSG00000119927	ENSG00000119927	GPAM	glycerol-3-phosphate acyltransferase - mitochondrial	chr10	112214558	112216552	1995	-4.10472	8.446e-05	0.0193314	overlapStart	819	819	NearestLocation	lower	no motif	no motif
321	ENSG00000117643	ENSG00000117643	MAN1C1	mannosidase - alpha - class 1C - member 1	chr1	25617526	25618064	539	3.46004	8.51174e-05	0.0194186	inside	58	58	NearestLocation	higher	226	no motif
322	ENSG00000265355	ENSG00000265355	MIR3136	microRNA 3136	chr3	69047948	69048442	495	-2.98589	8.59588e-05	0.0195471	downstream	1087	516	NearestLocation	lower	no motif	183
323	ENSG00000256810	ENSG00000256810	RP11-76C10.2		chr12	131035090	131035896	807	4.56387	8.64663e-05	0.0195991	overlapStart	397	397	NearestLocation	higher	no motif	230; 349; 556
324	ENSG00000213770	ENSG00000213770	FAM210CP		chr10	27348905	27349491	587	-3.46057	8.75805e-05	0.019769	downstream	1385	226	NearestLocation	lower	no motif	143; 389
325	ENSG00000130299	ENSG00000130299	GTPBP3	GTP binding protein 3 (mitochondrial)	chr19	17336192	17338682	2491	1.57354	8.77785e-05	0.019769	inside	1272	1272	NearestLocation	higher	1458; 2212	613; 1041; 1457; 1470
326	ENSG00000207319	ENSG00000207319	Y_RNA		chr2	206702478	206703113	636	-3.28568	8.84655e-05	0.0198092	upstream	-1293	1293	NearestLocation	lower	no motif	no motif
327	ENSG00000075234	ENSG00000075234	TTC38	tetratricopeptide repeat domain 38	chr22	46267603	46268213	611	-3.2506	8.88327e-05	0.0198092	overlapStart	-358	252	NearestLocation	lower	no motif	no motif
328	ENSG00000130305	ENSG00000130305	NSUN5	NOP2/Sun domain family - member 5	chr7	73307858	73309108	1251	1.94168	8.90236e-05	0.0198092	overlapStart	1009	241	NearestLocation	higher	no motif	21
330	ENSG00000267174	ENSG00000267174	CTC-510F12.4		chr19	11324085	11325242	1158	3.70585	8.94941e-05	0.0198141	overlapStart	356	356	NearestLocation	higher	no motif	no motif
331	ENSG00000203878	ENSG00000203878	CHIAP2	chitinase - acidic pseudogene 2	chr1	111278569	111279389	821	-3.75254	9.03779e-05	0.0198141	upstream	-1490	670	NearestLocation	lower	no motif	no motif
332	ENSG00000198284	ENSG00000198284	NUP210P1	nucleoporin 210kDa pseudogene 1	chr3	126661038	126661654	617	-3.12955	9.05571e-05	0.0198141	inside	429	429	NearestLocation	lower	no motif	82
333	ENSG00000255250	ENSG00000255250	CTD-2005H7.2		chr11	86727904	86728230	327	-3.06074	9.0677e-05	0.0198141	inside	549	549	NearestLocation	lower	no motif	no motif
334	ENSG00000130312	ENSG00000130312	MRPL34	mitochondrial ribosomal protein L34	chr19	17292160	17293111	952	1.61038	9.07528e-05	0.0198141	overlapStart	-449	449	NearestLocation	higher	no motif	752
335	ENSG00000252453	ENSG00000252453	AC015971.1		chr2	86584200	86584932	733	-3.27738	9.11975e-05	0.0198141	upstream	-1940	1208	NearestLocation	lower	no motif	14; 235
336	ENSG00000176049	ENSG00000176049	JAKMIP2	janus kinase and microtubule interacting protein 2	chr5	147782130	147783137	1008	-3.10638	9.12251e-05	0.0198141	overlapStart	718	289	NearestLocation	lower	no motif	no motif
337	ENSG00000019549	ENSG00000019549	SNAI2	snail family zinc finger 2	chr8	48920989	48922286	1298	-2.42417	9.13626e-05	0.0198141	overlapStart	751	546	NearestLocation	lower	no motif	92; 500; 865
338	ENSG00000259686	ENSG00000259686	HNRNPA1P71		chr15	33013278	33013889	612	-3.37197	9.17721e-05	0.0198417	downstream	1159	210	NearestLocation	lower	no motif	392
339	ENSG00000264582	ENSG00000264582	RN7SL326P		chr1	40804221	40804744	524	-3.50345	9.20968e-05	0.0198508	upstream	-625	102	NearestLocation	lower	no motif	no motif
340	ENSG00000100364	ENSG00000100364	KIAA0930	KIAA0930	chr22	45239849	45241831	1983	2.15473	9.2535e-05	0.0198843	overlapStart	920	920	NearestLocation	higher	no motif	1568
341	ENSG00000250306	ENSG00000250306	CTC-498M16.3		chr5	88383384	88384136	753	-3.27924	9.30229e-05	0.0199282	downstream	436	124	NearestLocation	lower	no motif	no motif
342	ENSG00000271380	ENSG00000271380	RP11-307C12.12		chr1	154960784	154962695	1912	1.80753	9.36283e-05	0.0199588	includeFeature	-1041	72	NearestLocation	higher	no motif	94
343	ENSG00000078081	ENSG00000078081	LAMP3	lysosomal-associated membrane protein 3	chr3	183162284	183163020	737	-3.31075	9.39704e-05	0.0199588	inside	1555	819	NearestLocation	lower	no motif	no motif
344	ENSG00000229088	ENSG00000229088	MTND1P10		chr22	36180138	36180698	561	3.08052	9.40181e-05	0.0199588	downstream	1584	753	NearestLocation	higher	no motif	no motif
345	ENSG00000276101	ENSG00000276101	RP11-455O6.8		chr17	81250160	81252313	2154	3.1014	9.53066e-05	0.0200629	includeFeature	-1034	510	NearestLocation	higher	454; 520	195; 453; 519; 685; 779; 932; 954; 1800
346	ENSG00000155629	ENSG00000155629	PIK3AP1	phosphoinositide-3-kinase adaptor protein 1	chr10	96719536	96721683	2148	1.81947	9.53341e-05	0.0200629	overlapStart	978	978	NearestLocation	higher	1176	1432; 1515
347	ENSG00000182866.1	ENSG00000182866	LCK	LCK proto-oncogene - Src family tyrosine kinase	chr1	32249682	32252512	2831	1.45371	9.53647e-05	0.0200629	overlapStart	-1557	1273	NearestLocation	higher	no motif	441; 752; 1587; 1949; 2486
348	ENSG00000277545	ENSG00000277545	RP11-73M11.3		chr13	112812647	112813300	654	-3.07748	9.67601e-05	0.0202956	downstream	1081	489	NearestLocation	lower	no motif	175; 608
349	ENSG00000230835	ENSG00000230835	AP001187.11		chr11	64883170	64884317	1148	3.98691	9.73538e-05	0.0203594	downstream	1635	1225	NearestLocation	higher	no motif	511
350	ENSG00000200238	ENSG00000200238	RNA5SP133		chr3	56184805	56185359	555	-3.09949	9.92719e-05	0.0206989	includeFeature	-299	137	NearestLocation	lower	no motif	84; 390
351	ENSG00000213540	ENSG00000213540	RP11-486G15.1		chr1	84084067	84084750	684	-3.25725	9.98339e-05	0.0207511	upstream	-1674	991	NearestLocation	lower	no motif	364; 450; 606
352	ENSG00000197619	ENSG00000197619	ZNF615	zinc finger protein 615	chr19	52007840	52008906	1067	-3.03125	0.000100113	0.0207511	overlapStart	390	390	NearestLocation	lower	no motif	655
353	ENSG00000250893	ENSG00000250893	RP11-588L15.2		chr4	40424132	40424662	531	-3.33511	0.000100685	0.0208084	upstream	-1987	1457	NearestLocation	lower	no motif	no motif
354	ENSG00000223324	ENSG00000223324	RN7SKP273		chr11	111681727	111682108	382	-2.87275	0.000101143	0.0208418	upstream	-1384	1003	NearestLocation	lower	no motif	no motif
355	ENSG00000224535	ENSG00000224535	RP11-61J19.2		chr1	212466338	212466744	407	-3.20563	0.000101507	0.0208556	downstream	1405	72	NearestLocation	lower	no motif	no motif
356	ENSG00000274776	ENSG00000274776	RP11-687F6.5		chr18	46787361	46787876	516	-2.98712	0.000102643	0.0210274	inside	1936	662	NearestLocation	lower	no motif	32
359	ENSG00000261938	ENSG00000261938	RP11-461A8.1		chr16	3579940	3581243	1304	3.5203	0.000104377	0.0211972	overlapStart	-1241	62	NearestLocation	higher	697	623; 967
360	ENSG00000258625	ENSG00000258625	OR11H5P		chr14	20207547	20208183	637	-3.26183	0.000104826	0.0212271	upstream	-1693	1057	NearestLocation	lower	no motif	446
361	ENSG00000111341	ENSG00000111341	MGP	matrix Gla protein	chr12	14886521	14887077	557	-3.06305	0.000106577	0.0215197	upstream	-595	595	NearestLocation	lower	no motif	151
362	ENSG00000248440	ENSG00000248440	RP11-231G15.1		chr5	109496640	109497905	1266	-2.80594	0.000110055	0.0221582	overlapStart	-1237	28	NearestLocation	lower	no motif	252
363	ENSG00000179627	ENSG00000179627	ZBTB42	zinc finger and BTB domain containing 42	chr14	104799275	104800120	846	-3.609	0.000110982	0.0222339	upstream	-1321	476	NearestLocation	lower	no motif	no motif
364	ENSG00000110848	ENSG00000110848	CD69	CD69 molecule	chr12	9761406	9761850	445	-3.23282	0.000111063	0.0222339	upstream	-505	505	NearestLocation	lower	no motif	no motif
366	ENSG00000235028	ENSG00000235028	HMGN1P30		chr18	58019272	58019798	527	-2.92381	0.000114138	0.0226759	upstream	-211	211	NearestLocation	lower	no motif	no motif
367	ENSG00000007392	ENSG00000007392	LUC7L	LUC7-like (S. cerevisiae)	chr16	228131	230062	1932	1.5471	0.000114332	0.0226759	overlapStart	1332	599	NearestLocation	higher	no motif	629
368	ENSG00000224638	ENSG00000224638	AC106900.6		chr2	173901094	173901610	517	-3.12518	0.000114788	0.0226759	upstream	-1666	1666	NearestLocation	lower	no motif	29; 388
369	ENSG00000272446	ENSG00000272446	RP1-225E12.3		chr6	139277577	139278395	819	-3.25309	0.000114885	0.0226759	upstream	-396	396	NearestLocation	lower	no motif	no motif
370	ENSG00000271303	ENSG00000271303	SRXN1	sulfiredoxin 1	chr20	652086	654061	1976	2.85199	0.000116034	0.0228385	overlapStart	1284	691	NearestLocation	higher	1632	no motif
371	ENSG00000178297	ENSG00000178297	TMPRSS9	transmembrane protease - serine 9	chr19	2391341	2391861	521	2.92564	0.000116609	0.0228877	inside	1570	1570	NearestLocation	higher	195	no motif
372	ENSG00000265595	ENSG00000265595	MIR4756	microRNA 4756	chr20	54067670	54068135	466	-3.17619	0.000117481	0.0229567	downstream	815	273	NearestLocation	lower	no motif	no motif
373	ENSG00000179023	ENSG00000179023	KLHDC7A	kelch domain containing 7A	chr1	18479472	18480007	536	-3.22048	0.000117614	0.0229567	upstream	-1510	975	NearestLocation	lower	no motif	394
374	ENSG00000221261	ENSG00000221261	MIR1208	microRNA 1208	chr8	128150173	128152056	1884	-3.45726	0.000118132	0.0229938	overlapEnd	57	15	NearestLocation	lower	557	123; 446; 1016; 1741
375	ENSG00000230125	ENSG00000230125	EEF1A1P39		chr10	30301429	30302017	589	-3.24544	0.000118645	0.0230299	overlapEnd	643	55	NearestLocation	lower	no motif	no motif
376	ENSG00000199377	ENSG00000199377	RNU5F-1	RNA - U5F small nuclear 1	chr1	44720265	44720693	429	-3.08301	0.000119609	0.023064	downstream	1637	1093	NearestLocation	lower	no motif	no motif
378	ENSG00000252181	ENSG00000252181	AC020703.2		chr4	153873988	153874557	570	-3.25424	0.000120131	0.023064	upstream	-537	537	NearestLocation	lower	no motif	no motif
379	ENSG00000183378	ENSG00000183378	OVCH2	ovochymase 2 (gene/pseudogene)	chr11	7707134	7708126	993	-3.34289	0.000120134	0.023064	upstream	-713	713	NearestLocation	lower	no motif	144
380	ENSG00000231691	ENSG00000231691	RP11-203F10.5		chr1	204278372	204278889	518	-2.69306	0.000121582	0.0232278	downstream	1367	424	NearestLocation	lower	no motif	202; 340
381	ENSG00000175206	ENSG00000175206	NPPA	natriuretic peptide A	chr1	11847962	11848676	715	3.79776	0.000121828	0.0232278	overlapStart	383	331	NearestLocation	higher	332	284
382	ENSG00000011465	ENSG00000011465	DCN	decorin	chr12	91182679	91183238	560	-3.12882	0.000121979	0.0232278	overlapStart	444	115	NearestLocation	lower	no motif	no motif
383	ENSG00000263264.1	ENSG00000263264	CTB-133G6.1		chr19	7349627	7350757	1131	2.56641	0.000122952	0.02335	inside	684	684	NearestLocation	higher	no motif	661; 1024; 1072
384	ENSG00000275912	ENSG00000275912	AC004837.1		chr7	39686287	39686858	572	-3.31156	0.000123586	0.0234071	upstream	-1189	1189	NearestLocation	lower	no motif	34
385	ENSG00000109099	ENSG00000109099	PMP22	peripheral myelin protein 22	chr17	15265486	15266560	1075	-3.18049	0.000124411	0.0234464	upstream	-160	160	NearestLocation	lower	no motif	376; 555; 723; 1003
386	ENSG00000237181	ENSG00000237181	AC147651.4	uncharacterized LOC101926963	chr7	604388	604781	394	-3.07027	0.000124739	0.0234464	inside	1203	1203	NearestLocation	lower	182	313
387	ENSG00000279176	ENSG00000279176	RP11-43D4.3		chr12	104551301	104552255	955	-3.19301	0.000125001	0.0234464	overlapStart	-772	182	NearestLocation	lower	no motif	651
388	ENSG00000256640	ENSG00000256640	RP11-666F17.2		chr12	26799586	26800183	598	-3.03173	0.000125228	0.0234464	upstream	-1257	660	NearestLocation	lower	no motif	no motif
389	ENSG00000243830	ENSG00000243830	RP11-113C12.2		chr12	8459455	8460138	684	-3.28536	0.000125462	0.0234464	upstream	-1163	480	NearestLocation	lower	no motif	157
390	ENSG00000177732	ENSG00000177732	SOX12	SRY (sex determining region Y)-box 12	chr20	323977	328135	4159	2.2099	0.0001264	0.0235394	overlapStart	-1424	1424	NearestLocation	higher	515	514; 815; 2245; 4081
391	ENSG00000279775	ENSG00000279775	RP5-1028K7.1		chr17	40596612	40597247	636	3.42908	0.00012663	0.0235394	overlapEnd	1973	134	NearestLocation	higher	no motif	no motif
392	ENSG00000267653	ENSG00000267653	RP1-193H18.3		chr17	69503272	69504022	751	-3.22724	0.000127711	0.023542	upstream	-1517	1517	NearestLocation	lower	no motif	596
393	ENSG00000270866	ENSG00000270866	RP11-706J10.2		chr8	76402766	76403467	702	-3.13282	0.000127843	0.023542	upstream	-1232	531	NearestLocation	lower	no motif	no motif
394	ENSG00000211650	ENSG00000211650	IGLV5-45		chr22	22374228	22375047	820	-2.79023	0.000127899	0.023542	upstream	-1758	939	NearestLocation	lower	454	453
395	ENSG00000166024	ENSG00000166024	R3HCC1L	R3H domain and coiled-coil containing 1-like	chr10	98134054	98136018	1965	2.58146	0.000127984	0.023542	overlapStart	-570	570	NearestLocation	higher	no motif	292; 1832
397	ENSG00000238171	ENSG00000238171	AC068196.1		chr2	181106904	181107528	625	-3.06155	0.000132453	0.0242371	upstream	-936	936	NearestLocation	lower	no motif	354
398	ENSG00000108179	ENSG00000108179	PPIF	peptidylprolyl isomerase F	chr10	79346215	79348945	2731	1.66254	0.000132799	0.0242373	overlapStart	-1254	1254	NearestLocation	higher	497; 1742; 1917	496; 572
399	ENSG00000149547	ENSG00000149547	EI24	etoposide induced 2.4	chr11	125569088	125570972	1885	2.33026	0.000133734	0.0243447	overlapStart	-128	128	NearestLocation	higher	no motif	no motif
401	ENSG00000266449	ENSG00000266449	MIR3713	microRNA 3713	chr15	76585899	76586774	876	-3.52471	0.000136542	0.0247279	includeFeature	-748	83	NearestLocation	lower	no motif	no motif
402	ENSG00000178202	ENSG00000178202	KDELC2	KDEL (Lys-Asp-Glu-Leu) containing 2	chr11	108497492	108498458	967	-3.26712	0.000137227	0.0247682	overlapStart	940	26	NearestLocation	lower	no motif	no motif
403	ENSG00000205696	ENSG00000205696	ADARB2-AS1	ADARB2 antisense RNA 1	chr10	1526451	1526921	471	3.10628	0.00013747	0.0247682	overlapStart	-186	186	NearestLocation	higher	126	368; 446
404	ENSG00000229976	ENSG00000229976	RP5-1031J8.1		chr20	39784695	39785403	709	-3.41598	0.000137827	0.024769	upstream	-1026	318	NearestLocation	lower	no motif	631; 672
405	ENSG00000205863	ENSG00000205863	C1QTNF9B	C1q and tumor necrosis factor related protein 9B	chr13	23904062	23904839	778	-3.0743	0.000138588	0.0247805	upstream	-1407	1407	NearestLocation	lower	no motif	282; 443
407	ENSG00000186469	ENSG00000186469	GNG2	guanine nucleotide binding protein (G protein) - gamma 2	chr14	51827858	51828247	390	-3.38369	0.000138991	0.0247805	inside	1663	1663	NearestLocation	lower	no motif	no motif
408	ENSG00000232810	ENSG00000232810	TNF	tumor necrosis factor	chr6	31574130	31574836	707	-2.71397	0.000139447	0.0247805	upstream	-1437	731	NearestLocation	lower	no motif	no motif
409	ENSG00000130520	ENSG00000130520	LSM4	LSM4 homolog - U6 small nuclear RNA associated (S. cerevisiae)	chr19	18321935	18323774	1840	1.46517	0.000139991	0.0247805	overlapStart	1339	500	NearestLocation	higher	no motif	774; 1399
410	ENSG00000247049	ENSG00000247049	CTC-338M12.7		chr5	181230524	181231219	696	3.61377	0.000140007	0.0247805	overlapStart	161	161	NearestLocation	higher	236	235; 256
412	ENSG00000112195	ENSG00000112195	TREML2	triggering receptor expressed on myeloid cells-like 2	chr6	41200887	41201443	557	3.68285	0.000142408	0.0249747	overlapStart	307	249	NearestLocation	higher	no motif	no motif
413	ENSG00000005801	ENSG00000005801	ZNF195	zinc finger protein 195	chr11	3378373	3379646	1274	1.56107	0.000142473	0.0249747	overlapStart	849	424	NearestLocation	higher	no motif	38; 198; 538
414	ENSG00000149289	ENSG00000149289	ZC3H12C	zinc finger CCCH-type containing 12C	chr11	110093171	110094456	1286	-3.41758	0.000142525	0.0249747	overlapStart	-190	190	NearestLocation	lower	no motif	no motif
415	ENSG00000162641	ENSG00000162641	AKNAD1	AKNA domain containing 1	chr1	108858076	108858808	733	-3.33479	0.000143373	0.0250607	overlapStart	152	152	NearestLocation	lower	no motif	8; 79; 96; 263; 326; 478
418	ENSG00000100092	ENSG00000100092	SH3BP1	SH3-domain binding protein 1	chr22	37636587	37637046	460	2.94903	0.000147598	0.0255487	inside	1933	1933	NearestLocation	higher	390	no motif
419	ENSG00000204277	ENSG00000204277	RP11-219G17.4	uncharacterized LOC100996291	chr17	78276500	78276884	385	3.12233	0.00014762	0.0255487	inside	1992	1608	NearestLocation	higher	no motif	no motif
420	ENSG00000241058	ENSG00000241058	NSUN6	NOP2/Sun domain family - member 6	chr10	18650235	18652057	1823	1.66736	0.00014896	0.0257174	overlapStart	1387	435	NearestLocation	higher	no motif	340; 766
422	ENSG00000113460	ENSG00000113460	BRIX1	BRX1 - biogenesis of ribosomes - homolog (S. cerevisiae)	chr5	34914385	34917216	2832	1.20708	0.000150452	0.0257577	overlapStart	-991	991	NearestLocation	higher	384; 1690	383; 574; 806; 1689
423	ENSG00000248307	ENSG00000248307	LINC00616	long intergenic non-protein coding RNA 616	chr4	138129325	138129682	358	-3.13605	0.000151134	0.0257577	inside	1384	1027	NearestLocation	lower	no motif	no motif
424	ENSG00000253005	ENSG00000253005	RNU6-176P		chr1	28144275	28145359	1085	-2.92632	0.000151214	0.0257577	upstream	-1434	1434	NearestLocation	lower	no motif	183; 335; 630
426	ENSG00000185432	ENSG00000185432	METTL7A	methyltransferase like 7A	chr12	50923029	50923337	309	-3.16106	0.000151975	0.0257577	upstream	-443	135	NearestLocation	lower	no motif	no motif
427	ENSG00000106336	ENSG00000106336	FBXO24	F-box protein 24	chr7	100583386	100584491	1106	2.94641	0.000152585	0.0257577	overlapStart	-596	509	NearestLocation	higher	no motif	445
429	ENSG00000255403	ENSG00000255403	AP000641.1		chr11	105707055	105707826	772	-3.32519	0.000152853	0.0257577	inside	756	111	NearestLocation	lower	no motif	350
430	ENSG00000252026	ENSG00000252026	RNU6-1262P		chr16	68285372	68286560	1189	3.19229	0.000152939	0.0257577	upstream	-1054	1054	NearestLocation	higher	no motif	no motif
431	ENSG00000127666	ENSG00000127666	TICAM1	toll-like receptor adaptor molecule 1	chr19	4830602	4832124	1523	1.88475	0.000153226	0.0257577	overlapStart	1102	420	NearestLocation	higher	no motif	no motif
432	ENSG00000255433	ENSG00000255433	AP000479.1	uncharacterized LOC101927120	chr11	56846777	56847291	515	-3.31244	0.000153778	0.0257582	upstream	-1701	1187	NearestLocation	lower	no motif	no motif
433	ENSG00000076928	ENSG00000076928	ARHGEF1	Rho guanine nucleotide exchange factor (GEF) 1 / uncharacterized LOC100505585	chr19	41881898	41885414	3517	1.31099	0.000153962	0.0257582	overlapStart	-1263	1263	NearestLocation	higher	1768	725; 1579; 1886; 2593
434	ENSG00000110080	ENSG00000110080	ST3GAL4	ST3 beta-galactoside alpha-2 - 3-sialyltransferase 4	chr11	126356399	126357554	1156	4.06244	0.000154754	0.0258292	inside	759	759	NearestLocation	higher	no motif	960
435	ENSG00000185614	ENSG00000185614	FAM212A	family with sequence similarity 212 - member A	chr3	49802564	49804723	2160	2.32137	0.000155652	0.0259176	overlapStart	-690	307	NearestLocation	higher	no motif	97; 1011; 1576; 1871; 2153
436	ENSG00000107719	ENSG00000107719	PALD1	phosphatase domain containing - paladin 1	chr10	70477272	70481464	4193	1.70087	0.000157038	0.0260865	overlapStart	-1549	1549	NearestLocation	higher	667; 685; 977	542; 552; 666; 976; 3494; 3997
437	ENSG00000253959	ENSG00000253959	CTB-43E15.1		chr5	173643302	173644453	1152	-3.79627	0.000158397	0.0262386	inside	783	783	NearestLocation	lower	no motif	609
438	ENSG00000137710	ENSG00000137710	RDX	radixin	chr11	110297974	110298329	356	-3.13148	0.0001587	0.0262386	upstream	-1252	1252	NearestLocation	lower	no motif	203
439	ENSG00000152213	ENSG00000152213	ARL11	ADP-ribosylation factor-like 11	chr13	49627817	49629625	1809	3.20142	0.000159371	0.0262655	overlapStart	-482	482	NearestLocation	higher	no motif	1044; 1500
440	ENSG00000206617	ENSG00000206617	RNY1P5		chr13	74288197	74288705	509	-3.14492	0.000159611	0.0262655	downstream	1017	395	NearestLocation	lower	no motif	237
441	ENSG00000235397	ENSG00000235397	EPN2-AS1	EPN2 antisense RNA 1	chr17	19304549	19305574	1026	4.19006	0.000160579	0.0263186	inside	1712	687	NearestLocation	higher	718	no motif
442	ENSG00000202265	ENSG00000202265	RNU6-596P		chr8	57287627	57288210	584	-2.79392	0.000160682	0.0263186	upstream	-1925	1342	NearestLocation	lower	no motif	209
443	ENSG00000250969	ENSG00000250969	RP11-364L4.3		chr4	143284757	143285190	434	-3.1838	0.000161642	0.0264142	upstream	-1536	1103	NearestLocation	lower	no motif	396
444	ENSG00000184574	ENSG00000184574	LPAR5	lysophosphatidic acid receptor 5	chr12	6635150	6636608	1459	3.84931	0.000162716	0.026528	overlapStart	1297	161	NearestLocation	higher	no motif	1303; 1411
445	ENSG00000081479	ENSG00000081479	LRP2	low density lipoprotein receptor-related protein 2	chr2	169363299	169364202	904	-3.12518	0.000164793	0.0268045	upstream	-614	614	NearestLocation	lower	582	295; 581
446	ENSG00000183605	ENSG00000183605	SFXN4	sideroflexin 4	chr10	119166876	119167518	643	-2.78744	0.000165443	0.0268479	upstream	-1209	1209	NearestLocation	lower	no motif	624
447	ENSG00000254799	ENSG00000254799	SLC25A47P1		chr11	59262562	59264632	2071	3.86101	0.000166345	0.0269322	includeFeature	1240	827	NearestLocation	higher	no motif	176; 224; 511
448	ENSG00000204713	ENSG00000204713	TRIM27	tripartite motif containing 27	chr6	28922558	28924499	1942	1.17093	0.000168619	0.0271724	overlapStart	1431	510	NearestLocation	higher	no motif	731; 739; 1028; 1618; 1773; 1790
449	ENSG00000239857	ENSG00000239857	GET4	golgi to ER traffic protein 4 homolog (S. cerevisiae)	chr7	877438	878397	960	3.53797	0.000168939	0.0271724	inside	886	886	NearestLocation	higher	no motif	no motif
450	ENSG00000259735	ENSG00000259735	RP11-356M20.3		chr15	59358609	59359034	426	-3.02073	0.000168989	0.0271724	inside	1280	855	NearestLocation	lower	no motif	no motif
451	ENSG00000267610	ENSG00000267610	AC007787.2		chr19	13069446	13069832	387	-2.75472	0.000169589	0.0272067	overlapEnd	1928	40	NearestLocation	lower	no motif	no motif
452	ENSG00000257826	ENSG00000257826	RP11-116N8.4		chr14	36065371	36066181	811	-3.74199	0.000170151	0.0272249	inside	1819	1009	NearestLocation	lower	692	394
453	ENSG00000160408	ENSG00000160408	ST6GALNAC6	ST6 (alpha-N-acetyl-neuraminyl-2 - 3-beta-galactosyl-1 - 3)-N-acetylgalactosaminide alpha-2 - 6-sialyltransferase 6	chr9	127906267	127906869	603	2.72927	0.000170914	0.0272249	upstream	-859	859	NearestLocation	higher	no motif	385
454	ENSG00000237396	ENSG00000237396	LINC01384	long intergenic non-protein coding RNA 1384	chr20	22607946	22608318	373	-2.89152	0.000172063	0.0272249	upstream	-429	429	NearestLocation	lower	no motif	281
455	ENSG00000221314	ENSG00000221314	AC093700.1		chr4	158999425	159000001	577	-3.25665	0.000172065	0.0272249	downstream	865	145	NearestLocation	lower	no motif	338; 489
456	ENSG00000095370	ENSG00000095370	SH2D3C	SH2 domain containing 3C	chr9	127776774	127777412	639	2.7012	0.000172241	0.0272249	inside	1967	1329	NearestLocation	higher	no motif	19
457	ENSG00000125910	ENSG00000125910	S1PR4	sphingosine-1-phosphate receptor 4	chr19	3172218	3172974	757	3.71031	0.000173167	0.0272249	overlapStart	-128	128	NearestLocation	higher	no motif	no motif
458	ENSG00000203362	ENSG00000203362	RP3-337H4.8		chr6	43592248	43593118	871	-2.92362	0.000173731	0.0272249	upstream	-886	886	NearestLocation	lower	no motif	763
459	ENSG00000154611	ENSG00000154611	PSMA8	proteasome (prosome - macropain) subunit - alpha type - 8	chr18	26135023	26135324	302	-3.10793	0.000173753	0.0272249	inside	1171	1171	NearestLocation	lower	no motif	no motif
460	ENSG00000171517	ENSG00000171517	LPAR3	lysophosphatidic acid receptor 3	chr1	84892561	84893151	591	-3.30812	0.000173903	0.0272249	inside	652	62	NearestLocation	lower	115	no motif
461	ENSG00000198492	ENSG00000198492	YTHDF2	YTH domain family - member 2	chr1	28736143	28739200	3058	1.25227	0.000174197	0.0272249	overlapStart	-478	478	NearestLocation	higher	2443	382; 1698
462	ENSG00000197251	ENSG00000197251	LINC00336	long intergenic non-protein coding RNA 336	chr6	33592492	33593678	1187	3.62555	0.000174357	0.0272249	overlapStart	846	340	NearestLocation	higher	no motif	842; 1147
463	ENSG00000233557	ENSG00000233557	NFU1P2		chr1	98078488	98079271	784	-2.9764	0.000174904	0.0272249	downstream	1488	1020	NearestLocation	lower	no motif	629
465	ENSG00000266085	ENSG00000266085	AL109658.1		chr20	1487867	1488687	821	-2.97982	0.000175127	0.0272249	includeFeature	-683	40	NearestLocation	lower	no motif	31
466	ENSG00000250274	ENSG00000250274	CTB-114C7.4		chr5	170311469	170312092	624	-3.06725	0.000175528	0.027227	inside	1247	624	NearestLocation	lower	no motif	226; 589
467	ENSG00000280354	ENSG00000280354	RP11-83B20.4		chr12	124543026	124544141	1116	3.60609	0.000177674	0.0274249	downstream	523	153	NearestLocation	higher	365	477; 960
468	ENSG00000203601	ENSG00000203601	LINC00970	long intergenic non-protein coding RNA 970	chr1	169085273	169086073	801	-2.65591	0.000178043	0.0274249	inside	1732	932	NearestLocation	lower	no motif	no motif
469	ENSG00000242262	ENSG00000242262	RP11-100N21.1		chr4	47704378	47705240	863	-3.0622	0.000178778	0.0274249	upstream	-1994	1132	NearestLocation	lower	494	438
470	ENSG00000160214	ENSG00000160214	RRP1	ribosomal RNA processing 1	chr21	43789008	43790984	1977	1.46286	0.000179025	0.0274249	overlapStart	-505	505	NearestLocation	higher	861	275; 685; 1874
471	ENSG00000247867	ENSG00000247867	CTD-2530H12.1	uncharacterized LOC283214	chr11	75768049	75769571	1523	1.47883	0.000179276	0.0274249	overlapStart	598	598	NearestLocation	higher	400	629
472	ENSG00000231467	ENSG00000231467	RP5-1170K4.7		chr22	37080461	37081411	951	4.21001	0.000179406	0.0274249	inside	393	393	NearestLocation	higher	444; 471; 527	443; 759
473	ENSG00000237232	ENSG00000237232	ZNF295-AS1	ZNF295 antisense RNA 1	chr21	42007532	42008137	606	-3.14982	0.000179536	0.0274249	upstream	-1662	1057	NearestLocation	lower	no motif	no motif
474	ENSG00000259250	ENSG00000259250	RP11-50C13.1		chr15	58585568	58586468	901	3.12208	0.000180295	0.0274811	upstream	-1939	1039	NearestLocation	higher	no motif	402; 507; 798
476	ENSG00000127152	ENSG00000127152	BCL11B	B-cell CLL/lymphoma 11B (zinc finger protein)	chr14	99270021	99270590	570	-3.19568	0.00018254	0.0276837	inside	1503	934	NearestLocation	lower	no motif	501
477	ENSG00000268785	ENSG00000268785	RPL7P50		chr19	6592148	6592921	774	3.27504	0.000182983	0.0276837	upstream	-1181	408	NearestLocation	higher	no motif	283; 587
478	ENSG00000267341	ENSG00000267341	RP11-640A1.3		chr18	62379544	62380110	567	-3.73723	0.000183205	0.0276837	upstream	-1414	1414	NearestLocation	lower	no motif	93; 165
480	ENSG00000254230	ENSG00000254230	RP11-582J16.3		chr8	22568178	22569024	847	-2.77724	0.000184582	0.0277731	upstream	-1007	1007	NearestLocation	lower	no motif	no motif
481	ENSG00000173040	ENSG00000173040	EVC2	Ellis van Creveld syndrome 2	chr4	5708320	5709045	726	-3.28385	0.000188682	0.0283169	inside	1228	503	NearestLocation	lower	160	327; 614
482	ENSG00000105255	ENSG00000105255	FSD1	fibronectin type III and SPRY domain containing 1 / uncharacterized LOC102723386	chr19	4304502	4305985	1484	3.46113	0.000189317	0.0283169	overlapStart	-98	98	NearestLocation	higher	468; 1356; 1376	no motif
483	ENSG00000272325	ENSG00000272325	NUDT3	nudix (nucleoside diphosphate linked moiety X)-type motif 3	chr6	34390876	34394245	3370	1.2359	0.000189459	0.0283169	overlapStart	1798	1571	NearestLocation	higher	no motif	168; 824; 1885; 2222
484	ENSG00000276568	ENSG00000276568	Metazoa_SRP		chr19	6926752	6927040	289	-3.029	0.000189808	0.0283169	upstream	-1593	1305	NearestLocation	lower	no motif	77
485	ENSG00000266517	ENSG00000266517	MIR4715	microRNA 4715	chr15	25847007	25847576	570	3.73405	0.000190934	0.0283907	downstream	1818	1171	NearestLocation	higher	no motif	no motif
486	ENSG00000246016	ENSG00000246016	LINC01513	uncharacterized LOC102724007	chr5	10481258	10481770	513	-2.88192	0.000191111	0.0283907	inside	1887	539	NearestLocation	lower	no motif	101; 164; 226; 241
489	ENSG00000279240	ENSG00000279240	AC063980.3		chr5	136395196	136396107	912	-3.25148	0.000195256	0.0288237	inside	1846	935	NearestLocation	lower	no motif	367
490	ENSG00000250433	ENSG00000250433	CLSTN2-AS1	CLSTN2 antisense RNA 1	chr3	140509046	140509531	486	-3.09263	0.000196167	0.0288573	upstream	-257	257	NearestLocation	lower	no motif	300
491	ENSG00000100600	ENSG00000100600	LGMN	legumain	chr14	92747314	92749364	2051	2.95501	0.000196306	0.0288573	overlapStart	1388	662	NearestLocation	higher	291	no motif
492	ENSG00000197937	ENSG00000197937	ZNF347	zinc finger protein 347	chr19	53157926	53158649	724	-2.98608	0.000198078	0.0290571	inside	1149	426	NearestLocation	lower	no motif	no motif
493	ENSG00000207980	ENSG00000207980	MIR23A	microRNA 23a	chr19	13836697	13837522	826	2.62483	0.000198823	0.0291056	upstream	-38	38	NearestLocation	higher	747	7; 746
494	ENSG00000112234	ENSG00000112234	FBXL4	F-box and leucine-rich repeat protein 4	chr6	98946506	98948292	1787	1.9655	0.000199796	0.0291873	overlapStart	1500	286	NearestLocation	higher	no motif	530; 925
495	ENSG00000258556	ENSG00000258556	CTD-2568P8.1	uncharacterized LOC101927729	chr14	60321531	60322145	615	-3.01898	0.000201499	0.029375	upstream	-1705	1091	NearestLocation	lower	no motif	20
496	ENSG00000166189	ENSG00000166189	HPS6	Hermansky-Pudlak syndrome 6	chr10	102064702	102066558	1857	2.26674	0.000203354	0.029584	overlapStart	-688	688	NearestLocation	higher	no motif	1513; 1585
497	ENSG00000029363	ENSG00000029363	BCLAF1	BCL2-associated transcription factor 1	chr6	136288617	136291391	2775	1.62511	0.000204554	0.0296346	overlapStart	1234	1234	NearestLocation	higher	no motif	1945
498	ENSG00000233864	ENSG00000233864	TTTY15	testis-specific transcript - Y-linked 15 (non-protein coding)	chrY	12662099	12663611	1513	4.30395	0.000204724	0.0296346	overlapStart	-235	235	NearestLocation	higher	no motif	192
499	ENSG00000267456	ENSG00000267456	RP11-49I11.3		chr18	36278410	36278865	456	-3.06706	0.000204967	0.0296346	overlapEnd	709	130	NearestLocation	lower	no motif	no motif
500	ENSG00000172680	ENSG00000172680	MOS	v-mos Moloney murine sarcoma viral oncogene homolog	chr8	56114049	56114853	805	-3.68336	0.000205828	0.0296818	upstream	-67	67	NearestLocation	lower	no motif	174; 732
501	ENSG00000228950	ENSG00000228950	AC023137.2		chr2	20450865	20451468	604	-3.17809	0.000206858	0.0296818	overlapStart	-177	177	NearestLocation	lower	491	282; 571
502	ENSG00000166377	ENSG00000166377	ATP9B	ATPase - class II - type 9B	chr18	79068281	79070255	1975	2.0268	0.000207227	0.0296818	overlapStart	-1004	970	NearestLocation	higher	713	no motif
503	ENSG00000167992	ENSG00000167992	VWCE	von Willebrand factor C and EGF domains	chr11	61293710	61295949	2240	2.50421	0.000207785	0.0296818	overlapStart	1714	525	NearestLocation	higher	516; 666	440; 2025; 2067
504	ENSG00000251014	ENSG00000251014	RP11-159K7.1		chr5	112545555	112546488	934	-2.93276	0.000208536	0.0296818	upstream	-1418	485	NearestLocation	lower	no motif	634; 788; 861
505	ENSG00000266975	ENSG00000266975	FARSA-AS1		chr19	12929903	12930396	494	3.14307	0.000208585	0.0296818	upstream	-619	126	NearestLocation	higher	no motif	279
506	ENSG00000199645	ENSG00000199645	RNU6-1330P		chr5	74777938	74778396	459	-3.16409	0.000208907	0.0296818	upstream	-1371	913	NearestLocation	lower	no motif	296; 327
507	ENSG00000164815	ENSG00000164815	ORC5	origin recognition complex - subunit 5	chr7	104206286	104208966	2681	1.66708	0.000209092	0.0296818	overlapStart	1761	919	NearestLocation	higher	424; 2352	1146; 1189; 1574
508	ENSG00000171970	ENSG00000171970	ZNF57	zinc finger protein 57	chr19	2900180	2901604	1425	1.89597	0.000209095	0.0296818	overlapStart	-718	706	NearestLocation	higher	151	992; 1278
509	ENSG00000258460	ENSG00000258460	RP11-168L7.1	uncharacterized LOC101929443	chr14	101336103	101336785	683	-3.30871	0.000209846	0.0297283	upstream	-1772	1772	NearestLocation	lower	no motif	244
510	ENSG00000232136	ENSG00000232136	DUXAP7		chr20	18644972	18645676	705	-3.27001	0.000210389	0.0297453	upstream	-1338	1338	NearestLocation	lower	no motif	435
512	ENSG00000250282	ENSG00000250282	RP5-875H18.4		chr17	50100925	50101487	563	-3.19884	0.000212745	0.0299579	inside	995	221	NearestLocation	lower	no motif	455
513	ENSG00000254432	ENSG00000254432	RP11-33I11.2		chr8	60807740	60808181	442	3.53653	0.000214765	0.0301818	downstream	1866	554	NearestLocation	higher	no motif	92; 146; 220
515	ENSG00000198931	ENSG00000198931	APRT	adenine phosphoribosyltransferase	chr16	88810137	88812410	2274	1.61264	0.000217441	0.030436	overlapStart	1807	466	NearestLocation	higher	1351	1117; 1680; 2098
516	ENSG00000203804	ENSG00000203804	ADAMTSL4-AS1	ADAMTSL4 antisense RNA 1	chr1	150572755	150573681	927	-3.07025	0.000218522	0.0305266	inside	1797	871	NearestLocation	lower	no motif	32; 105; 607; 650
517	ENSG00000239079	ENSG00000239079	snoU13		chr11	122726955	122727740	786	2.91779	0.00021896	0.0305271	upstream	-644	644	NearestLocation	higher	no motif	no motif
518	ENSG00000256385	ENSG00000256385	UBE2NP1		chr14	21613020	21613491	472	-3.24162	0.000220384	0.0306647	upstream	-639	639	NearestLocation	lower	no motif	no motif
519	ENSG00000023191	ENSG00000023191	RNH1	ribonuclease/angiogenin inhibitor 1	chr11	505345	507885	2541	1.34198	0.000221394	0.0307086	overlapStart	1955	585	NearestLocation	higher	1448	370; 875
520	ENSG00000250259	ENSG00000250259	RP11-460I19.2		chr4	1025859	1027043	1185	4.65797	0.000221573	0.0307086	upstream	-1819	635	NearestLocation	higher	22; 96; 277; 337; 1069	no motif
521	ENSG00000207363	ENSG00000207363	Y_RNA		chrX	107900103	107900540	438	-2.98295	0.000222606	0.030791	downstream	1143	605	NearestLocation	lower	no motif	no motif
522	ENSG00000255326	ENSG00000255326	CTD-2530H12.4		chr11	75582858	75583390	533	-2.84362	0.000225642	0.0311497	overlapStart	-338	194	NearestLocation	lower	no motif	no motif
523	ENSG00000103168	ENSG00000103168	TAF1C	TATA box binding protein (TBP)-associated factor - RNA polymerase I - C - 110kDa	chr16	84186327	84187464	1138	1.38498	0.000227762	0.0313338	overlapStart	743	394	NearestLocation	higher	no motif	no motif
524	ENSG00000216135	ENSG00000216135	MIR885		chr3	10395690	10396781	1092	2.4837	0.000227868	0.0313338	upstream	-1150	1150	NearestLocation	higher	556	212; 1071
525	ENSG00000196502	ENSG00000196502	SULT1A1	sulfotransferase family - cytosolic - 1A - phenol-preferring - member 1	chr16	28622922	28623832	911	1.51556	0.000229273	0.031444	overlapStart	703	207	NearestLocation	higher	no motif	no motif
526	ENSG00000138180	ENSG00000138180	CEP55	centrosomal protein 55kDa	chr10	93495497	93497358	1862	2.15718	0.000229564	0.031444	overlapStart	-1135	726	NearestLocation	higher	no motif	1137
527	ENSG00000279913	ENSG00000279913	AP001962.3		chr4	99843219	99843577	359	-2.96013	0.00023118	0.0316037	upstream	-919	561	NearestLocation	lower	no motif	no motif
528	ENSG00000061337	ENSG00000061337	LZTS1	leucine zipper - putative tumor suppressor 1	chr8	20303155	20304489	1335	2.87154	0.000231977	0.0316511	overlapStart	808	526	NearestLocation	higher	no motif	606; 953
529	ENSG00000134548	ENSG00000134548	SPX	spexin hormone	chr12	21525958	21526598	641	-3.01654	0.000233795	0.0318374	overlapStart	-349	291	NearestLocation	lower	no motif	no motif
530	ENSG00000242612	ENSG00000242612	DECR2	2 - 4-dienoyl CoA reductase 2 - peroxisomal	chr16	401376	402695	1320	1.79199	0.000234383	0.0318556	overlapStart	-450	450	NearestLocation	higher	735	no motif
532	ENSG00000188636	ENSG00000188636	LDOC1L	leucine zipper - down-regulated in cancer 1-like	chr22	44497613	44498595	983	3.28638	0.000239584	0.032437	overlapStart	685	297	NearestLocation	higher	no motif	no motif
533	ENSG00000177272	ENSG00000177272	KCNA3	potassium voltage-gated channel - shaker-related subfamily - member 3	chr1	110673122	110673735	614	3.87597	0.000241588	0.0326297	inside	1911	657	NearestLocation	higher	183	21
534	ENSG00000254477	ENSG00000254477	AP000640.10		chr11	59753804	59756351	2548	3.27647	0.000242228	0.0326297	overlapStart	1171	789	NearestLocation	higher	no motif	1820
535	ENSG00000262006	ENSG00000262006	RP11-700H6.4		chr17	50909103	50909882	780	3.55893	0.0002424	0.0326297	overlapEnd	1129	245	NearestLocation	higher	no motif	2
537	ENSG00000125788	ENSG00000125788	DEFB126	defensin - beta 126	chr20	143881	144371	491	-3.30917	0.000244286	0.0326625	inside	1512	1380	NearestLocation	lower	no motif	447
538	ENSG00000225111	ENSG00000225111	AC083900.1		chr2	207869297	207869880	584	-2.97563	0.000244304	0.0326625	inside	618	35	NearestLocation	lower	no motif	no motif
539	ENSG00000205744	ENSG00000205744	DENND1C	DENN/MADD domain containing 1C	chr19	6480825	6482406	1582	2.52318	0.000244773	0.0326625	inside	1732	151	NearestLocation	higher	no motif	125; 1463
541	ENSG00000170915	ENSG00000170915	PAQR8	progestin and adipoQ receptor family member VIII	chr6	52360471	52361712	1242	3.48805	0.000245432	0.0326625	overlapStart	-950	291	NearestLocation	higher	no motif	no motif
542	ENSG00000259933	ENSG00000259933	RP11-304L19.1		chr16	2090776	2091319	544	3.78098	0.000247368	0.0328206	upstream	-660	117	NearestLocation	higher	no motif	no motif
543	ENSG00000249740	ENSG00000249740	OSMR-AS1		chr5	38845389	38845730	342	-3.08871	0.000247554	0.0328206	inside	440	99	NearestLocation	lower	no motif	no motif
545	ENSG00000185863	ENSG00000185863	TMEM210	transmembrane protein 210	chr9	137172695	137173192	498	3.41835	0.000258383	0.0340851	upstream	-286	286	NearestLocation	higher	no motif	378
546	ENSG00000259026	ENSG00000259026	RP11-907D1.1		chr14	97118481	97118718	238	-2.85609	0.00025907	0.0340851	inside	766	529	NearestLocation	lower	no motif	26
548	ENSG00000119771	ENSG00000119771	KLHL29	kelch-like family member 29	chr2	23383256	23384057	802	-3.32843	0.00026021	0.0340851	upstream	-1961	1160	NearestLocation	lower	no motif	no motif
549	ENSG00000163479	ENSG00000163479	SSR2	signal sequence receptor - beta (translocon-associated protein beta)	chr1	156020040	156021237	1198	1.76625	0.000260717	0.0340851	overlapStart	919	278	NearestLocation	higher	no motif	109
550	ENSG00000264578	ENSG00000264578	RP11-360L9.8		chr8	41622931	41623460	530	3.61176	0.000261191	0.0340851	upstream	-1429	1429	NearestLocation	higher	188	172
551	ENSG00000275772	ENSG00000275772	LL22NC03-24A12.9		chr22	22789083	22789479	397	-3.06366	0.000262787	0.0340851	upstream	-1815	1815	NearestLocation	lower	no motif	no motif
552	ENSG00000277535	ENSG00000277535	RP13-347D8.7		chrX	119071334	119071808	475	-3.12485	0.000263168	0.0340851	upstream	-1892	1418	NearestLocation	lower	no motif	330
553	ENSG00000125726	ENSG00000125726	CD70	CD70 molecule	chr19	6603860	6605506	1647	3.06731	0.000263386	0.0340851	overlapStart	243	243	NearestLocation	higher	no motif	690
554	ENSG00000240163	ENSG00000240163	RP11-745A24.1		chr15	60389577	60390163	587	-3.08999	0.00026368	0.0340851	upstream	-794	208	NearestLocation	lower	385	208
555	ENSG00000223823	ENSG00000223823	LINC01342	long intergenic non-protein coding RNA 1342	chr1	1136126	1138352	2227	2.83092	0.000263834	0.0340851	overlapStart	-891	891	NearestLocation	higher	752	834; 2214
556	ENSG00000201654	ENSG00000201654	RNU6-7	RNA - U6 small nuclear 1 / RNA - U6 small nuclear 8 / RNA - U6 small nuclear 7	chr14	32200265	32200989	725	-2.62076	0.000264129	0.0340851	upstream	-1780	1056	NearestLocation	lower	no motif	no motif
557	ENSG00000250326	ENSG00000250326	RP11-284M14.1		chr4	143182993	143183554	562	-3.01309	0.000264581	0.0340851	inside	1868	1307	NearestLocation	lower	no motif	no motif
558	ENSG00000268267	ENSG00000268267	SIGLEC29P		chr19	51565850	51566328	479	-3.01995	0.000264722	0.0340851	upstream	-940	940	NearestLocation	lower	no motif	no motif
560	ENSG00000172818	ENSG00000172818	OVOL1	ovo-like zinc finger 1	chr11	65785116	65785579	464	-2.96199	0.000265887	0.0341556	upstream	-1906	1443	NearestLocation	lower	65	79
561	ENSG00000256916	ENSG00000256916	RP11-817J15.2		chr11	102608454	102608793	340	-3.33509	0.000267762	0.0343277	inside	1538	1538	NearestLocation	lower	no motif	43; 144; 241
562	ENSG00000168685	ENSG00000168685	IL7R	interleukin 7 receptor	chr5	35852039	35852792	754	3.39704	0.000268204	0.0343277	overlapStart	-656	97	NearestLocation	higher	no motif	496
563	ENSG00000201314	ENSG00000201314	Y_RNA		chr4	145958763	145959379	617	-2.71591	0.000268869	0.0343502	upstream	-523	523	NearestLocation	lower	no motif	no motif
564	ENSG00000173890	ENSG00000173890	GPR160	G protein-coupled receptor 160	chr3	170036047	170036545	499	-2.81548	0.000269849	0.0344128	upstream	-1882	1384	NearestLocation	lower	no motif	no motif
565	ENSG00000109758	ENSG00000109758	HGFAC	HGF activator	chr4	3442871	3444120	1250	3.332	0.000272715	0.0347153	inside	984	984	NearestLocation	higher	940	827; 886; 947
566	ENSG00000112195.1	ENSG00000112195	TREML2	triggering receptor expressed on myeloid cells-like 2	chr6	41201498	41202072	575	4.45277	0.00027408	0.0347911	upstream	-304	304	NearestLocation	higher	no motif	no motif
568	ENSG00000200301	ENSG00000200301	RNA5SP483		chr20	35194790	35195512	723	-2.70331	0.000281557	0.0356399	includeFeature	-516	89	NearestLocation	lower	no motif	5; 422
569	ENSG00000223037	ENSG00000223037	RNU6-284P		chr4	164621524	164621891	368	-3.06021	0.000282007	0.0356399	downstream	792	687	NearestLocation	lower	no motif	no motif
570	ENSG00000131981	ENSG00000131981	LGALS3	lectin - galactoside-binding - soluble - 3	chr14	55125806	55126233	428	-2.94861	0.000284032	0.0357792	inside	1696	1696	NearestLocation	lower	no motif	no motif
571	ENSG00000260832	ENSG00000260832	CTD-3253I12.1	uncharacterized LOC101928417	chr16	82989878	82990363	486	-2.71978	0.000284478	0.0357792	overlapStart	420	65	NearestLocation	lower	no motif	no motif
572	ENSG00000164120	ENSG00000164120	HPGD	hydroxyprostaglandin dehydrogenase 15-(NAD)	chr4	174521688	174522807	1120	3.08941	0.000284636	0.0357792	inside	1466	347	NearestLocation	higher	756	1041
573	ENSG00000256166	ENSG00000256166	XXbac-BPG248L24.13		chr6	31300660	31301348	689	-3.04758	0.0002857	0.0358487	inside	982	294	NearestLocation	lower	no motif	127; 207
575	ENSG00000240202	ENSG00000240202	RN7SL223P		chr11	93554976	93555335	360	-2.75372	0.000289242	0.0361508	upstream	-1937	1578	NearestLocation	lower	no motif	264
577	ENSG00000253879	ENSG00000253879	RP11-379I19.3		chr8	59600514	59601171	658	-3.02715	0.000290574	0.0361785	upstream	-864	207	NearestLocation	lower	no motif	25
578	ENSG00000241281	ENSG00000241281	RP11-364M6.1		chr4	147424733	147425208	476	-3.07119	0.000291291	0.0361785	downstream	1618	766	NearestLocation	lower	no motif	no motif
579	ENSG00000251193	ENSG00000251193	RP11-72K17.1		chr5	97736056	97736654	599	-3.2194	0.000291418	0.0361785	upstream	-1838	1240	NearestLocation	lower	no motif	no motif
580	ENSG00000240478	ENSG00000240478	RP11-416O18.2		chr3	182120227	182120677	451	-3.02822	0.000295416	0.0364569	upstream	-1657	1207	NearestLocation	lower	no motif	54
582	ENSG00000260441	ENSG00000260441	RP11-96D1.7		chr16	68261466	68261856	391	2.80067	0.000295692	0.0364569	upstream	-1023	1023	NearestLocation	higher	no motif	61
583	ENSG00000119673	ENSG00000119673	ACOT2	acyl-CoA thioesterase 2	chr14	73568822	73569507	686	-2.7997	0.000295736	0.0364569	inside	1202	1202	NearestLocation	lower	no motif	563
584	ENSG00000271173	ENSG00000271173	RP11-272J7.6		chr10	43727766	43728228	463	-2.71046	0.000297634	0.0366267	overlapStart	-451	11	NearestLocation	lower	no motif	no motif
585	ENSG00000266699	ENSG00000266699	AL512655.1		chr13	54805896	54806581	686	-3.06496	0.000298156	0.0366268	overlapStart	61	29	NearestLocation	lower	no motif	no motif
586	ENSG00000130811	ENSG00000130811	EIF3G	eukaryotic translation initiation factor 3 - subunit G	chr19	10118905	10120146	1242	1.66062	0.000299545	0.0366931	overlapStart	1015	226	NearestLocation	higher	no motif	546; 592
587	ENSG00000228737	ENSG00000228737	AC008781.7	uncharacterized LOC102723915	chr5	141616567	141617245	679	-2.91252	0.000300354	0.0366931	upstream	-1847	1169	NearestLocation	lower	no motif	101; 347
588	ENSG00000135596	ENSG00000135596	MICAL1	microtubule associated monooxygenase - calponin and LIM domain containing 1	chr6	109453991	109456718	2728	1.78514	0.000301962	0.0366931	overlapStart	1996	731	NearestLocation	higher	no motif	140; 228; 487
590	ENSG00000254075	ENSG00000254075	IGLVV-66		chr22	22061439	22062025	587	-3.05054	0.000302377	0.0366931	overlapEnd	362	99	NearestLocation	lower	no motif	no motif
591	ENSG00000243317	ENSG00000243317	C7orf73	uncharacterized LOC101930655 / chromosome 7 open reading frame 73	chr7	135661241	135663240	2000	1.80416	0.000303351	0.0366931	overlapStart	-1255	744	NearestLocation	higher	no motif	298; 776
592	ENSG00000186910	ENSG00000186910	SERPINA11	serpin peptidase inhibitor - clade A (alpha-1 antiproteinase - antitrypsin) - member 11	chr14	94452584	94453190	607	-2.58677	0.000303414	0.0366931	overlapStart	206	206	NearestLocation	lower	no motif	343; 402; 506
593	ENSG00000269365	ENSG00000269365	RP11-380M21.4		chr18	47879782	47880025	244	-2.95871	0.000303431	0.0366931	inside	1487	1487	NearestLocation	lower	no motif	62
594	ENSG00000010030	ENSG00000010030	ETV7	ets variant 7	chr6	36387666	36388472	807	-3.12221	0.00030352	0.0366931	overlapStart	134	134	NearestLocation	lower	no motif	no motif
595	ENSG00000170476	ENSG00000170476	MZB1	marginal zone B and B1 cell-specific protein	chr5	139388191	139390701	2511	2.283	0.000303918	0.0366931	overlapStart	1890	620	NearestLocation	higher	984; 1134; 1150; 1835	392; 1253; 1321; 1522; 1534; 1752; 2284; 2462
596	ENSG00000251244	ENSG00000251244	RP13-487K5.1		chr4	155515681	155515923	243	-3.00662	0.000304804	0.036737	overlapStart	-46	46	NearestLocation	lower	no motif	no motif
597	ENSG00000263709	ENSG00000263709	RP11-321A17.4		chr17	29138707	29141968	3262	1.65597	0.000305698	0.0367816	overlapStart	-1776	1485	NearestLocation	higher	3056	41; 885; 1533; 1980; 3037
598	ENSG00000232305	ENSG00000232305	CLCP1		chr22	17425100	17425563	464	-3.16832	0.000306978	0.0368725	upstream	-325	325	NearestLocation	lower	no motif	175
599	ENSG00000224771	ENSG00000224771	ATP2B2-IT2	ATP2B2 intronic transcript 2 (non-protein coding)	chr3	10625022	10625560	539	-3.01572	0.000309379	0.0370452	downstream	1785	461	NearestLocation	lower	no motif	no motif
600	ENSG00000243033	ENSG00000243033	GAPDHP47		chr3	143502926	143503235	310	-2.96634	0.000309613	0.0370452	downstream	1347	40	NearestLocation	lower	no motif	300
601	ENSG00000187912	ENSG00000187912	CLEC17A	C-type lectin domain family 17 - member A	chr19	14582713	14583271	559	1.75219	0.000309997	0.0370452	overlapStart	-371	187	NearestLocation	higher	288	no motif
602	ENSG00000169575	ENSG00000169575	VPREB1	pre-B lymphocyte 1	chr22	22244010	22244813	804	3.9924	0.00031092	0.0370923	overlapStart	-665	138	NearestLocation	higher	no motif	no motif
603	ENSG00000229370	ENSG00000229370	AC092635.1		chr2	13537223	13537605	383	-2.85894	0.000312182	0.0371579	upstream	-450	68	NearestLocation	lower	no motif	no motif
605	ENSG00000274775	ENSG00000274775	RP1-274L7.4		chrX	130476871	130477359	489	-2.98966	0.000314377	0.0371579	upstream	-1257	1257	NearestLocation	lower	no motif	no motif
606	ENSG00000239726	ENSG00000239726	RN7SL688P		chr11	118929328	118930703	1376	2.69876	0.000314457	0.0371579	upstream	-1888	513	NearestLocation	higher	no motif	492; 729; 1358
608	ENSG00000113387	ENSG00000113387	SUB1	SUB1 homolog (S. cerevisiae)	chr5	32531529	32532468	940	-3.28555	0.000314642	0.0371579	overlapStart	-104	104	NearestLocation	lower	no motif	142; 385; 644
609	ENSG00000266347	ENSG00000266347	AC068641.1		chr12	89594492	89594995	504	-3.16588	0.00031568	0.0371783	downstream	1659	1565	NearestLocation	lower	no motif	134
610	ENSG00000105137	ENSG00000105137	SYDE1	synapse defective 1 - Rho GTPase - homolog 1 (C. elegans)	chr19	15106541	15106922	382	-2.96988	0.000315873	0.0371783	upstream	-862	481	NearestLocation	lower	no motif	no motif
612	ENSG00000170364	ENSG00000170364	SETMAR	SET domain and mariner transposase fusion gene	chr3	4302893	4304211	1319	1.6397	0.000317877	0.0372892	overlapStart	-411	411	NearestLocation	higher	681	184; 556
613	ENSG00000165476	ENSG00000165476	REEP3	receptor accessory protein 3	chr10	63520630	63522656	2027	1.97592	0.000319499	0.037417	overlapStart	-733	733	NearestLocation	higher	1486	50
614	ENSG00000202276	ENSG00000202276	Y_RNA		chr11	8878527	8879407	881	-3.22077	0.000320165	0.0374326	upstream	-1009	1009	NearestLocation	lower	no motif	no motif
615	ENSG00000278214	ENSG00000278214	RP11-442O1.4	uncharacterized LOC102723646 / uncharacterized LOC400548	chr16	85138176	85139298	1123	3.61906	0.000321626	0.0374867	inside	1026	1026	NearestLocation	higher	701; 789	20; 788; 984
616	ENSG00000259225	ENSG00000259225	RP11-1008C21.1	uncharacterized LOC101928227	chr15	37984411	37985595	1185	-2.73164	0.000321694	0.0374867	overlapStart	-355	355	NearestLocation	lower	no motif	505; 981
617	ENSG00000116852	ENSG00000116852	KIF21B	kinesin family member 21B	chr1	201021728	201022290	563	2.92969	0.000324945	0.0378029	inside	1972	1410	NearestLocation	higher	no motif	533
618	ENSG00000163754	ENSG00000163754	GYG1	glycogenin 1	chr3	148989491	148989966	476	-2.8892	0.000325488	0.0378034	upstream	-1850	1375	NearestLocation	lower	no motif	no motif
619	ENSG00000234009	ENSG00000234009	RPL5P34		chr22	42777984	42778832	849	-3.04646	0.000327116	0.0378386	upstream	-688	688	NearestLocation	lower	no motif	352; 363
620	ENSG00000265125	ENSG00000265125	RP11-31I22.3		chr17	33566206	33566682	477	-3.01052	0.000327141	0.0378386	inside	442	442	NearestLocation	lower	no motif	376
621	ENSG00000100271	ENSG00000100271	TTLL1	tubulin tyrosine ligase-like family - member 1	chr22	43088642	43089793	1152	2.48559	0.000327406	0.0378386	overlapStart	786	365	NearestLocation	higher	no motif	504
622	ENSG00000251211	ENSG00000251211	RP11-889L3.4		chr5	178164031	178164854	824	2.51464	0.000328571	0.0379108	upstream	-1671	848	NearestLocation	higher	no motif	142; 243; 420; 729
623	ENSG00000105369	ENSG00000105369	CD79A	CD79a molecule - immunoglobulin-associated alpha	chr19	41878494	41879858	1365	3.00764	0.000336413	0.0387171	inside	1374	1374	NearestLocation	higher	639	638
624	ENSG00000100918	ENSG00000100918	REC8	REC8 meiotic recombination protein	chr14	24171489	24172923	1435	-3.8633	0.00033666	0.0387171	overlapStart	-364	364	NearestLocation	lower	809	no motif
625	ENSG00000207448	ENSG00000207448	RNU6-520P		chr4	70701852	70702198	347	-3.37035	0.000339743	0.0389487	overlapEnd	97	6	NearestLocation	lower	no motif	no motif
626	ENSG00000121742	ENSG00000121742	GJB6	gap junction protein - beta 6 - 30kDa	chr13	20233983	20234563	581	-3.23437	0.000339783	0.0389487	upstream	-1588	1588	NearestLocation	lower	no motif	171; 484
627	ENSG00000280307	ENSG00000280307	RP11-665E10.4		chr11	87878486	87878859	374	-3.38673	0.00034161	0.0390943	downstream	1609	614	NearestLocation	lower	no motif	211
628	ENSG00000261546	ENSG00000261546	CTD-2555A7.3		chr16	89113293	89116061	2769	1.63198	0.000345108	0.0394304	overlapStart	1986	118	NearestLocation	higher	2105; 2274	1790; 2273
630	ENSG00000226773	ENSG00000226773	RP4-775D17.1		chr1	92203707	92204466	760	-3.00045	0.000348617	0.0397022	overlapEnd	559	284	NearestLocation	lower	no motif	no motif
631	ENSG00000261213	ENSG00000261213	RP11-510C10.4		chr1	75123679	75124239	561	-2.96237	0.000349756	0.0397675	overlapStart	248	248	NearestLocation	lower	no motif	no motif
632	ENSG00000186910.1	ENSG00000186910	SERPINA11	serpin peptidase inhibitor - clade A (alpha-1 antiproteinase - antitrypsin) - member 11	chr14	94450866	94452040	1175	-3.18482	0.000352129	0.0399364	inside	1924	750	NearestLocation	lower	no motif	321; 730; 862
633	ENSG00000172995	ENSG00000172995	ARPP21	cAMP-regulated phosphoprotein - 21kDa	chr3	35638760	35640409	1650	4.31608	0.000352662	0.0399364	overlapStart	-185	185	NearestLocation	higher	637	66; 853
634	ENSG00000185973	ENSG00000185973	TMLHE	trimethyllysine hydroxylase - epsilon	chrX	155670118	155670468	351	-3.07402	0.000353519	0.0399364	upstream	-174	174	NearestLocation	lower	no motif	no motif
635	ENSG00000188822	ENSG00000188822	CNR2	cannabinoid receptor 2 (macrophage)	chr1	23913065	23913832	768	2.68957	0.000353688	0.0399364	overlapStart	297	297	NearestLocation	higher	no motif	336
636	ENSG00000229359	ENSG00000229359	PIN1P1	peptidylprolyl cis/trans isomerase - NIMA-interacting 1 pseudogene 1	chr1	69920574	69921363	790	-2.94326	0.000354895	0.0399364	downstream	1252	257	NearestLocation	lower	no motif	187
637	ENSG00000105699	ENSG00000105699	LSR	lipolysis stimulated lipoprotein receptor	chr19	35247512	35249674	2163	2.51429	0.000355241	0.0399364	overlapStart	-818	818	NearestLocation	higher	no motif	272; 496; 988; 1051; 1136; 1606
638	ENSG00000248654	ENSG00000248654	RP11-302F12.5		chr4	25722081	25722702	622	-3.35023	0.0003553	0.0399364	upstream	-1025	1025	NearestLocation	lower	no motif	458
642	ENSG00000258926	ENSG00000258926	RP11-47I22.1		chr14	61544659	61545023	365	-2.95775	0.000362062	0.0403926	inside	628	264	NearestLocation	lower	no motif	no motif
643	ENSG00000120029	ENSG00000120029	C10orf76	chromosome 10 open reading frame 76	chr10	102055336	102056853	1518	2.25902	0.000362152	0.0403926	overlapStart	857	660	NearestLocation	higher	1435	55; 302; 415
647	ENSG00000160219	ENSG00000160219	GAB3	GRB2-associated binding protein 3	chrX	154753023	154753400	378	-2.94091	0.000366411	0.0406098	upstream	-1440	1440	NearestLocation	lower	no motif	91
648	ENSG00000227726	ENSG00000227726	AP001271.3		chr11	70479262	70479609	348	-2.98673	0.000367997	0.0407213	upstream	-1670	1670	NearestLocation	lower	no motif	no motif
649	ENSG00000252890	ENSG00000252890	RNU6-699P		chr4	66896536	66897113	578	-3.37658	0.000372113	0.0410515	upstream	-726	149	NearestLocation	lower	no motif	no motif
650	ENSG00000259423	ENSG00000259423	RP11-265N7.2		chr15	39169295	39170258	964	-2.90174	0.000373044	0.0410515	inside	1556	1556	NearestLocation	lower	248	209
651	ENSG00000244738	ENSG00000244738	RP11-373E16.3	uncharacterized LOC101928583	chr3	170658291	170658711	421	-3.05087	0.000373608	0.0410515	inside	1729	1729	NearestLocation	lower	no motif	347; 405
652	ENSG00000103043	ENSG00000103043	VAC14	Vac14 homolog (S. cerevisiae)	chr16	70799753	70801922	2170	1.54712	0.000373714	0.0410515	overlapStart	1408	761	NearestLocation	higher	1609	105; 120; 1153; 1329; 1480; 1608
654	ENSG00000169214	ENSG00000169214	OR6F1	olfactory receptor - family 6 - subfamily F - member 1	chr1	247713616	247714678	1063	-3.31704	0.000374948	0.0411022	upstream	-861	861	NearestLocation	lower	no motif	20; 327
655	ENSG00000196890	ENSG00000196890	HIST3H2BB	histone cluster 3 - H2bb	chr1	228458407	228458846	440	3.34246	0.000375871	0.0411043	inside	300	300	NearestLocation	higher	no motif	no motif
656	ENSG00000250966	ENSG00000250966	RP11-402J6.3		chr4	112563525	112564147	623	-3.15208	0.000376138	0.0411043	upstream	-1463	841	NearestLocation	lower	no motif	328; 603
657	ENSG00000205361	ENSG00000205361	MT1DP		chr16	56643072	56643723	652	-3.51626	0.000378297	0.0412146	overlapStart	-633	18	NearestLocation	lower	no motif	86; 192
658	ENSG00000207994	ENSG00000207994	MIR100	microRNA 100	chr11	122150860	122151377	518	-2.9851	0.000378629	0.0412146	downstream	1448	852	NearestLocation	lower	no motif	no motif
659	ENSG00000258212	ENSG00000258212	RP11-624G19.1		chr12	44011130	44011636	507	-3.14676	0.000378906	0.0412146	upstream	-987	987	NearestLocation	lower	no motif	no motif
660	ENSG00000247033	ENSG00000247033	RP11-252E2.1		chr16	75110654	75111710	1057	2.82448	0.000380183	0.0412895	overlapStart	58	58	NearestLocation	higher	no motif	479; 859
661	ENSG00000234275	ENSG00000234275	AC017053.1		chr2	6324438	6325049	612	-2.89339	0.000383491	0.0414932	inside	1208	597	NearestLocation	lower	no motif	no motif
662	ENSG00000165392	ENSG00000165392	WRN	Werner syndrome - RecQ helicase-like	chr8	31035416	31035873	458	-2.94908	0.000383709	0.0414932	inside	1615	1615	NearestLocation	lower	no motif	no motif
663	ENSG00000247033.1	ENSG00000247033	RP11-252E2.1		chr16	75108743	75110553	1811	2.9541	0.00038383	0.0414932	inside	1969	142	NearestLocation	higher	no motif	988
665	ENSG00000273387	ENSG00000273387	RP3-412A9.16		chr22	31082684	31085566	2883	1.71219	0.000385119	0.0415048	overlapStart	881	528	NearestLocation	higher	no motif	1625; 2088
666	ENSG00000200118	ENSG00000200118	Y_RNA		chr3	170243077	170243954	878	-3.10092	0.00038718	0.0416631	upstream	-1705	828	NearestLocation	lower	no motif	38; 568
667	ENSG00000266307.1	ENSG00000266307	MIR5093	microRNA 5093	chr16	85304337	85305263	927	3.60286	0.000388102	0.0416984	downstream	1988	963	NearestLocation	higher	843	345; 842
668	ENSG00000240521	ENSG00000240521	RP11-680B3.2		chr3	148961425	148961687	263	-2.9441	0.000389719	0.0417105	upstream	-1313	1313	NearestLocation	lower	no motif	no motif
670	ENSG00000061918	ENSG00000061918	GUCY1B3	guanylate cyclase 1 - soluble - beta 3	chr4	155760534	155761154	621	-3.14349	0.000390939	0.0417105	inside	1542	1542	NearestLocation	lower	no motif	156; 271
671	ENSG00000196670	ENSG00000196670	ZFP62	ZFP62 zinc finger protein	chr5	180859409	180862073	2665	1.24933	0.00039099	0.0417105	overlapStart	1876	788	NearestLocation	higher	2144	2; 2143
672	ENSG00000170915.1	ENSG00000170915	PAQR8	progestin and adipoQ receptor family member VIII	chr6	52361769	52363321	1553	2.04215	0.000391606	0.0417105	inside	348	348	NearestLocation	higher	no motif	42; 1157
673	ENSG00000278095	ENSG00000278095	RP11-283G6.6		chr12	26271998	26272787	790	-3.3584	0.000392176	0.0417105	downstream	1902	542	NearestLocation	lower	384	23; 307
674	ENSG00000232445	ENSG00000232445	RP11-132A1.4	uncharacterized LOC101927746	chr7	101308151	101309430	1280	3.79543	0.000392715	0.0417105	overlapStart	-195	195	NearestLocation	higher	520; 531	144; 1170
675	ENSG00000280329	ENSG00000280329	AC026449.1		chr5	115856888	115857450	563	-2.99971	0.000393226	0.0417105	inside	894	894	NearestLocation	lower	no motif	172; 237; 513
676	ENSG00000175264	ENSG00000175264	CHST1	carbohydrate (keratan sulfate Gal-6) sulfotransferase 1	chr11	45664397	45664928	532	-2.72632	0.000394361	0.0417105	inside	1225	694	NearestLocation	lower	no motif	32; 365
677	ENSG00000189306	ENSG00000189306	RRP7A	ribosomal RNA processing 7 homolog A (S. cerevisiae)	chr22	42519274	42520274	1001	2.32911	0.000394711	0.0417105	overlapStart	528	472	NearestLocation	higher	6	5
678	ENSG00000233388	ENSG00000233388	RP4-569D19.5	uncharacterized LOC102724647	chr22	35503024	35503387	364	-2.96351	0.000395171	0.0417105	inside	562	199	NearestLocation	lower	no motif	no motif
679	ENSG00000269984	ENSG00000269984	RP11-362K14.5		chr3	169781461	169781759	299	-3.07386	0.000395699	0.0417105	upstream	-1127	1127	NearestLocation	lower	no motif	7
680	ENSG00000266273	ENSG00000266273	RP11-715C4.1		chr18	78795380	78796187	808	-3.02193	0.000395931	0.0417105	overlapEnd	1292	232	NearestLocation	lower	no motif	590; 769
681	ENSG00000279348	ENSG00000279348	RP11-566E18.1		chr2	216211128	216211890	763	-2.84629	0.000396952	0.0417555	overlapStart	-276	276	NearestLocation	lower	no motif	21
682	ENSG00000111860	ENSG00000111860	CEP85L	centrosomal protein 85kDa-like	chr6	118709026	118710405	1380	2.30257	0.000398875	0.0418602	overlapStart	1049	330	NearestLocation	higher	no motif	499; 909; 990
683	ENSG00000255568	ENSG00000255568	BRWD1-AS2	BRWD1 intronic transcript 2 (non-protein coding)	chr21	39312301	39314990	2690	1.39215	0.000399556	0.0418602	includeFeature	-1634	28	NearestLocation	higher	no motif	126; 269; 597
685	ENSG00000279575	ENSG00000279575	RP11-271F18.3		chr10	10393155	10393905	751	-3.00354	0.000401198	0.0419508	upstream	-1515	765	NearestLocation	lower	no motif	no motif
687	ENSG00000267028	ENSG00000267028	RP11-619L19.1		chr18	55453085	55453760	676	-3.11666	0.000402667	0.0419796	inside	552	552	NearestLocation	lower	no motif	45
688	ENSG00000111732	ENSG00000111732	AICDA	activation-induced cytidine deaminase	chr12	8611629	8612019	391	-2.82218	0.000403301	0.0419834	inside	1242	852	NearestLocation	lower	no motif	57
689	ENSG00000168393	ENSG00000168393	DTYMK	deoxythymidylate kinase (thymidylate kinase)	chr2	241685710	241688554	2845	1.45566	0.000404625	0.0420255	overlapStart	1281	1281	NearestLocation	higher	1720	196
690	ENSG00000225898	ENSG00000225898	AC002075.3		chr7	93777352	93777845	494	-2.65028	0.000405371	0.0420255	overlapStart	-487	6	NearestLocation	lower	no motif	no motif
691	ENSG00000280268	ENSG00000280268	RP11-147K16.3		chr17	3441866	3442667	802	-2.82586	0.0004055	0.0420255	upstream	-22	22	NearestLocation	lower	no motif	794
692	ENSG00000223746	ENSG00000223746	TCEB1P30		chr10	43743547	43744315	769	-3.19496	0.000409283	0.0423013	upstream	-1197	1197	NearestLocation	lower	no motif	226; 270
693	ENSG00000172460	ENSG00000172460	PRSS30P	protease - serine - 30 - pseudogene	chr16	2841552	2842225	674	-3.27088	0.000409365	0.0423013	inside	1192	519	NearestLocation	lower	no motif	no motif
694	ENSG00000259163	ENSG00000259163	RP11-1078H9.5	uncharacterized LOC101928909	chr14	90640807	90641405	599	-2.92487	0.000410279	0.0423335	upstream	-1831	1233	NearestLocation	lower	no motif	499
695	ENSG00000105643	ENSG00000105643	ARRDC2	arrestin domain containing 2	chr19	18000537	18002083	1547	1.58984	0.000411025	0.0423482	overlapStart	-595	595	NearestLocation	higher	no motif	213
696	ENSG00000126870	ENSG00000126870	WDR60	WD repeat domain 60	chr7	158856159	158857416	1258	1.71068	0.000412203	0.0423503	overlapStart	-419	419	NearestLocation	higher	no motif	502
697	ENSG00000230023	ENSG00000230023	RP11-10N16.2	uncharacterized LOC284632	chr1	24200074	24201132	1059	3.75503	0.00041225	0.0423503	overlapStart	-166	166	NearestLocation	higher	98; 410	127; 409; 695
698	ENSG00000100429	ENSG00000100429	HDAC10	histone deacetylase 10	chr22	50249904	50252386	2483	3.13065	0.000414065	0.0424524	overlapStart	1501	981	NearestLocation	higher	477	274; 496; 627; 1008; 1770; 2305
699	ENSG00000231970	ENSG00000231970	RP11-452K12.7		chr10	97399968	97401582	1615	1.65442	0.000414856	0.0424524	overlapStart	-1147	467	NearestLocation	higher	1336	1172
700	ENSG00000242123	ENSG00000242123	RP11-51L5.1		chr17	62321457	62322515	1059	-3.44852	0.00041742	0.0424524	downstream	1573	1268	NearestLocation	lower	no motif	221
701	ENSG00000263159	ENSG00000263159	RP11-462G12.4		chr16	4032776	4033154	379	-2.61826	0.000417426	0.0424524	overlapEnd	764	160	NearestLocation	lower	212	no motif
702	ENSG00000168476	ENSG00000168476	REEP4	receptor accessory protein 4	chr8	22140425	22142367	1943	2.3276	0.000417635	0.0424524	overlapStart	1526	416	NearestLocation	higher	no motif	698
705	ENSG00000188848	ENSG00000188848	BEND4	BEN domain containing 4	chr4	42154376	42154943	568	-2.78201	0.000418571	0.0424524	upstream	-1498	1498	NearestLocation	lower	no motif	no motif
706	ENSG00000236572	ENSG00000236572	AC006369.3		chr2	37745999	37746478	480	-2.80554	0.000419403	0.0424524	inside	1666	568	NearestLocation	lower	no motif	no motif
707	ENSG00000231389	ENSG00000231389	HLA-DPA1	major histocompatibility complex - class II - DP alpha 1	chr6	33080829	33081480	652	-2.92025	0.000419431	0.0424524	upstream	-54	54	NearestLocation	lower	no motif	351; 361; 495
708	ENSG00000185513	ENSG00000185513	L3MBTL1	l(3)mbt-like 1 (Drosophila)	chr20	43508658	43509318	661	-3.17121	0.000420393	0.0424524	inside	978	978	NearestLocation	lower	no motif	no motif
709	ENSG00000107833	ENSG00000107833	NPM3	nucleophosmin/nucleoplasmin 3	chr10	101781920	101783854	1935	1.76878	0.000420494	0.0424524	overlapStart	1493	441	NearestLocation	higher	935; 1081	398; 1140; 1175
710	ENSG00000227403	ENSG00000227403	AC009299.3	uncharacterized LOC100996579	chr2	161246291	161246612	322	-2.80547	0.000422999	0.042636	inside	1552	1552	NearestLocation	lower	no motif	no motif
711	ENSG00000269588	ENSG00000269588	CTB-60E11.11		chr19	39552185	39552878	694	-3.30585	0.000423526	0.042636	upstream	-849	156	NearestLocation	lower	no motif	no motif
712	ENSG00000251803	ENSG00000251803	Y_RNA		chr10	17404642	17405251	610	-2.91384	0.00042416	0.0426387	downstream	1134	1022	NearestLocation	lower	no motif	310
713	ENSG00000148123	ENSG00000148123	RP11-35N6.1	lipid phosphate phosphatase-related protein type 1	chr9	101027870	101028362	493	-2.76841	0.000425706	0.0427329	upstream	-839	347	NearestLocation	lower	no motif	no motif
714	ENSG00000107816	ENSG00000107816	LZTS2	leucine zipper - putative tumor suppressor 2	chr10	100996266	100998472	2207	1.6684	0.0004281	0.0428617	overlapStart	-352	352	NearestLocation	higher	607; 1428	956; 1082; 1177; 1394; 1427
715	ENSG00000250722	ENSG00000250722	SEPP1	selenoprotein P - plasma - 1	chr5	42887817	42888130	314	-2.92059	0.000428208	0.0428617	upstream	-425	425	NearestLocation	lower	no motif	301
716	ENSG00000212521	ENSG00000212521	RNU6-918P		chr9	98033246	98034009	764	-2.60408	0.000430411	0.0429319	downstream	1016	911	NearestLocation	lower	no motif	no motif
717	ENSG00000234252	ENSG00000234252	AC007308.6		chr22	20721084	20721489	406	-3.16278	0.000430656	0.0429319	upstream	-1963	1558	NearestLocation	lower	no motif	no motif
718	ENSG00000207444	ENSG00000207444	SNORD56B	small nucleolar RNA - C/D box 56B	chr14	71398764	71399374	611	-3.32264	0.000430743	0.0429319	downstream	427	357	NearestLocation	lower	no motif	332; 492
719	ENSG00000173486	ENSG00000173486	FKBP2	FK506 binding protein 2 - 13kDa	chr11	64239024	64239439	416	3.6569	0.000431955	0.0429918	upstream	-1979	1564	NearestLocation	higher	no motif	no motif
720	ENSG00000248538	ENSG00000248538	RP11-10A14.5	uncharacterized LOC101929128	chr8	9189736	9190072	337	-2.83987	0.00043362	0.0430964	inside	725	725	NearestLocation	lower	no motif	no motif
721	ENSG00000134283	ENSG00000134283	PPHLN1	periphilin 1	chr12	42239291	42239535	245	-2.70233	0.000436207	0.0432924	inside	844	844	NearestLocation	lower	no motif	118; 158
722	ENSG00000261373	ENSG00000261373	VPS9D1-AS1	VPS9D1 antisense RNA 1	chr16	89711085	89713010	1926	1.38915	0.000437145	0.0433125	overlapStart	-771	771	NearestLocation	higher	126	172; 794
723	ENSG00000173145	ENSG00000173145	NOC3L	nucleolar complex associated 3 homolog (S. cerevisiae)	chr10	94361485	94363626	2142	1.4777	0.000437643	0.0433125	overlapStart	1474	667	NearestLocation	higher	1431	158
724	ENSG00000257378	ENSG00000257378	RP11-469H8.8		chr12	49956718	49957642	925	-3.11132	0.000439824	0.0434671	upstream	-593	593	NearestLocation	lower	no motif	655
726	ENSG00000123545	ENSG00000123545	NDUFAF4	NADH dehydrogenase (ubiquinone) complex I - assembly factor 4	chr6	96897146	96898876	1731	1.95531	0.00044172	0.043532	overlapStart	735	735	NearestLocation	higher	691; 1054	690; 741
727	ENSG00000130522	ENSG00000130522	JUND	jun D proto-oncogene	chr19	18279624	18280918	1295	1.45772	0.000445411	0.0438343	overlapEnd	1998	136	NearestLocation	higher	no motif	829; 847; 1007
729	ENSG00000155970	ENSG00000155970	MICU3	mitochondrial calcium uptake family - member 3	chr8	17026200	17028153	1954	2.05481	0.000448921	0.0440097	overlapStart	-1038	915	NearestLocation	higher	no motif	1908
730	ENSG00000261971	ENSG00000261971	RP11-473M20.7	uncharacterized LOC100507419	chr16	3058385	3059921	1537	2.70152	0.000449072	0.0440097	overlapStart	985	551	NearestLocation	higher	no motif	56; 282
731	ENSG00000226839	ENSG00000226839	MTND6P11		chr2	143094448	143095105	658	-2.77763	0.000449886	0.0440281	overlapEnd	215	215	NearestLocation	lower	no motif	42; 281
732	ENSG00000175711	ENSG00000175711	B3GNTL1	UDP-GlcNAc:betaGal beta-1 - 3-N-acetylglucosaminyltransferase-like 1	chr17	83050495	83052486	1992	1.5227	0.000450751	0.0440513	overlapStart	1315	676	NearestLocation	higher	262; 638; 1243	1804
734	ENSG00000263961	ENSG00000263961	C1orf186	uncharacterized LOC101929219 / chromosome 1 open reading frame 186	chr1	206036449	206038115	1667	3.52409	0.000453705	0.0442039	overlapStart	-782	782	NearestLocation	higher	no motif	368; 406; 439; 933; 971; 1089; 1658
735	ENSG00000232925	ENSG00000232925	MRPS16P2		chr20	59112686	59113051	366	-3.06474	0.000454199	0.0442039	upstream	-538	173	NearestLocation	lower	no motif	36
736	ENSG00000251049	ENSG00000251049	RP11-685F15.1		chr4	57604076	57604552	477	-2.86461	0.000455313	0.0442188	inside	1796	1320	NearestLocation	lower	no motif	no motif
738	ENSG00000196684	ENSG00000196684	HSH2D	hematopoietic SH2 domain containing	chr19	16133491	16133832	342	-3.11222	0.000458	0.0443893	upstream	-537	196	NearestLocation	lower	no motif	no motif
739	ENSG00000202100	ENSG00000202100	Y_RNA		chr17	32461526	32462113	588	-2.93447	0.000459896	0.0445117	downstream	1956	1261	NearestLocation	lower	no motif	510
741	ENSG00000196660	ENSG00000196660	SLC30A10	solute carrier family 30 - member 10	chr1	219959506	219960166	661	-3.04054	0.000464547	0.0448383	upstream	-859	859	NearestLocation	lower	no motif	413
742	ENSG00000183644	ENSG00000183644	C11orf88	chromosome 11 open reading frame 88	chr11	111514786	111515181	396	-2.64097	0.000466415	0.0449027	inside	1	1	NearestLocation	lower	no motif	no motif
743	ENSG00000115295	ENSG00000115295	CLIP4	CAP-GLY domain containing linker protein family - member 4	chr2	29099465	29099872	408	-3.00182	0.000466757	0.0449027	inside	1760	1760	NearestLocation	lower	no motif	no motif
744	ENSG00000253467	ENSG00000253467	IGHV7-40		chr14	106424556	106425546	991	-2.86267	0.00046713	0.0449027	overlapEnd	1007	17	NearestLocation	lower	no motif	no motif
745	ENSG00000207649	ENSG00000207649	MIR138-2	microRNA 138-2	chr16	56860135	56860737	603	3.49726	0.000467826	0.0449081	downstream	1628	1519	NearestLocation	higher	no motif	37; 435
747	ENSG00000201684	ENSG00000201684	RN7SKP239		chr11	67361337	67362010	674	-3.3004	0.000470164	0.044957	upstream	-1077	404	NearestLocation	lower	no motif	653
748	ENSG00000232810.1	ENSG00000232810	TNF	tumor necrosis factor	chr6	31575239	31576244	1006	-2.68499	0.000470575	0.044957	overlapStart	-328	328	NearestLocation	lower	no motif	895
749	ENSG00000276325	ENSG00000276325	AC131160.2		chr3	183807225	183807771	547	-2.91199	0.000470895	0.044957	downstream	1069	1021	NearestLocation	lower	no motif	97; 303
750	ENSG00000251702	ENSG00000251702	RNU6-857P		chr18	30985017	30985365	349	-3.03787	0.000472407	0.0450402	downstream	911	802	NearestLocation	lower	no motif	159
751	ENSG00000249378	ENSG00000249378	LINC01060	long intergenic non-protein coding RNA 1060	chr4	188400800	188401235	436	-2.5185	0.000474614	0.0451893	inside	64	64	NearestLocation	lower	no motif	409
752	ENSG00000173714	ENSG00000173714	WFIKKN2	WAP - follistatin/kazal - immunoglobulin - kunitz and netrin domain containing 2	chr17	50834947	50835288	342	-2.84361	0.000476788	0.0453348	inside	297	297	NearestLocation	lower	no motif	no motif
753	ENSG00000131019	ENSG00000131019	ULBP3	UL16 binding protein 3	chr6	150068126	150070059	1934	3.46586	0.000477916	0.0453808	overlapStart	969	964	NearestLocation	higher	no motif	36
754	ENSG00000251609	ENSG00000251609	SETP12		chr4	120898125	120898469	345	-2.95827	0.000479745	0.0454343	upstream	-1042	1042	NearestLocation	lower	no motif	19; 170
755	ENSG00000200665	ENSG00000200665	RNU6-1188P		chr12	116081954	116082498	545	-2.95774	0.000479774	0.0454343	upstream	-616	72	NearestLocation	lower	no motif	355; 382
756	ENSG00000221617	ENSG00000221617	AC138123.1		chr12	93099038	93099350	313	-2.88517	0.000481489	0.0455354	downstream	1787	1694	NearestLocation	lower	no motif	147
759	ENSG00000270321	ENSG00000270321	RP11-2L8.2		chr3	177960702	177961364	663	-3.17282	0.00048783	0.0458999	upstream	-904	904	NearestLocation	lower	no motif	475
760	ENSG00000238199	ENSG00000238199	UBE2V2P3		chr1	11280705	11281560	856	2.53842	0.000487956	0.0458999	upstream	-1354	1354	NearestLocation	higher	no motif	780
761	ENSG00000255946	ENSG00000255946	RP11-173P15.7		chr12	120759690	120760809	1120	3.77066	0.000490084	0.0460384	inside	1902	783	NearestLocation	higher	375	438; 479; 522; 798
763	ENSG00000202569	ENSG00000202569	MIR146B	microRNA 146b	chr10	102436361	102436997	637	3.07557	0.000492227	0.0461164	includeFeature	-139	139	NearestLocation	higher	no motif	257
764	ENSG00000165807	ENSG00000165807	PPP1R36	protein phosphatase 1 - regulatory subunit 36	chr14	64549735	64550463	729	2.69643	0.00049535	0.0463472	overlapStart	-167	167	NearestLocation	higher	no motif	468; 516
765	ENSG00000257920	ENSG00000257920	RP11-541G9.2		chr12	97275066	97275847	782	-2.87719	0.000497506	0.0464548	inside	1143	362	NearestLocation	lower	no motif	185; 711
766	ENSG00000205177	ENSG00000205177	C11orf91	chromosome 11 open reading frame 91	chr11	33700395	33701269	875	2.77408	0.000497822	0.0464548	overlapStart	406	406	NearestLocation	higher	no motif	no motif
767	ENSG00000241821	ENSG00000241821	RN7SL170P		chr20	56689761	56691198	1438	4.26741	0.000504375	0.0470039	downstream	1360	1066	NearestLocation	higher	1315	85; 463; 547; 917; 938; 1151
768	ENSG00000272620	ENSG00000272620	AFAP1-AS1	AFAP1 antisense RNA 1	chr4	7753842	7754358	517	-3.09278	0.000509118	0.0473831	overlapStart	-248	248	NearestLocation	lower	no motif	425
769	ENSG00000264899	ENSG00000264899	AC027319.2		chr19	4878087	4879393	1307	2.88993	0.000510665	0.0474114	downstream	1375	1289	NearestLocation	higher	no motif	587; 811; 1004
770	ENSG00000203446	ENSG00000203446	AC004988.1	uncharacterized LOC101928716	chr7	40546345	40546795	451	-2.5411	0.000510773	0.0474114	inside	583	133	NearestLocation	lower	no motif	no motif
771	ENSG00000230747	ENSG00000230747	AC021188.4		chr2	96320266	96322613	2348	1.27557	0.000513863	0.0476354	overlapStart	1465	882	NearestLocation	higher	no motif	1212; 2047
772	ENSG00000130592	ENSG00000130592	LSP1	lymphocyte-specific protein 1	chr11	1851264	1855062	3799	1.58168	0.000515375	0.0476821	overlapStart	-1706	1706	NearestLocation	higher	1431	1494; 2092; 2753; 3709
773	ENSG00000241231	ENSG00000241231	RP11-275H4.1	uncharacterized LOC102724604	chr3	181443862	181444327	466	-2.81713	0.000516096	0.0476821	upstream	-1376	1376	NearestLocation	lower	no motif	no motif
774	ENSG00000214110	ENSG00000214110	LDHAP4		chr9	14920526	14920861	336	-2.70882	0.000517092	0.0476821	downstream	1808	476	NearestLocation	lower	no motif	278
776	ENSG00000169180	ENSG00000169180	XPO6	exportin 6	chr16	28210816	28213163	2348	1.51578	0.000518798	0.0476821	overlapStart	1104	1104	NearestLocation	higher	no motif	1266; 1981; 2161
777	ENSG00000103187	ENSG00000103187	COTL1	coactosin-like F-actin binding protein 1	chr16	84616472	84618415	1944	1.206	0.000518865	0.0476821	overlapStart	1605	338	NearestLocation	higher	251	543; 820
778	ENSG00000155256	ENSG00000155256	ZFYVE27	zinc finger - FYVE domain containing 27	chr10	97736204	97737754	1551	1.95703	0.000519386	0.0476821	overlapStart	-917	633	NearestLocation	higher	742	102; 119; 165
779	ENSG00000147168	ENSG00000147168	IL2RG	interleukin 2 receptor - gamma	chrX	71111279	71111887	609	2.33382	0.000519796	0.0476821	inside	829	221	NearestLocation	higher	no motif	no motif
780	ENSG00000264735	ENSG00000264735	RP11-498C9.17		chr17	81965952	81968565	2614	1.96377	0.000521001	0.0476876	overlapStart	637	320	NearestLocation	higher	2106; 2415	666; 822; 1658; 1877; 2414
781	ENSG00000207422	ENSG00000207422	RNU6-813P		chr6	151616686	151617357	672	-2.81918	0.000521213	0.0476876	upstream	-807	807	NearestLocation	lower	no motif	360
782	ENSG00000177272.1	ENSG00000177272	KCNA3	potassium voltage-gated channel - shaker-related subfamily - member 3	chr1	110675466	110676013	548	-2.92728	0.000522807	0.0477629	upstream	-433	433	NearestLocation	lower	no motif	no motif
783	ENSG00000161681	ENSG00000161681	SHANK1	SH3 and multiple ankyrin repeat domains 1	chr19	50719573	50720725	1153	4.28235	0.000523568	0.0477629	upstream	-123	123	NearestLocation	higher	672; 902	671; 797
784	ENSG00000112144	ENSG00000112144	ICK	intestinal cell (MAK-like) kinase	chr6	53061134	53062644	1511	2.82464	0.000524543	0.0477629	overlapStart	668	668	NearestLocation	higher	no motif	1143
785	ENSG00000266964	ENSG00000266964	FXYD1	FXYD domain containing ion transport regulator 1	chr19	35137082	35137617	536	3.21043	0.000524755	0.0477629	upstream	-1726	1191	NearestLocation	higher	59	58; 90
786	ENSG00000225730	ENSG00000225730	RP3-365O12.2	uncharacterized LOC101926962	chr6	46902802	46903499	698	-3.1298	0.000526624	0.0478189	overlapStart	-669	28	NearestLocation	lower	no motif	122
787	ENSG00000212553	ENSG00000212553	SNORD116		chr13	39857321	39857780	460	-3.12942	0.000526731	0.0478189	upstream	-94	94	NearestLocation	lower	no motif	no motif
788	ENSG00000254536	ENSG00000254536	RP11-108K14.8		chr10	133388906	133391046	2141	1.65914	0.00052912	0.0479738	overlapStart	-1928	212	NearestLocation	higher	no motif	1081; 2008
789	ENSG00000171877	ENSG00000171877	FRMD5	FERM domain containing 5	chr15	44193990	44195852	1863	2.54409	0.00053353	0.0482902	overlapStart	1262	600	NearestLocation	higher	no motif	479; 1589
790	ENSG00000112941	ENSG00000112941	PAPD7	PAP associated domain containing 7	chr5	6712644	6713727	1084	1.83644	0.000533985	0.0482902	upstream	-1961	878	NearestLocation	higher	164	163
791	ENSG00000219451	ENSG00000219451	RPL23P8	ribosomal protein L23 pseudogene 8	chr7	20828867	20829641	775	-2.91749	0.00053639	0.0483733	downstream	1541	1114	NearestLocation	lower	no motif	270; 300
793	ENSG00000279581	ENSG00000279581	RP11-243M5.3		chr12	130979449	130980222	774	2.2345	0.000536969	0.0483733	downstream	1918	445	NearestLocation	higher	244	313
794	ENSG00000253585	ENSG00000253585	KB-1184D12.1		chr8	94104967	94105564	598	-2.53702	0.000542127	0.0487754	upstream	-645	645	NearestLocation	lower	no motif	435
795	ENSG00000241293	ENSG00000241293	PPATP1		chr3	87054114	87055106	993	-3.07378	0.000543759	0.0488106	upstream	-1376	1376	NearestLocation	lower	no motif	817
796	ENSG00000227170	ENSG00000227170	AF178030.2		chr8	115511072	115511692	621	-2.83864	0.000543907	0.0488106	overlapEnd	1470	253	NearestLocation	lower	no motif	598
797	ENSG00000272729	ENSG00000272729	RP11-387A1.5		chr2	176166270	176167251	982	-2.80014	0.000545352	0.0488779	upstream	-554	554	NearestLocation	lower	no motif	485; 597
798	ENSG00000213949	ENSG00000213949	ITGA1	integrin - alpha 1	chr5	52786801	52787593	793	-2.94642	0.00054695	0.0489586	upstream	-1095	303	NearestLocation	lower	no motif	no motif
799	ENSG00000171940	ENSG00000171940	ZNF217	zinc finger protein 217	chr20	53609316	53610410	1095	2.70363	0.000548115	0.0490005	overlapStart	591	503	NearestLocation	higher	no motif	88; 366; 845
800	ENSG00000204394	ENSG00000204394	VARS	valyl-tRNA synthetase	chr6	31794008	31796224	2217	1.19586	0.000551237	0.0492099	overlapStart	1945	271	NearestLocation	higher	1705	726; 879; 976; 1176
801	ENSG00000260484	ENSG00000260484	RP11-1081M5.2		chr8	53390958	53391885	928	-3.07536	0.000552494	0.0492099	upstream	-86	86	NearestLocation	lower	no motif	549; 664
804	ENSG00000168395	ENSG00000168395	ING5	inhibitor of growth family - member 5	chr2	241700778	241703484	2707	1.44425	0.000554789	0.0492836	overlapStart	-1257	1257	NearestLocation	higher	558; 935	2553
805	ENSG00000100968	ENSG00000100968	NFATC4	nuclear factor of activated T-cells - cytoplasmic - calcineurin-dependent 4	chr14	24365425	24367905	2481	2.39934	0.000559052	0.0495833	overlapStart	-248	248	NearestLocation	higher	no motif	817; 856
806	ENSG00000225969	ENSG00000225969	ABHD11-AS1	ABHD11 antisense RNA 1 (tail to tail)	chr7	73734560	73735673	1114	3.22626	0.000559573	0.0495833	overlapStart	-478	381	NearestLocation	higher	no motif	no motif
807	ENSG00000177679	ENSG00000177679	SRRM3	serine/arginine repetitive matrix 3	chr7	76201705	76202602	898	3.63899	0.000562402	0.0497286	overlapStart	-195	195	NearestLocation	higher	no motif	no motif
808	ENSG00000250728	ENSG00000250728	AC010468.3		chr5	111155936	111156751	816	-3.20239	0.000562629	0.0497286	overlapStart	216	216	NearestLocation	lower	no motif	484; 622
811	ENSG00000266962	ENSG00000266962	RP11-400F19.6		chr17	42553801	42554174	374	3.7981	0.000566873	0.0498831	inside	947	574	NearestLocation	higher	no motif	220
812	ENSG00000105364	ENSG00000105364	MRPL4	mitochondrial ribosomal protein L4	chr19	10251651	10253041	1391	1.06472	0.000567298	0.0498831	overlapStart	-250	250	NearestLocation	higher	no motif	797
814	ENSG00000260601	ENSG00000260601	RP11-552C15.1		chr16	12546798	12547815	1018	2.97734	0.000568637	0.0498831	downstream	1316	114	NearestLocation	higher	no motif	100
815	ENSG00000213413	ENSG00000213413	PVRIG	poliovirus receptor related immunoglobulin domain containing	chr7	100217315	100217923	609	2.33794	0.000571688	0.0500604	upstream	-926	318	NearestLocation	higher	385	234
816	ENSG00000206921	ENSG00000206921	RNU6-481P		chr1	161399295	161400674	1380	1.65626	0.000572548	0.0500604	upstream	-1994	615	NearestLocation	higher	no motif	499; 1197; 1288
817	ENSG00000124429	ENSG00000124429	POF1B	premature ovarian failure - 1B	chrX	85379664	85380056	393	-2.87485	0.000572794	0.0500604	overlapStart	79	79	NearestLocation	lower	no motif	236
818	ENSG00000244501	ENSG00000244501	RN7SL623P		chr5	170867908	170868444	537	-2.95649	0.000576249	0.0502883	downstream	1073	764	NearestLocation	lower	126	497
819	ENSG00000236670	ENSG00000236670	KRT18P5		chr22	20484745	20485671	927	-3.06003	0.000576891	0.0502883	upstream	-640	640	NearestLocation	lower	no motif	253; 403
820	ENSG00000222611	ENSG00000222611	AL355388.1		chr1	156075670	156078098	2429	4.01133	0.00057755	0.0502883	includeFeature	-1703	644	NearestLocation	higher	no motif	262; 491
821	ENSG00000160908	ENSG00000160908	ZNF394	zinc finger protein 394	chr7	99499287	99501019	1733	1.78304	0.000579351	0.0503827	overlapStart	1037	695	NearestLocation	higher	no motif	no motif
822	ENSG00000223505	ENSG00000223505	RP11-397P13.7		chr1	203836185	203836929	745	-3.13353	0.000581364	0.050462	upstream	-273	273	NearestLocation	lower	no motif	335
823	ENSG00000199735	ENSG00000199735	RNU6-227P		chr17	76657590	76658152	563	-3.16388	0.000581699	0.050462	downstream	1270	1168	NearestLocation	lower	no motif	220
825	ENSG00000227177	ENSG00000227177	AIMP1P2		chr1	172886405	172887059	655	-2.64781	0.000584479	0.0505287	upstream	-147	147	NearestLocation	lower	no motif	no motif
826	ENSG00000275055	ENSG00000275055	CTC-471J1.11		chr19	52048207	52049842	1636	-2.5842	0.000584625	0.0505287	includeFeature	-800	88	NearestLocation	lower	no motif	no motif
827	ENSG00000226312	ENSG00000226312	CFLAR-AS1	CFLAR antisense RNA 1	chr2	201155955	201156550	596	-2.78922	0.000586175	0.0506004	inside	1868	1273	NearestLocation	lower	no motif	no motif
828	ENSG00000255028	ENSG00000255028	RP11-708B6.2		chr11	109582480	109583034	555	-3.06602	0.000586996	0.0506091	inside	1427	873	NearestLocation	lower	no motif	no motif
830	ENSG00000176882	ENSG00000176882	RP11-432M24.4		chr13	49619532	49620842	1311	2.3781	0.000589527	0.0506299	includeFeature	-782	196	NearestLocation	higher	653	no motif
831	ENSG00000243486	ENSG00000243486	RP11-217E22.5		chr3	153880868	153881475	608	-3.0156	0.000589693	0.0506299	upstream	-658	51	NearestLocation	lower	no motif	6; 288; 348
832	ENSG00000106366.1	ENSG00000106366	SERPINE1	serpin peptidase inhibitor - clade E (nexin - plasminogen activator inhibitor type 1) - member 1	chr7	101127631	101128949	1319	3.76552	0.000590119	0.0506299	inside	542	542	NearestLocation	higher	no motif	686; 895
833	ENSG00000101294	ENSG00000101294	HM13	histocompatibility (minor) 13	chr20	31514004	31515980	1977	1.44547	0.000591592	0.0506944	overlapStart	-424	424	NearestLocation	higher	no motif	127; 1281
834	ENSG00000104866	ENSG00000104866	PPP1R37	protein phosphatase 1 - regulatory subunit 37	chr19	45092392	45093767	1376	1.50241	0.000592411	0.0507027	inside	996	996	NearestLocation	higher	no motif	no motif
835	ENSG00000258717	ENSG00000258717	RP11-566J3.2		chr14	100679335	100680001	667	-2.91766	0.000595044	0.0508661	overlapStart	549	117	NearestLocation	lower	no motif	537
836	ENSG00000064886	ENSG00000064886	CHI3L2	chitinase 3-like 2	chr1	111199903	111200432	530	3.62146	0.000596106	0.050895	upstream	-868	339	NearestLocation	higher	no motif	286
837	ENSG00000249971	ENSG00000249971	RP11-256P1.1		chr5	138350420	138350986	567	-2.82393	0.000597172	0.0509242	upstream	-779	779	NearestLocation	lower	no motif	305
838	ENSG00000232918	ENSG00000232918	RP11-366L18.1		chr1	94405487	94406346	860	-2.98944	0.000599518	0.0509744	downstream	1395	49	NearestLocation	lower	no motif	479
839	ENSG00000118402	ENSG00000118402	ELOVL4	ELOVL fatty acid elongase 4	chr6	79949172	79949546	375	-2.96432	0.000600007	0.0509744	upstream	-1592	1592	NearestLocation	lower	no motif	no motif
840	ENSG00000091592	ENSG00000091592	NLRP1	NLR family - pyrin domain containing 1	chr17	5617617	5618318	702	-2.94882	0.000602281	0.0509744	inside	1807	1106	NearestLocation	lower	503	13; 163; 531
841	ENSG00000222482	ENSG00000222482	AC005071.1		chr7	100219865	100222663	2799	2.79273	0.000602385	0.0509744	includeFeature	255	162	NearestLocation	higher	1248	1247; 2020
842	ENSG00000169085	ENSG00000169085	C8orf46	chromosome 8 open reading frame 46	chr8	66459682	66460551	870	-2.9582	0.000602441	0.0509744	overlapStart	-321	321	NearestLocation	lower	no motif	no motif
843	ENSG00000231227	ENSG00000231227	RP11-85O21.4		chr9	124010198	124010683	486	-2.68791	0.000602915	0.0509744	overlapStart	-332	153	NearestLocation	lower	10	9; 246; 315
844	ENSG00000278319	ENSG00000278319	RP11-266I3.8		chrX	55101194	55101971	778	-2.83928	0.000603581	0.0509744	overlapEnd	832	55	NearestLocation	lower	698	260; 355; 672
845	ENSG00000272091	ENSG00000272091	RP4-758J24.5		chr1	54028241	54029132	892	-2.77989	0.000604167	0.0509744	overlapStart	258	258	NearestLocation	lower	no motif	561; 741
847	ENSG00000267038	ENSG00000267038	RP11-1096D5.2		chr18	61683037	61683426	390	-2.76108	0.000605648	0.0509744	downstream	1384	342	NearestLocation	lower	no motif	332
848	ENSG00000264922	ENSG00000264922	MIR4540	microRNA 4540	chr9	36864545	36865279	735	3.49282	0.000606139	0.0509744	upstream	-237	237	NearestLocation	higher	no motif	no motif
849	ENSG00000166902	ENSG00000166902	MRPL16	mitochondrial ribosomal protein L16	chr11	59809368	59811616	2249	1.6374	0.000607304	0.0509744	overlapStart	1504	744	NearestLocation	higher	no motif	no motif
850	ENSG00000236605	ENSG00000236605	AC023115.4		chr2	67324550	67325150	601	-2.89582	0.000607536	0.0509744	overlapStart	-77	77	NearestLocation	lower	no motif	494; 575; 590
851	ENSG00000204592	ENSG00000204592	HLA-E	major histocompatibility complex - class I - E	chr6	30488978	30490696	1719	1.85735	0.00060835	0.0509744	overlapStart	-428	428	NearestLocation	higher	no motif	1595
853	ENSG00000143375	ENSG00000143375	CGN	cingulin	chr1	151510559	151512214	1656	3.11754	0.000609369	0.0509744	inside	49	49	NearestLocation	higher	651	1153; 1183; 1527
854	ENSG00000235665	ENSG00000235665	LINC00298	long intergenic non-protein coding RNA 298	chr2	8277727	8278420	694	3.37791	0.000611584	0.0510989	overlapStart	357	336	NearestLocation	higher	no motif	no motif
855	ENSG00000271924	ENSG00000271924	5S_rRNA		chr2	161411174	161411511	338	-2.97835	0.000613232	0.0511513	downstream	1620	1504	NearestLocation	lower	no motif	152
856	ENSG00000079385	ENSG00000079385	CEACAM1	carcinoembryonic antigen-related cell adhesion molecule 1 (biliary glycoprotein)	chr19	42560698	42561075	378	2.92742	0.000613808	0.0511513	inside	536	159	NearestLocation	higher	220; 226; 232	no motif
857	ENSG00000231459	ENSG00000231459	LINC00032	long intergenic non-protein coding RNA 32	chr9	27281386	27282570	1185	-2.7263	0.000614395	0.0511513	inside	1407	223	NearestLocation	lower	no motif	969
858	ENSG00000271243	ENSG00000271243	RP11-355B11.1		chr2	61575191	61575567	377	-2.5744	0.000621629	0.0516923	upstream	-583	207	NearestLocation	lower	no motif	no motif
859	ENSG00000184903	ENSG00000184903	IMMP2L	IMP2 inner mitochondrial membrane peptidase-like (S. cerevisiae)	chr7	111560634	111562842	2209	1.54458	0.00062342	0.0517799	overlapStart	1883	325	NearestLocation	higher	1316	134
860	ENSG00000176273	ENSG00000176273	SLC35G1	solute carrier family 35 - member G1	chr10	93893415	93894807	1393	2.64067	0.000625469	0.0518844	overlapStart	-558	558	NearestLocation	higher	no motif	359; 725
862	ENSG00000253858	ENSG00000253858	CTB-147C13.1		chr5	170486252	170487540	1289	-3.26055	0.000628302	0.052001	overlapStart	155	155	NearestLocation	lower	195	194; 206; 279; 1119
863	ENSG00000183337	ENSG00000183337	BCOR	BCL6 corepressor	chrX	40175484	40177676	2193	1.19473	0.000629879	0.0520264	overlapStart	1845	347	NearestLocation	higher	1354; 1921	137; 562; 1353
864	ENSG00000095370.1	ENSG00000095370	SH2D3C	SH2 domain containing 3C	chr9	127777505	127778148	644	2.39295	0.000630374	0.0520264	inside	1236	593	NearestLocation	higher	no motif	no motif
865	ENSG00000242550	ENSG00000242550	SERPINB10	serpin peptidase inhibitor - clade B (ovalbumin) - member 10	chr18	63898658	63899519	862	-3.04888	0.000630829	0.0520264	inside	1484	1484	NearestLocation	lower	no motif	59
866	ENSG00000119979	ENSG00000119979	FAM45A	family with sequence similarity 45 - member A	chr10	119103970	119105200	1231	2.6843	0.000631934	0.0520329	overlapStart	-116	116	NearestLocation	higher	no motif	737; 851
867	ENSG00000119912	ENSG00000119912	IDE	insulin-degrading enzyme	chr10	92572280	92574938	2659	1.38732	0.000633563	0.0520329	overlapStart	1796	862	NearestLocation	higher	no motif	no motif
868	ENSG00000261757	ENSG00000261757	AC005592.3		chr5	142705379	142705854	476	-2.93613	0.000633783	0.0520329	overlapEnd	1597	42	NearestLocation	lower	no motif	no motif
869	ENSG00000275022	ENSG00000275022	MIR6753	microRNA 6753	chr11	68043119	68044586	1468	3.54865	0.00063387	0.0520329	upstream	-1675	208	NearestLocation	higher	464	384; 1315
871	ENSG00000113369	ENSG00000113369	ARRDC3	arrestin domain containing 3	chr5	91384793	91385291	499	-3.10735	0.000636065	0.0520914	upstream	-1434	1434	NearestLocation	lower	no motif	212; 480
872	ENSG00000158473	ENSG00000158473	CD1D	CD1d molecule	chr1	158180636	158181610	975	2.99724	0.0006384	0.0522217	inside	689	689	NearestLocation	higher	no motif	874; 925
873	ENSG00000225024	ENSG00000225024	AC015977.5		chr2	26678668	26679340	673	-2.94755	0.000640159	0.0523047	upstream	-158	158	NearestLocation	lower	no motif	135; 605
874	ENSG00000267580	ENSG00000267580	CTD-2540B15.11		chr19	33299160	33299699	540	-2.55265	0.000644987	0.0524343	upstream	-774	235	NearestLocation	lower	no motif	no motif
875	ENSG00000250770	ENSG00000250770	RP5-1063M23.1		chr12	3299865	3300399	535	3.12648	0.000645047	0.0524343	overlapStart	359	175	NearestLocation	higher	343	342
876	ENSG00000206698	ENSG00000206698	RNU1-73P		chr5	97174687	97175504	818	-2.81855	0.000645186	0.0524343	downstream	1426	446	NearestLocation	lower	646	645
877	ENSG00000253684	ENSG00000253684	RP11-10D7.2		chr8	33641408	33642061	654	-2.73013	0.000645319	0.0524343	includeFeature	531	122	NearestLocation	lower	no motif	84; 186
879	ENSG00000258927	ENSG00000258927	RP11-1070N10.5		chr14	95620714	95621189	476	-3.22278	0.000646223	0.0524343	overlapStart	-200	200	NearestLocation	lower	no motif	no motif
880	ENSG00000182584	ENSG00000182584	ACTL10	actin-like 10	chr20	33666454	33668325	1872	1.6043	0.000649968	0.0526774	overlapStart	-44	44	NearestLocation	higher	no motif	no motif
881	ENSG00000276023	ENSG00000276023	DUSP14	dual specificity phosphatase 14	chr17	37488684	37490919	2236	1.49804	0.00065301	0.0528457	overlapStart	-1147	1088	NearestLocation	higher	355	436; 481; 601
882	ENSG00000278941	ENSG00000278941	SMG6-IT1		chr17	2235966	2236522	557	-3.11586	0.000653549	0.0528457	overlapStart	120	120	NearestLocation	lower	no motif	no motif
883	ENSG00000208025	ENSG00000208025	MIR591	microRNA 591	chr7	96218095	96218764	670	-2.76917	0.000656391	0.0528774	downstream	1661	898	NearestLocation	lower	no motif	no motif
884	ENSG00000235072	ENSG00000235072	AC012074.2		chr2	25376621	25377613	993	2.24208	0.00065674	0.0528774	upstream	-776	776	NearestLocation	higher	205; 568	no motif
885	ENSG00000248966	ENSG00000248966	CTD-2089O24.1		chr5	110951012	110951321	310	-2.76265	0.000656861	0.0528774	upstream	-232	232	NearestLocation	lower	no motif	196
887	ENSG00000159461	ENSG00000159461	AMFR	autocrine motility factor receptor - E3 ubiquitin protein ligase	chr16	56426084	56427333	1250	-2.74968	0.000658095	0.0528774	upstream	-546	546	NearestLocation	lower	255; 290; 1127	554
888	ENSG00000251576	ENSG00000251576	LINC01267	long intergenic non-protein coding RNA 1267	chr3	14351858	14352471	614	-2.95047	0.000658456	0.0528774	inside	710	97	NearestLocation	lower	no motif	463
889	ENSG00000104783	ENSG00000104783	KCNN4	potassium intermediate/small conductance calcium-activated channel - subfamily N - member 4	chr19	43780624	43781613	990	3.42557	0.000662806	0.053166	overlapStart	633	356	NearestLocation	higher	530	747
890	ENSG00000201579	ENSG00000201579	RNU6-343P		chr12	56589458	56590669	1212	-2.52307	0.000665471	0.0533114	downstream	940	837	NearestLocation	lower	no motif	322; 678
892	ENSG00000198917	ENSG00000198917	C9orf114	chromosome 9 open reading frame 114	chr9	128829067	128830597	1531	1.35658	0.00066744	0.0533114	overlapStart	754	754	NearestLocation	higher	no motif	136
893	ENSG00000257797	ENSG00000257797	CTD-2382E5.2		chr15	42007007	42007341	335	-2.74644	0.000668626	0.0533114	inside	875	875	NearestLocation	lower	no motif	no motif
894	ENSG00000167945	ENSG00000167945	PRR25	proline rich 25	chr16	807060	808223	1164	1.46058	0.000669165	0.0533114	inside	1617	1617	NearestLocation	higher	no motif	584; 934
895	ENSG00000174348	ENSG00000174348	PODN	podocan	chr1	53060646	53061222	577	-3.16551	0.000669171	0.0533114	upstream	-1406	830	NearestLocation	lower	no motif	493
896	ENSG00000263176	ENSG00000263176	RP11-893F2.15		chr17	50216685	50217098	414	-2.97916	0.000670217	0.0533342	upstream	-1328	1328	NearestLocation	lower	no motif	67
897	ENSG00000170385	ENSG00000170385	SLC30A1	solute carrier family 30 (zinc transporter) - member 1	chr1	211577289	211580164	2876	1.73417	0.000672485	0.0534542	overlapStart	1453	1422	NearestLocation	higher	2338	1192; 1751
898	ENSG00000103066	ENSG00000103066	PLA2G15	phospholipase A2 - group XV	chr16	68244137	68247525	3389	3.22535	0.000674621	0.0535633	overlapStart	-1167	1167	NearestLocation	higher	2297	495; 1979; 2278; 2296; 2823; 3034; 3284; 3316; 3381
899	ENSG00000202184	ENSG00000202184	RNU6-1283P		chr1	246189257	246190000	744	-2.78372	0.000676717	0.0536691	upstream	-139	139	NearestLocation	lower	624	379
900	ENSG00000233395	ENSG00000233395	LINC00841		chr10	43938825	43940824	2000	-3.579	0.000677953	0.0537066	overlapStart	-178	178	NearestLocation	lower	1654	361; 383; 524; 863; 1245; 1391; 1551; 1920; 1966
901	ENSG00000276031	ENSG00000276031	Metazoa_SRP		chr20	49721522	49722010	489	-2.93095	0.000681929	0.0538275	overlapStart	-427	61	NearestLocation	lower	no motif	67; 102; 156
902	ENSG00000166261	ENSG00000166261	ZNF202	zinc finger protein 202	chr11	123740889	123742102	1214	1.66901	0.000681968	0.0538275	overlapStart	786	427	NearestLocation	higher	770	20; 74; 122; 316; 769
903	ENSG00000262786	ENSG00000262786	RP11-214O1.1		chr17	14298470	14299263	794	-3.1156	0.000682494	0.0538275	upstream	-870	870	NearestLocation	lower	no motif	no motif
904	ENSG00000103254	ENSG00000103254	FAM173A	family with sequence similarity 173 - member A	chr16	719749	722772	3024	2.16703	0.000682543	0.0538275	includeFeature	-832	171	NearestLocation	higher	1161; 1886	327; 1876; 2332
905	ENSG00000251009	ENSG00000251009	RP13-494C23.1		chr4	25867571	25868592	1022	2.53939	0.000684413	0.0539086	inside	1979	958	NearestLocation	higher	no motif	no motif
907	ENSG00000143858	ENSG00000143858	SYT2	synaptotagmin II	chr1	202710698	202711199	502	-3.08877	0.000688089	0.0540827	upstream	-281	281	NearestLocation	lower	no motif	461
908	ENSG00000259648	ENSG00000259648	RP11-643G16.4		chr14	67614258	67614585	328	-2.81148	0.000692646	0.0543194	upstream	-671	344	NearestLocation	lower	no motif	no motif
909	ENSG00000168566	ENSG00000168566	SNRNP48	small nuclear ribonucleoprotein 48kDa (U11/U12)	chr6	7591390	7591930	541	-2.81148	0.000692646	0.0543194	inside	1191	1191	NearestLocation	lower	no motif	no motif
910	ENSG00000248482	ENSG00000248482	CTC-276P9.3		chr5	135129250	135130148	899	-3.77152	0.000695556	0.0544805	inside	1999	1101	NearestLocation	lower	no motif	156
911	ENSG00000228073	ENSG00000228073	AC133106.2		chr2	189096813	189097274	462	-2.8104	0.000696251	0.0544805	downstream	1750	655	NearestLocation	lower	no motif	no motif
913	ENSG00000123485	ENSG00000123485	HJURP	Holliday junction recognition protein	chr2	233852920	233855356	2437	1.73566	0.000699407	0.0545798	overlapStart	1646	790	NearestLocation	higher	no motif	624; 721; 1527
914	ENSG00000236266.1	ENSG00000236266	RP3-467L1.4		chr1	7826370	7826882	513	3.78589	0.000700151	0.0545798	inside	972	460	NearestLocation	higher	188	187
915	ENSG00000220984	ENSG00000220984	AC025674.1		chr8	57182835	57183203	369	-2.75651	0.000700628	0.0545798	upstream	-799	431	NearestLocation	lower	no motif	no motif
916	ENSG00000163499	ENSG00000163499	CRYBA2	crystallin - beta A2	chr2	218993315	218993929	615	-2.86137	0.000703378	0.0547297	overlapStart	106	106	NearestLocation	lower	no motif	no motif
917	ENSG00000226649	ENSG00000226649	AC019118.4		chr2	3155630	3156010	381	-2.7734	0.000705903	0.0547297	upstream	-1126	746	NearestLocation	lower	no motif	no motif
918	ENSG00000133794	ENSG00000133794	ARNTL	aryl hydrocarbon receptor nuclear translocator-like	chr11	13274823	13275737	915	-2.81248	0.000706298	0.0547297	upstream	-1829	915	NearestLocation	lower	no motif	162
919	ENSG00000211777	ENSG00000211777	TRAV3		chr14	21724715	21724973	259	-2.70009	0.000706487	0.0547297	downstream	1002	394	NearestLocation	lower	no motif	no motif
920	ENSG00000225662	ENSG00000225662	RP11-1036F1.1		chr3	62781211	62782061	851	-2.80618	0.000706703	0.0547297	upstream	-1426	1426	NearestLocation	lower	307	59; 306; 477
921	ENSG00000273797	ENSG00000273797	RP11-1046B16.3		chr14	69618345	69618860	516	-2.83097	0.000707278	0.0547297	downstream	1223	697	NearestLocation	lower	no motif	no motif
922	ENSG00000069188	ENSG00000069188	SDK2	sidekick cell adhesion molecule 2	chr17	73645539	73645959	421	-2.81738	0.000708004	0.0547297	upstream	-1450	1450	NearestLocation	lower	no motif	no motif
923	ENSG00000279829	ENSG00000279829	RP11-63I8.1		chr18	46386456	46386985	530	-2.48956	0.000713455	0.0549316	inside	749	98	NearestLocation	lower	no motif	no motif
924	ENSG00000022556	ENSG00000022556	NLRP2	NLR family - pyrin domain containing 2	chr19	54951267	54951842	576	3.30549	0.000713599	0.0549316	upstream	-1863	1288	NearestLocation	higher	408	50
925	ENSG00000205882	ENSG00000205882	DEFB134	defensin - beta 134	chr8	11995849	11996163	315	-3.14363	0.000714899	0.0549316	inside	463	149	NearestLocation	lower	no motif	no motif
926	ENSG00000230836	ENSG00000230836	LINC01293	long intergenic non-protein coding RNA 1293	chr2	74941843	74942461	619	-3.15603	0.000715259	0.0549316	inside	1585	209	NearestLocation	lower	no motif	64; 308
927	ENSG00000234667	ENSG00000234667	ACTBP13		chr3	49879881	49880702	822	-2.89937	0.000716043	0.0549316	upstream	-1901	1901	NearestLocation	lower	no motif	83; 338
928	ENSG00000173267	ENSG00000173267	SNCG	synuclein - gamma (breast cancer-specific protein 1)	chr10	86960326	86961138	813	3.44119	0.000716991	0.0549316	inside	1708	1708	NearestLocation	higher	338	354
929	ENSG00000163751	ENSG00000163751	CPA3	carboxypeptidase A3 (mast cell)	chr3	148866019	148866851	833	-2.52496	0.000718023	0.0549316	inside	763	763	NearestLocation	lower	no motif	no motif
930	ENSG00000264110	ENSG00000264110	MIR4300	microRNA 4300	chr11	81889501	81889999	499	-2.9412	0.000718618	0.0549316	downstream	1335	742	NearestLocation	lower	no motif	no motif
931	ENSG00000279908	ENSG00000279908	RP11-325I22.3		chr5	1385080	1386934	1855	3.01395	0.00071867	0.0549316	overlapStart	1329	525	NearestLocation	higher	no motif	1695
932	ENSG00000237101	ENSG00000237101	RP11-365O16.6	uncharacterized LOC101927164	chr1	224217793	224218485	693	-2.90013	0.000718672	0.0549316	upstream	-1820	1128	NearestLocation	lower	no motif	no motif
934	ENSG00000107829	ENSG00000107829	FBXW4	F-box and WD repeat domain containing 4	chr10	101693925	101695759	1835	1.59762	0.000719997	0.0549316	overlapStart	1370	464	NearestLocation	higher	1422	525; 554; 597; 1421; 1585; 1800
935	ENSG00000250149	ENSG00000250149	RP11-399F2.2		chr4	125675505	125675816	312	-2.58984	0.000721846	0.055013	upstream	-1213	902	NearestLocation	lower	no motif	70; 199
936	ENSG00000144802	ENSG00000144802	NFKBIZ	nuclear factor of kappa light polypeptide gene enhancer in B-cells inhibitor - zeta	chr3	101827210	101829717	2508	1.51655	0.000723201	0.0550529	overlapStart	-781	781	NearestLocation	higher	no motif	241; 914; 924; 1692; 1993; 2054; 2076; 2089
937	ENSG00000215864	ENSG00000215864	NBPF7		chr1	119846038	119846777	740	-2.93538	0.000723938	0.0550529	upstream	-1524	1524	NearestLocation	lower	no motif	350
939	ENSG00000164362	ENSG00000164362	TERT	telomerase reverse transcriptase	chr5	1293646	1297166	3521	2.90803	0.000727391	0.0551005	overlapStart	1423	1423	NearestLocation	higher	1373; 1581	414; 730; 743; 784; 2261; 2274; 2326; 2441; 2645; 3145; 3258
940	ENSG00000171722	ENSG00000171722	C1orf111	chromosome 1 open reading frame 111	chr1	162378685	162378996	312	-2.83534	0.000728263	0.0551005	upstream	-1815	1815	NearestLocation	lower	no motif	no motif
941	ENSG00000104731	ENSG00000104731	KLHDC4	kelch domain containing 4	chr16	87764652	87766907	2256	1.79357	0.000729367	0.0551005	overlapStart	1340	915	NearestLocation	higher	944; 2060	39; 93; 326; 943; 2151
942	ENSG00000145945	ENSG00000145945	FAM50B	family with sequence similarity 50 - member B	chr6	3849241	3849582	342	-2.80702	0.000730059	0.0551005	overlapStart	-145	145	NearestLocation	lower	no motif	no motif
943	ENSG00000249176	ENSG00000249176	RP11-304F15.5		chr17	49938762	49939215	454	-3.03634	0.000730305	0.0551005	overlapStart	-360	93	NearestLocation	lower	344	280
945	ENSG00000258696	ENSG00000258696	CTD-2058B24.3		chr14	38003848	38004965	1118	-3.205	0.000730837	0.0551005	overlapStart	999	118	NearestLocation	lower	no motif	2
948	ENSG00000242349	ENSG00000242349	NPPA-AS1	NPPA antisense RNA 1	chr1	11840900	11841783	884	3.32463	0.000737945	0.0554206	overlapStart	-117	117	NearestLocation	higher	476	326; 583; 738
950	ENSG00000252153	ENSG00000252153	MIR2278	microRNA 2278	chr9	94808009	94808325	317	3.00974	0.000741393	0.05559	upstream	-1953	1637	NearestLocation	higher	no motif	no motif
951	ENSG00000036054	ENSG00000036054	TBC1D23	TBC1 domain family - member 23	chr3	100259277	100259929	653	-2.5261	0.000742076	0.05559	upstream	-1723	1071	NearestLocation	lower	no motif	272
952	ENSG00000255321	ENSG00000255321	RP11-91I20.4		chr8	60553318	60553972	655	-3.10005	0.000743537	0.0556402	upstream	-282	282	NearestLocation	lower	no motif	no motif
953	ENSG00000254031	ENSG00000254031	RP11-326E22.1		chr8	71155039	71155609	571	-2.73357	0.000747136	0.0558139	overlapStart	-418	152	NearestLocation	lower	no motif	472
954	ENSG00000188322	ENSG00000188322	SBK1	SH3 domain binding kinase 1	chr16	28292694	28293627	934	2.62537	0.000747947	0.0558139	inside	175	175	NearestLocation	higher	no motif	633; 667
956	ENSG00000255995	ENSG00000255995	HPRTP4		chr11	93990091	93990350	260	-3.12431	0.000749111	0.0558195	downstream	1338	996	NearestLocation	lower	no motif	no motif
957	ENSG00000231927.1	ENSG00000231927	AC102953.6		chr7	1508405	1509002	598	3.12332	0.000750529	0.0558659	overlapEnd	1022	250	NearestLocation	higher	no motif	468
958	ENSG00000115935	ENSG00000115935	WIPF1	WAS/WASL interacting protein family - member 1	chr2	174682588	174684097	1510	-2.36461	0.000751374	0.0558696	overlapStart	328	328	NearestLocation	lower	no motif	382; 850; 1013; 1159
959	ENSG00000099804	ENSG00000099804	CDC34	cell division cycle 34	chr19	530799	533197	2399	1.88916	0.00075673	0.0561819	overlapStart	-913	913	NearestLocation	higher	no motif	1249; 1616; 2139
960	ENSG00000105695	ENSG00000105695	MAG	myelin associated glycoprotein	chr19	35292144	35293969	1826	3.26368	0.000757173	0.0561819	inside	19	19	NearestLocation	higher	963	48; 359; 381; 483; 536
961	ENSG00000161179	ENSG00000161179	YDJC	YdjC homolog (bacterial)	chr22	21628077	21630389	2313	1.482	0.000759944	0.0563281	includeFeature	1987	12	NearestLocation	higher	1239; 1245	1097; 1228; 1522
962	ENSG00000174792	ENSG00000174792	C4orf26	chromosome 4 open reading frame 26	chr4	75555760	75556205	446	-3.00631	0.000761624	0.0563931	overlapStart	-288	157	NearestLocation	lower	no motif	no motif
965	ENSG00000253926	ENSG00000253926	RP11-26E5.1		chr8	129415361	129416087	727	-3.14337	0.000766333	0.056563	overlapStart	-588	138	NearestLocation	lower	no motif	130
966	ENSG00000132122	ENSG00000132122	SPATA6	spermatogenesis associated 6	chr1	48472654	48473118	465	-2.83653	0.000771042	0.0568508	upstream	-446	446	NearestLocation	lower	no motif	425
967	ENSG00000142166	ENSG00000142166	IFNAR1	interferon (alpha - beta and omega) receptor 1	chr21	33324221	33326204	1984	1.26585	0.000773828	0.0569964	overlapStart	-256	256	NearestLocation	higher	no motif	908; 960; 1655
968	ENSG00000064835	ENSG00000064835	POU1F1	POU class 1 homeobox 1	chr3	87275430	87275741	312	-2.92844	0.000775304	0.0570453	inside	1157	846	NearestLocation	lower	no motif	53
969	ENSG00000100292	ENSG00000100292	HMOX1	heme oxygenase (decycling) 1	chr22	35378530	35379003	474	-3.05997	0.00077861	0.0571404	upstream	-1831	1358	NearestLocation	lower	no motif	275
971	ENSG00000130038	ENSG00000130038	CRACR2A	calcium release activated channel regulator 2A	chr12	3765777	3766198	422	-2.85947	0.000779036	0.0571404	upstream	-958	958	NearestLocation	lower	no motif	119
972	ENSG00000276923	ENSG00000276923	RP11-321P16.1		chr20	48072078	48072710	633	-2.88574	0.000780029	0.0571536	upstream	-1791	1159	NearestLocation	lower	no motif	188; 428
973	ENSG00000071054	ENSG00000071054	MAP4K4	mitogen-activated protein kinase kinase kinase kinase 4	chr2	101696616	101699363	2748	1.98404	0.000785145	0.0574685	overlapStart	-234	234	NearestLocation	higher	no motif	8; 1955; 2718
974	ENSG00000232355	ENSG00000232355	RP11-263F14.3		chr9	134868884	134869924	1041	3.16858	0.000786848	0.0575237	downstream	648	409	NearestLocation	higher	352	351; 803; 939
975	ENSG00000240174	ENSG00000240174	RP11-851M3.1		chr11	84638920	84639348	429	-2.75056	0.000787536	0.0575237	upstream	-1073	645	NearestLocation	lower	no motif	258
976	ENSG00000263810	ENSG00000263810	AC055723.1		chr3	99691735	99692143	409	-2.79888	0.000789946	0.0575865	upstream	-164	164	NearestLocation	lower	no motif	187
977	ENSG00000267412.1	ENSG00000267412	CTC-265F19.2		chr19	2612091	2612597	507	2.98299	0.000790035	0.0575865	upstream	-229	229	NearestLocation	higher	no motif	no motif
978	ENSG00000205899	ENSG00000205899	BHLHA9	basic helix-loop-helix family - member a9	chr17	1272417	1272736	320	-2.91004	0.000791478	0.0576319	downstream	1858	957	NearestLocation	lower	214	2; 213
979	ENSG00000251891	ENSG00000251891	RNU7-79P		chr15	85390607	85390955	349	-2.57905	0.000793216	0.0576832	upstream	-723	723	NearestLocation	lower	no motif	224; 341
980	ENSG00000261267	ENSG00000261267	RP11-44I10.3		chr16	48559321	48559778	458	-2.80206	0.000793824	0.0576832	overlapStart	-340	117	NearestLocation	lower	no motif	220
981	ENSG00000005108	ENSG00000005108	THSD7A	thrombospondin - type I - domain containing 7A	chr7	11831345	11832724	1380	3.60865	0.000798131	0.0578825	overlapStart	853	526	NearestLocation	higher	no motif	1107
982	ENSG00000260757	ENSG00000260757	RP11-120K18.2		chr16	31404388	31404700	313	-2.67285	0.000799568	0.0578825	overlapEnd	1823	1	NearestLocation	lower	no motif	no motif
983	ENSG00000107021	ENSG00000107021	TBC1D13	TBC1 domain family - member 13	chr9	128786648	128788187	1540	1.4112	0.000799741	0.0578825	overlapStart	-556	556	NearestLocation	higher	527	526
984	ENSG00000216490	ENSG00000216490	IFI30	interferon - gamma-inducible protein 30	chr19	18171409	18172153	745	2.51055	0.000799862	0.0578825	upstream	-1753	1009	NearestLocation	higher	no motif	no motif
985	ENSG00000252985	ENSG00000252985	SNORD116		chr9	126427302	126427865	564	-3.02333	0.000802778	0.0580338	downstream	409	332	NearestLocation	lower	no motif	no motif
986	ENSG00000163946	ENSG00000163946	FAM208A	family with sequence similarity 208 - member A	chr3	56681914	56683786	1873	1.23194	0.000804012	0.0580632	overlapStart	1323	549	NearestLocation	higher	no motif	609
987	ENSG00000153107	ENSG00000153107	ANAPC1	anaphase promoting complex subunit 1 / uncharacterized LOC102724762 / anaphase-promoting complex subunit 1-like	chr2	111883176	111884933	1758	1.15968	0.000806689	0.0581679	overlapStart	1514	243	NearestLocation	higher	1273	517
988	ENSG00000255422	ENSG00000255422	AP002954.4		chr11	118705134	118705451	318	3.05572	0.000807117	0.0581679	inside	527	527	NearestLocation	higher	150	no motif
989	ENSG00000125522	ENSG00000125522	NPBWR2	neuropeptides B/W receptor 2	chr20	64107162	64108352	1191	2.60743	0.00080916	0.0582532	overlapStart	9	9	NearestLocation	higher	557	872; 1159
990	ENSG00000227201	ENSG00000227201	CNN2P1		chr22	30048621	30049092	472	-2.52924	0.000809958	0.0582532	upstream	-1428	1428	NearestLocation	lower	no motif	no motif
991	ENSG00000182459	ENSG00000182459	TEX19	testis expressed 19	chr17	82358414	82359447	1034	2.26067	0.000810877	0.0582596	overlapStart	-833	200	NearestLocation	higher	no motif	97; 248; 469; 695; 770
992	ENSG00000260388	ENSG00000260388	LINC00562		chr13	47932233	47932667	435	-2.81509	0.000812545	0.0582809	overlapStart	389	45	NearestLocation	lower	no motif	no motif
993	ENSG00000251900	ENSG00000251900	VTRNA2-2P		chr2	65554470	65555126	657	3.01856	0.000812832	0.0582809	downstream	1064	306	NearestLocation	higher	no motif	183; 457
994	ENSG00000201153	ENSG00000201153	RNU6-371P		chr1	62297718	62298144	427	-2.77794	0.00081576	0.0584136	downstream	538	5	NearestLocation	lower	no motif	133; 177
995	ENSG00000203334	ENSG00000203334	RP11-25I9.3		chr11	108956250	108956711	462	-2.96952	0.000816346	0.0584136	upstream	-1468	1007	NearestLocation	lower	no motif	45
996	ENSG00000267749	ENSG00000267749	CTC-265F19.1		chr19	2645680	2646455	776	3.72419	0.000825385	0.0589021	upstream	-1827	1827	NearestLocation	higher	no motif	no motif
997	ENSG00000198885	ENSG00000198885	ITPRIPL1	inositol 1 - 4 - 5-trisphosphate receptor interacting protein-like 1	chr2	96324252	96326544	2293	1.9308	0.00082549	0.0589021	overlapStart	-1079	1079	NearestLocation	higher	558	852; 1706; 1810; 1935
998	ENSG00000256124	ENSG00000256124	LINC01152	long intergenic non-protein coding RNA 1152	chr17	72029057	72029751	695	-2.668	0.000825687	0.0589021	upstream	-1234	540	NearestLocation	lower	no motif	no motif
999	ENSG00000243725	ENSG00000243725	TTC4	tetratricopeptide repeat domain 4	chr1	54714864	54716754	1891	1.61781	0.000826766	0.0589192	overlapStart	-958	932	NearestLocation	higher	1179	223; 774; 1471
1000	ENSG00000167513	ENSG00000167513	CDT1	chromatin licensing and DNA replication factor 1	chr16	88801308	88805217	3910	1.91445	0.000829995	0.0590894	overlapStart	-1905	1905	NearestLocation	higher	401	543; 1363
1001	ENSG00000204531	ENSG00000204531	POU5F1	POU class 5 homeobox 1	chr6	31179842	31180979	1138	3.41309	0.000831559	0.0591408	overlapStart	889	248	NearestLocation	higher	904	no motif
1002	ENSG00000270135	ENSG00000270135	RP11-362K14.7		chr3	169792172	169792892	721	-2.60547	0.000832774	0.0591673	upstream	-1323	603	NearestLocation	lower	no motif	no motif
1003	ENSG00000179085	ENSG00000179085	DPM3	dolichyl-phosphate mannosyltransferase polypeptide 3	chr1	155139626	155140810	1185	2.16709	0.000834277	0.0591985	includeFeature	969	215	NearestLocation	higher	no motif	no motif
1005	ENSG00000140299	ENSG00000140299	BNIP2	BCL2/adenovirus E1B 19kDa interacting protein 2	chr15	59690882	59691390	509	-3.15528	0.00083646	0.0592086	upstream	-1348	1348	NearestLocation	lower	no motif	no motif
1006	ENSG00000225884	ENSG00000225884	AC098872.3		chr2	191792013	191792381	369	-2.62033	0.000837025	0.0592086	upstream	-1412	1044	NearestLocation	lower	no motif	no motif
1007	ENSG00000133083	ENSG00000133083	DCLK1	doublecortin-like kinase 1	chr13	36132605	36133080	476	-2.73261	0.000837567	0.0592086	upstream	-1299	1299	NearestLocation	lower	no motif	417
1008	ENSG00000205279	ENSG00000205279	CTXN3	cortexin 3	chr5	127648703	127649932	1230	-3.02568	0.00084341	0.0595617	overlapStart	-341	341	NearestLocation	lower	no motif	743
1009	ENSG00000249708	ENSG00000249708	RP11-503L23.1		chr4	151890645	151891318	674	-2.71561	0.000844378	0.0595702	overlapStart	618	55	NearestLocation	lower	no motif	387
1010	ENSG00000230873	ENSG00000230873	STMND1	stathmin domain containing 1	chr6	17103953	17104318	366	-2.68511	0.00084695	0.0596917	inside	1695	1695	NearestLocation	lower	no motif	no motif
1011	ENSG00000137959	ENSG00000137959	IFI44L	interferon-induced protein 44-like	chr1	78619245	78619896	652	-3.14175	0.000848813	0.0597631	upstream	-677	26	NearestLocation	lower	no motif	617
1012	ENSG00000223561	ENSG00000223561	AC003090.1	uncharacterized LOC646588	chr7	25751160	25751783	624	-2.43766	0.00085269	0.0599759	upstream	-166	166	NearestLocation	lower	no motif	261
1013	ENSG00000175463	ENSG00000175463	TBC1D10C	TBC1 domain family - member 10C	chr11	67403259	67406317	3059	1.86044	0.000853719	0.0599883	overlapStart	-656	656	NearestLocation	higher	no motif	no motif
1014	ENSG00000236887	ENSG00000236887	RP11-389O22.5		chr1	113200146	113200528	383	-2.73652	0.000855433	0.0600486	downstream	1321	888	NearestLocation	lower	no motif	281
1015	ENSG00000271958	ENSG00000271958	RP11-617D20.2		chr4	38619056	38619794	739	-2.82492	0.000858006	0.0601691	overlapStart	381	357	NearestLocation	lower	no motif	396; 686
1016	ENSG00000231005	ENSG00000231005	RP3-481F12.1		chr20	57326614	57326992	379	2.82355	0.000864057	0.0604532	upstream	-1932	1554	NearestLocation	higher	no motif	no motif
1017	ENSG00000201413	ENSG00000201413	RNA5SP141		chr3	134782864	134783229	366	-2.97158	0.000864475	0.0604532	downstream	691	207	NearestLocation	lower	no motif	no motif
1018	ENSG00000162377	ENSG00000162377	COA7	cytochrome c oxidase assembly factor 7 (putative)	chr1	52697776	52698841	1066	0.892053	0.000865081	0.0604532	overlapStart	590	475	NearestLocation	higher	348; 576	no motif
1020	ENSG00000265438	ENSG00000265438	MIR4751	microRNA 4751	chr19	49931753	49932513	761	-2.45933	0.000869697	0.0606241	upstream	-1311	551	NearestLocation	lower	no motif	582
1021	ENSG00000181830	ENSG00000181830	SLC35C1	solute carrier family 35 (GDP-fucose transporter) - member C1	chr11	45803976	45806077	2102	1.60319	0.000870239	0.0606241	overlapStart	-96	96	NearestLocation	higher	1120	1643; 1713; 1753; 1862
1023	ENSG00000277760	ENSG00000277760	AF106564.1		chr8	24809227	24809715	489	-2.688	0.000875065	0.0608794	upstream	-1986	1498	NearestLocation	lower	380	379
1024	ENSG00000269959	ENSG00000269959	SPACA6P-AS	SPACA6P antisense RNA / microRNA 125a / microRNA let-7e	chr19	51693569	51694095	527	-2.69045	0.000877717	0.0609328	upstream	-113	113	NearestLocation	lower	no motif	no motif
1025	ENSG00000100068	ENSG00000100068	LRP5L	low density lipoprotein receptor-related protein 5-like	chr22	25403581	25405910	2330	2.51573	0.000878559	0.0609328	overlapStart	1796	533	NearestLocation	higher	no motif	119; 180; 973; 1118; 1395; 1549
1026	ENSG00000242428	ENSG00000242428	C3orf67-AS1	C3orf67 antisense RNA 1	chr3	58823994	58824359	366	-2.32139	0.000879074	0.0609328	upstream	-443	78	NearestLocation	lower	no motif	no motif
1027	ENSG00000122367	ENSG00000122367	LDB3	LIM domain binding 3	chr10	86669649	86670620	972	3.40434	0.000879302	0.0609328	inside	1200	1200	NearestLocation	higher	no motif	660
1028	ENSG00000164494	ENSG00000164494	PDSS2	prenyl (decaprenyl) diphosphate synthase - subunit 2	chr6	107461000	107461647	648	-3.11288	0.000883839	0.061132	upstream	-1436	1436	NearestLocation	lower	no motif	600
1029	ENSG00000229928	ENSG00000229928	LINC00400	long intergenic non-protein coding RNA 400	chr13	43157954	43158369	416	-2.80884	0.00088558	0.061132	upstream	-677	262	NearestLocation	lower	no motif	no motif
1030	ENSG00000241354	ENSG00000241354	RP11-1042B17.2		chr14	60603247	60603719	473	-2.80884	0.00088558	0.061132	upstream	-714	714	NearestLocation	lower	no motif	no motif
1031	ENSG00000252257	ENSG00000252257	RN7SKP265		chr3	181969939	181970307	369	-2.80848	0.000885656	0.061132	downstream	1480	1258	NearestLocation	lower	no motif	33
1032	ENSG00000264660	ENSG00000264660	RP11-381P6.1		chr17	20964156	20966845	2690	3.79165	0.000889961	0.0613689	inside	434	434	NearestLocation	higher	739; 745	369; 1746
1033	ENSG00000221963	ENSG00000221963	APOL6	apolipoprotein L - 6	chr22	35648124	35649439	1316	2.71087	0.000891238	0.0613967	overlapStart	-271	271	NearestLocation	higher	no motif	248; 585; 827
1034	ENSG00000188501	ENSG00000188501	LCTL	lactase-like	chr15	66564829	66565206	378	-2.78435	0.000893357	0.0614824	inside	1150	773	NearestLocation	lower	no motif	161; 371
1035	ENSG00000110080.1	ENSG00000110080	ST3GAL4	ST3 beta-galactoside alpha-2 - 3-sialyltransferase 4	chr11	126354523	126356357	1835	1.87987	0.000898262	0.0616743	overlapStart	-1117	717	NearestLocation	higher	1439	613; 1438; 1691
1036	ENSG00000267082	ENSG00000267082	CTC-510F12.2		chr19	11204713	11205429	717	3.18227	0.000898297	0.0616743	inside	1085	1085	NearestLocation	higher	566	350
1037	ENSG00000223324.1	ENSG00000223324	RN7SKP273		chr11	111681227	111681726	500	-2.73498	0.000899302	0.0616743	upstream	-1884	1385	NearestLocation	lower	no motif	no motif
1039	ENSG00000133619	ENSG00000133619	KRBA1	KRAB-A domain containing 1	chr7	149713300	149716187	2888	2.55341	0.000900654	0.0616825	overlapStart	-1481	1406	NearestLocation	higher	no motif	1017; 1252; 1368; 2347; 2481
1042	ENSG00000243053	ENSG00000243053	RPL31P58		chr17	28801495	28802117	623	-2.97179	0.000906321	0.0617485	upstream	-949	327	NearestLocation	lower	no motif	446; 481
1043	ENSG00000257045	ENSG00000257045	RP11-486F17.1		chr2	199324685	199325269	585	-2.67579	0.000906982	0.0617485	upstream	-625	41	NearestLocation	lower	no motif	368
1044	ENSG00000242244	ENSG00000242244	ATP5G1P3		chr3	138890687	138891430	744	3.36194	0.000907374	0.0617485	upstream	-730	730	NearestLocation	higher	384	no motif
1045	ENSG00000212135	ENSG00000212135	SNORD67	small nucleolar RNA - C/D box 67	chr11	46763330	46763732	403	-2.90458	0.000907719	0.0617485	upstream	-831	831	NearestLocation	lower	no motif	238; 298
1046	ENSG00000007216	ENSG00000007216	SLC13A2	solute carrier family 13 (sodium-dependent dicarboxylate transporter) - member 2	chr17	28471493	28471916	424	-2.90447	0.000907768	0.0617485	upstream	-1800	1377	NearestLocation	lower	no motif	142; 319
1047	ENSG00000255760	ENSG00000255760	RP11-428G5.5		chr12	31887051	31887930	880	2.50577	0.000910696	0.061834	overlapStart	152	152	NearestLocation	higher	no motif	345; 704
1048	ENSG00000178522	ENSG00000178522	AMBN	ameloblastin (enamel matrix protein)	chr4	70591991	70592290	300	-2.74301	0.000910869	0.061834	overlapStart	-265	34	NearestLocation	lower	no motif	no motif
1051	ENSG00000152767	ENSG00000152767	FARP1	FERM - RhoGEF (ARHGEF) and pleckstrin domain protein 1 (chondrocyte-derived)	chr13	98144326	98144791	466	-2.46584	0.000913901	0.0618661	inside	1764	1764	NearestLocation	lower	323	322
1052	ENSG00000144161	ENSG00000144161	ZC3H8	zinc finger CCCH-type containing 8	chr2	112254130	112255405	1276	1.4608	0.000917347	0.0620397	overlapStart	1006	269	NearestLocation	higher	650	17; 50
1053	ENSG00000254928	ENSG00000254928	RP11-702H23.6		chr11	74453377	74453828	452	-2.58946	0.000922457	0.0623253	upstream	-1971	1520	NearestLocation	lower	no motif	no motif
1054	ENSG00000101438	ENSG00000101438	SLC32A1	solute carrier family 32 (GABA vesicular transporter) - member 1	chr20	38722557	38722916	360	-2.46242	0.000925445	0.0624232	upstream	-1905	1546	NearestLocation	lower	no motif	no motif
1055	ENSG00000252897	ENSG00000252897	RNU6-685P		chr2	82266649	82267239	591	-2.72878	0.000925684	0.0624232	upstream	-1963	1373	NearestLocation	lower	no motif	488; 505; 559
1056	ENSG00000279119	ENSG00000279119	AC006449.2		chr17	38728024	38729036	1013	3.5579	0.000927424	0.0624649	overlapStart	174	174	NearestLocation	higher	no motif	469; 550; 617
1057	ENSG00000104343	ENSG00000104343	UBE2W	ubiquitin-conjugating enzyme E2W (putative)	chr8	73880109	73880668	560	-3.06173	0.000928079	0.0624649	upstream	-1199	1199	NearestLocation	lower	no motif	no motif
1058	ENSG00000239010	ENSG00000239010	RNU7-74P		chr4	40377744	40378531	788	-2.75053	0.000932869	0.0627272	upstream	-231	231	NearestLocation	lower	no motif	no motif
1059	ENSG00000103257	ENSG00000103257	SLC7A5	solute carrier family 7 (amino acid transporter light chain - L system) - member 5	chr16	87868014	87868921	908	1.56019	0.000935137	0.0628196	inside	1474	567	NearestLocation	higher	525; 714	713
1062	ENSG00000181201	ENSG00000181201	HIST3H2BA		chr1	228465830	228466372	543	-3.00937	0.000945295	0.0633203	upstream	-1204	1204	NearestLocation	lower	no motif	no motif
1063	ENSG00000126368	ENSG00000126368	NR1D1	nuclear receptor subfamily 1 - group D - member 1	chr17	40098761	40101151	2391	1.24574	0.000947407	0.063382	overlapStart	1964	426	NearestLocation	higher	383; 398; 679; 2288	397; 678; 968; 2190
1064	ENSG00000233335	ENSG00000233335	AC016696.1		chr2	46256600	46257094	495	-2.88036	0.000948019	0.063382	overlapEnd	577	83	NearestLocation	lower	no motif	350
1066	ENSG00000232926	ENSG00000232926	AC000078.5		chr22	19886471	19887534	1064	2.54427	0.000949862	0.0633845	overlapStart	-818	245	NearestLocation	higher	617	40; 872
1067	ENSG00000276730	ENSG00000276730	Hammerhead_HH9		chr9	36074038	36074677	640	-2.59911	0.000951931	0.0633879	downstream	1352	1276	NearestLocation	lower	no motif	no motif
1068	ENSG00000215297	ENSG00000215297	RP11-62E14.2		chr9	3365928	3366418	491	-2.78177	0.000952441	0.0633879	upstream	-1136	1136	NearestLocation	lower	no motif	160
1070	ENSG00000253369	ENSG00000253369	RP11-1081M5.1		chr8	53396127	53396507	381	-2.58777	0.00095352	0.0633879	upstream	-181	181	NearestLocation	lower	no motif	no motif
1071	ENSG00000186104	ENSG00000186104	CYP2R1	cytochrome P450 - family 2 - subfamily R - polypeptide 1	chr11	14890840	14892980	2141	1.41887	0.000954709	0.063407	overlapStart	1412	728	NearestLocation	higher	no motif	250; 785; 1150; 1276; 2109
1072	ENSG00000227498	ENSG00000227498	AC018359.3		chr3	34542311	34543331	1021	-2.82301	0.000958942	0.0635865	inside	1569	549	NearestLocation	lower	no motif	128
1073	ENSG00000163564	ENSG00000163564	PYHIN1	pyrin and HIN domain family - member 1	chr1	158932068	158932574	507	3.50295	0.000959222	0.0635865	inside	1272	1272	NearestLocation	higher	no motif	no motif
1075	ENSG00000249986	ENSG00000249986	YWHAQP6		chr3	141600856	141601207	352	-2.80321	0.000965056	0.0636926	upstream	-277	277	NearestLocation	lower	no motif	200
1076	ENSG00000168582	ENSG00000168582	CRYGA	crystallin - gamma A	chr2	208164468	208165025	558	-3.13254	0.000965312	0.0636926	upstream	-892	892	NearestLocation	lower	no motif	370
1077	ENSG00000211752	ENSG00000211752	TRBV27		chr7	142714263	142714827	565	2.73205	0.000965465	0.0636926	upstream	-1083	519	NearestLocation	higher	no motif	no motif
1078	ENSG00000255428	ENSG00000255428	RP11-794P6.1	uncharacterized LOC100132078	chr11	111416310	111418338	2029	-3.19117	0.000967686	0.0636926	overlapStart	1876	152	NearestLocation	lower	1696	520; 1169; 1530
1080	ENSG00000213880	ENSG00000213880	RPL7AP7		chr6	29805022	29805707	686	-2.94522	0.000968706	0.0636926	upstream	-1031	1031	NearestLocation	lower	350	53
1081	ENSG00000265813	ENSG00000265813	RN7SL300P		chr3	153198911	153199509	599	-2.70504	0.000969696	0.0636926	downstream	1106	191	NearestLocation	lower	no motif	121
1082	ENSG00000184925	ENSG00000184925	LCN12	lipocalin 12	chr9	136949208	136950596	1389	1.81427	0.000970232	0.0636926	overlapStart	-343	343	NearestLocation	higher	934	245
1083	ENSG00000198168	ENSG00000198168	SVIP	small VCP/p97-interacting protein	chr11	22831628	22832233	606	-2.35914	0.000971262	0.0636926	upstream	-1329	1329	NearestLocation	lower	no motif	183
1084	ENSG00000248375	ENSG00000248375	RP11-177B4.1		chr4	52719540	52720042	503	-2.66176	0.000971953	0.0636926	downstream	1291	39	NearestLocation	lower	no motif	45
1085	ENSG00000106003.1	ENSG00000106003	LFNG	LFNG O-fucosylpeptide 3-beta-N-acetylglucosaminyltransferase	chr7	2511803	2512634	832	3.58892	0.00097211	0.0636926	overlapStart	-726	105	NearestLocation	higher	no motif	434; 522
1086	ENSG00000221201	ENSG00000221201	AL049691.1		chr20	40372890	40373428	539	-2.75968	0.000972607	0.0636926	overlapStart	11	11	NearestLocation	lower	no motif	336; 431
1087	ENSG00000264564	ENSG00000264564	RP11-61D1.2		chr18	54524024	54524493	470	-2.94747	0.000974453	0.0637541	upstream	-1410	941	NearestLocation	lower	no motif	no motif
1089	ENSG00000105392	ENSG00000105392	CRX	cone-rod homeobox	chr19	47819370	47820025	656	-3.18952	0.000978439	0.0638615	overlapStart	-409	246	NearestLocation	lower	no motif	399; 469
1090	ENSG00000183625	ENSG00000183625	CCR3	chemokine (C-C motif) receptor 3	chr3	46163319	46163772	454	-2.93052	0.000979655	0.0638615	overlapStart	-285	168	NearestLocation	lower	no motif	105
1091	ENSG00000224585	ENSG00000224585	AC103563.5		chr2	94971609	94971952	344	-2.66754	0.000979729	0.0638615	downstream	558	2	NearestLocation	lower	no motif	no motif
1092	ENSG00000252376	ENSG00000252376	RNA5SP395		chr15	50463534	50464246	713	-2.81496	0.000980996	0.0638848	downstream	153	36	NearestLocation	lower	no motif	163; 486; 509; 672
1093	ENSG00000265109	ENSG00000265109	AC055811.1		chr17	17244285	17244902	618	-2.40853	0.000982209	0.0639045	downstream	1721	1638	NearestLocation	lower	no motif	no motif
1094	ENSG00000171505	ENSG00000171505	OR1N1	olfactory receptor - family 1 - subfamily N - member 1	chr9	122529050	122529398	349	-2.83	0.000985088	0.0640326	upstream	-1754	1754	NearestLocation	lower	no motif	13; 139
1095	ENSG00000252702	ENSG00000252702	RNU7-158P		chr4	183169087	183169703	617	-2.68694	0.000990371	0.0643165	includeFeature	330	261	NearestLocation	lower	no motif	152; 478
1096	ENSG00000233800	ENSG00000233800	RP11-295G24.4	uncharacterized LOC102725382	chr9	132946941	132947533	593	3.31552	0.000995581	0.0645951	overlapStart	-128	128	NearestLocation	higher	244	243; 266; 303; 377
1097	ENSG00000212829	ENSG00000212829	RPS26P3		chr9	9092181	9093024	844	-2.71873	0.000998325	0.0647086	downstream	1283	936	NearestLocation	lower	no motif	377; 423; 485
1098	ENSG00000222375	ENSG00000222375	RN7SKP127		chr16	29730315	29731587	1273	2.54141	0.000999173	0.0647086	includeFeature	1089	183	NearestLocation	higher	no motif	237; 405; 979
1099	ENSG00000075702	ENSG00000075702	WDR62	WD repeat domain 62 / uncharacterized LOC102725164	chr19	36056146	36056714	569	2.52287	0.00100263	0.0648725	inside	1265	1265	NearestLocation	higher	no motif	no motif
1100	ENSG00000188848.1	ENSG00000188848	BEND4	BEN domain containing 4	chr4	42152439	42153106	668	2.71901	0.00100639	0.0649266	overlapStart	439	228	NearestLocation	higher	no motif	no motif
1101	ENSG00000236896	ENSG00000236896	RP11-535C21.3	uncharacterized LOC101928408	chr9	97987383	97988157	775	-2.75275	0.00100666	0.0649266	overlapStart	273	273	NearestLocation	lower	no motif	213
1102	ENSG00000181656	ENSG00000181656	GPR88	G protein-coupled receptor 88	chr1	100539010	100540175	1166	-2.8476	0.00100678	0.0649266	inside	873	873	NearestLocation	lower	965	964; 1076
1104	ENSG00000278171	ENSG00000278171	RP11-476I15.5		chr20	64278562	64279148	587	-2.86123	0.00100979	0.0650367	downstream	256	1	NearestLocation	lower	no motif	381
1105	ENSG00000253632	ENSG00000253632	RP11-486M23.1		chr8	29526286	29526842	557	-3.0745	0.00101345	0.0651851	upstream	-1026	470	NearestLocation	lower	no motif	no motif
1106	ENSG00000233497	ENSG00000233497	HNRNPA1P60		chr11	110789006	110789455	450	-2.52093	0.00101495	0.0651851	upstream	-30	30	NearestLocation	lower	no motif	no motif
1107	ENSG00000205250	ENSG00000205250	E2F4	E2F transcription factor 4 - p107/p130-binding	chr16	67191675	67193725	2051	2.37772	0.00101499	0.0651851	overlapStart	-494	494	NearestLocation	higher	no motif	1087; 1490
1108	ENSG00000267262	ENSG00000267262	CTC-232P5.3	uncharacterized LOC101928872	chr19	6066867	6067368	502	-2.60373	0.00101581	0.0651851	upstream	-1086	585	NearestLocation	lower	no motif	no motif
1109	ENSG00000103528	ENSG00000103528	SYT17	synaptotagmin XVII	chr16	19167570	19168054	485	3.38284	0.00101863	0.0653065	overlapStart	-401	83	NearestLocation	higher	no motif	no motif
1111	ENSG00000277959	ENSG00000277959	RP11-45A17.2		chr10	131972402	131973533	1132	3.81771	0.0010232	0.0654802	downstream	1200	869	NearestLocation	higher	no motif	945; 956
1112	ENSG00000226767	ENSG00000226767	RP11-328P23.3		chr7	65508990	65510405	1416	2.54539	0.0010249	0.0654842	upstream	-46	46	NearestLocation	higher	no motif	1297
1113	ENSG00000215246	ENSG00000215246	RP11-43F13.3	uncharacterized LOC100506688	chr5	996722	997155	434	-2.79309	0.00102513	0.0654842	inside	586	153	NearestLocation	lower	no motif	no motif
1114	ENSG00000259820	ENSG00000259820	AC083843.1		chr8	134796347	134796695	349	-2.93953	0.00102902	0.0656729	inside	1925	1577	NearestLocation	lower	no motif	44; 117
1116	ENSG00000118513	ENSG00000118513	MYB	v-myb avian myeloblastosis viral oncogene homolog	chr6	135179838	135184206	4369	1.41275	0.00103265	0.0657854	overlapStart	-1477	1477	NearestLocation	higher	2720	8; 178; 727; 1771; 2121; 2445; 2719; 3636
1117	ENSG00000249465	ENSG00000249465	RBMXP4		chr4	109349252	109349657	406	-2.46268	0.00103499	0.0658334	upstream	-1793	1793	NearestLocation	lower	no motif	no motif
1118	ENSG00000252008	ENSG00000252008	RNU6-927P		chr12	124901255	124902117	863	2.5399	0.00103528	0.0658334	includeFeature	-257	257	NearestLocation	higher	no motif	136
1119	ENSG00000253152	ENSG00000253152	IGLV3-17		chr22	22740649	22740897	249	-2.82914	0.0010399	0.0660033	downstream	1705	1462	NearestLocation	lower	no motif	no motif
1121	ENSG00000166323	ENSG00000166323	C11orf65	chromosome 11 open reading frame 65	chr11	108466741	108468176	1436	-2.25748	0.00104077	0.0660033	overlapStart	790	645	NearestLocation	lower	no motif	158; 311
1122	ENSG00000232164	ENSG00000232164	AC092669.3		chr2	66383477	66384256	780	-2.76936	0.00104193	0.0660175	inside	171	171	NearestLocation	lower	no motif	no motif
1123	ENSG00000242134	ENSG00000242134	RPL5P13		chr4	142286603	142287322	720	-2.82171	0.00104576	0.0660993	overlapEnd	1022	303	NearestLocation	lower	no motif	no motif
1124	ENSG00000066294	ENSG00000066294	CD84	CD84 molecule	chr1	160578376	160578736	361	-2.64062	0.00104602	0.0660993	inside	1140	780	NearestLocation	lower	no motif	no motif
1125	ENSG00000260254	ENSG00000260254	AP000997.2		chr11	115636744	115637181	438	-2.42624	0.00104604	0.0660993	upstream	-1819	1382	NearestLocation	lower	no motif	333
1126	ENSG00000251024	ENSG00000251024	RP11-203B7.1		chr4	146106748	146107588	841	-2.72997	0.0010511	0.0663121	inside	1409	569	NearestLocation	lower	no motif	no motif
1127	ENSG00000198836	ENSG00000198836	OPA1	optic atrophy 1 (autosomal dominant)	chr3	193594617	193594848	232	-2.87666	0.00105134	0.0663121	inside	1473	1473	NearestLocation	lower	no motif	no motif
1128	ENSG00000260855	ENSG00000260855	RP11-439E19.10		chr1	246772678	246773774	1097	2.08729	0.00105224	0.0663121	inside	377	377	NearestLocation	higher	779	684
1130	ENSG00000201255	ENSG00000201255	RNU6-990P		chr17	30358493	30359000	508	-3.15895	0.00106256	0.0668091	upstream	-1970	1463	NearestLocation	lower	no motif	404
1131	ENSG00000272021	ENSG00000272021	AC008592.8		chr5	95848222	95849099	878	-2.80059	0.00106298	0.0668091	upstream	-1087	210	NearestLocation	lower	no motif	409
1132	ENSG00000135372	ENSG00000135372	NAT10	N-acetyltransferase 10 (GCN5-related)	chr11	34105244	34106522	1279	1.30326	0.00106589	0.0669317	overlapStart	-358	358	NearestLocation	higher	371; 499	no motif
1133	ENSG00000212434	ENSG00000212434	U3		chrX	69693603	69694080	478	-2.56535	0.00106722	0.0669556	downstream	647	448	NearestLocation	lower	no motif	314
1134	ENSG00000144647	ENSG00000144647	POMGNT2	protein O-linked mannose N-acetylglucosaminyltransferase 2 (beta 1 - 4-)	chr3	43105661	43106328	668	-2.81692	0.00107124	0.0671011	overlapStart	415	252	NearestLocation	lower	no motif	no motif
1135	ENSG00000252927	ENSG00000252927	RNA5SP404		chr16	9601662	9602172	511	-2.50709	0.00107145	0.0671011	downstream	1565	1434	NearestLocation	lower	no motif	314
1136	ENSG00000201707	ENSG00000201707	RNU6-818P		chr4	88202600	88203418	819	-2.60322	0.00107503	0.0672653	downstream	897	790	NearestLocation	lower	no motif	713
1137	ENSG00000140030	ENSG00000140030	GPR65	G protein-coupled receptor 65	chr14	88006092	88007136	1045	2.501	0.0010765	0.0672703	inside	968	968	NearestLocation	higher	no motif	255; 665
1139	ENSG00000252950	ENSG00000252950	RNA5SP490		chr21	32562231	32562706	476	-2.73122	0.00107798	0.0672703	upstream	-844	369	NearestLocation	lower	324	no motif
1140	ENSG00000185056	ENSG00000185056	C5orf47	chromosome 5 open reading frame 47	chr5	173972484	173973589	1106	-2.79915	0.00107907	0.0672787	upstream	-1295	190	NearestLocation	lower	684	384
1141	ENSG00000164300	ENSG00000164300	SERINC5	serine incorporator 5	chr5	80254208	80256918	2711	1.29048	0.00108106	0.0673432	overlapStart	1871	839	NearestLocation	higher	623	707; 1814; 2411
1142	ENSG00000182183	ENSG00000182183	FAM159A	family with sequence similarity 159 - member A	chr1	52632185	52634341	2157	2.8518	0.00108239	0.0673662	overlapStart	-1159	997	NearestLocation	higher	no motif	3; 1120; 1476
1143	ENSG00000238886	ENSG00000238886	SNORD121A	small nucleolar RNA - C/D box 121A	chr9	33951741	33952629	889	-2.7386	0.00108772	0.0676379	downstream	1109	140	NearestLocation	lower	no motif	287
1145	ENSG00000259056	ENSG00000259056	DUXAP1		chr2	84750973	84751719	747	-3.0271	0.00109408	0.0678768	overlapEnd	204	204	NearestLocation	lower	no motif	no motif
1146	ENSG00000117148	ENSG00000117148	ACTL8	actin-like 8	chr1	17755057	17756922	1866	3.81998	0.00109555	0.0678768	overlapStart	-256	256	NearestLocation	higher	268; 296	332; 961; 1715; 1802
1147	ENSG00000179399	ENSG00000179399	GPC5	glypican 5	chr13	91396866	91398101	1236	-2.71343	0.00109575	0.0678768	upstream	-1809	574	NearestLocation	lower	no motif	656
1148	ENSG00000162894	ENSG00000162894	FAIM3	Fas apoptotic inhibitory molecule 3	chr1	206922551	206924057	1507	3.7908	0.00109639	0.0678768	overlapStart	696	696	NearestLocation	higher	no motif	969
1149	ENSG00000276961.1	ENSG00000276961	MIR7848	microRNA 7848	chr8	133046212	133046879	668	-2.78072	0.00109978	0.0679815	includeFeature	369	269	NearestLocation	lower	no motif	305
1150	ENSG00000271856	ENSG00000271856	LINC01215	long intergenic non-protein coding RNA 1215	chr3	108127251	108127524	274	3.16054	0.00110002	0.0679815	inside	1430	1430	NearestLocation	higher	no motif	17
1151	ENSG00000164087	ENSG00000164087	POC1A	POC1 centriolar protein A	chr3	52153298	52155496	2199	1.21257	0.00110268	0.0680799	overlapStart	1392	806	NearestLocation	higher	1593	196; 370; 772; 1592
1152	ENSG00000100297	ENSG00000100297	MCM5	minichromosome maintenance complex component 5	chr22	35401075	35402311	1237	3.363	0.00110509	0.0680799	inside	1012	1012	NearestLocation	higher	no motif	591; 878; 1041
1153	ENSG00000225146	ENSG00000225146	AC073957.15		chr7	1030626	1031146	521	2.64659	0.00110545	0.0680799	inside	1601	1601	NearestLocation	higher	no motif	53; 160; 178
1154	ENSG00000271862	ENSG00000271862	RP11-343L5.2		chr5	83051411	83052001	591	-2.68577	0.00110549	0.0680799	upstream	-447	447	NearestLocation	lower	no motif	no motif
1155	ENSG00000260962	ENSG00000260962	LINC00557		chr13	94959222	94959577	356	-2.65977	0.00110898	0.0682218	upstream	-819	464	NearestLocation	lower	no motif	no motif
1156	ENSG00000027847	ENSG00000027847	B4GALT7	xylosylprotein beta 1 - 4-galactosyltransferase - polypeptide 7	chr5	177599059	177599466	408	-2.75478	0.00111026	0.0682218	upstream	-1041	634	NearestLocation	lower	no motif	264
1157	ENSG00000235817	ENSG00000235817	RP11-543E8.2		chr1	230610947	230611768	822	-2.553	0.0011107	0.0682218	downstream	1465	241	NearestLocation	lower	no motif	378
1159	ENSG00000123131	ENSG00000123131	PRDX4	peroxiredoxin 4	chrX	23662447	23662778	332	-2.49297	0.00111584	0.068418	upstream	-1815	1484	NearestLocation	lower	no motif	183
1160	ENSG00000138326	ENSG00000138326	RPS24	ribosomal protein S24	chr10	78033251	78035070	1820	1.19955	0.0011189	0.0685452	overlapStart	-509	509	NearestLocation	higher	1084	1009; 1067; 1663; 1698
1161	ENSG00000231566	ENSG00000231566	RP5-1158E12.3	uncharacterized LOC401585	chrX	45851427	45852067	641	-3.07529	0.0011231	0.0685452	overlapStart	63	63	NearestLocation	lower	no motif	no motif
1163	ENSG00000212404	ENSG00000212404	Y_RNA		chr2	182827623	182828198	576	-2.74879	0.00112373	0.0685452	overlapStart	-501	23	NearestLocation	lower	no motif	no motif
1164	ENSG00000267378	ENSG00000267378	CTC-400I9.3		chr19	30947072	30947949	878	-2.74818	0.00112392	0.0685452	inside	490	490	NearestLocation	lower	no motif	no motif
1165	ENSG00000219992	ENSG00000219992	RP11-420L9.2		chr6	3754637	3755167	531	-3.07524	0.00112493	0.0685452	overlapEnd	538	203	NearestLocation	lower	no motif	97; 115; 127
1166	ENSG00000249476	ENSG00000249476	CTD-2587M2.1	uncharacterized LOC285638	chr5	109326023	109326460	438	-2.60778	0.00112527	0.0685452	overlapStart	346	91	NearestLocation	lower	no motif	no motif
1167	ENSG00000232350	ENSG00000232350	LL22NC03-102D1.16		chr22	22688993	22689492	500	-2.95221	0.00112599	0.0685452	upstream	-838	339	NearestLocation	lower	no motif	266
1168	ENSG00000225935	ENSG00000225935	BANF1P5		chr7	107644272	107645003	732	3.13717	0.00112819	0.0685452	upstream	-1249	1249	NearestLocation	higher	no motif	375; 579
1169	ENSG00000272343	ENSG00000272343	RP11-140I16.3		chr8	56222604	56222921	318	-2.53335	0.0011286	0.0685452	overlapStart	-84	84	NearestLocation	lower	no motif	no motif
1171	ENSG00000272164	ENSG00000272164	RP11-180P8.5		chr17	63006068	63006453	386	-2.72044	0.00113112	0.068636	upstream	-916	916	NearestLocation	lower	no motif	no motif
1172	ENSG00000163900	ENSG00000163900	TMEM41A	transmembrane protein 41A	chr3	185500383	185500767	385	-2.57086	0.00113408	0.0687563	upstream	-1326	1326	NearestLocation	lower	no motif	358
1173	ENSG00000143412	ENSG00000143412	ANXA9	annexin A9	chr1	150981208	150982482	1275	3.47298	0.00113579	0.0688005	overlapStart	-809	465	NearestLocation	higher	no motif	952
1174	ENSG00000148156	ENSG00000148156	ACTL7B	actin-like 7B	chr9	108856511	108857008	498	-2.69069	0.00114092	0.069052	overlapStart	456	41	NearestLocation	lower	no motif	317
1175	ENSG00000279518	ENSG00000279518	AC083843.4		chr8	134783935	134784440	506	-2.95234	0.00115002	0.0695428	inside	1944	241	NearestLocation	lower	no motif	no motif
1176	ENSG00000257826.1	ENSG00000257826	RP11-116N8.4		chr14	36066731	36068701	1971	-3.03712	0.00115197	0.0696003	overlapStart	459	459	NearestLocation	lower	331	34; 339; 1117
1177	ENSG00000211815	ENSG00000211815	TRAV36DV7		chr14	22226391	22227059	669	-2.72773	0.00115302	0.069604	overlapStart	-355	195	NearestLocation	lower	no motif	44; 354
1178	ENSG00000216490.1	ENSG00000216490	IFI30	interferon - gamma-inducible protein 30	chr19	18172681	18175461	2781	1.79688	0.0011573	0.0697023	overlapStart	-481	481	NearestLocation	higher	917; 1842; 2569	976; 1494; 1615; 2568; 2647
1179	ENSG00000126249	ENSG00000126249	PDCD2L	programmed cell death 2-like	chr19	34403987	34405178	1192	1.15327	0.0011575	0.0697023	overlapStart	-397	397	NearestLocation	higher	780	no motif
1180	ENSG00000233410.1	ENSG00000233410	LINC01222		chr1	199019967	199020543	577	2.8512	0.00115762	0.0697023	inside	1070	494	NearestLocation	higher	no motif	no motif
1181	ENSG00000169313	ENSG00000169313	P2RY12	purinergic receptor P2Y - G-protein coupled - 12	chr3	151383747	151385257	1511	-3.11904	0.00116073	0.0698299	overlapStart	1065	445	NearestLocation	lower	786	1353
1182	ENSG00000171611	ENSG00000171611	PTCRA	pre T-cell antigen receptor alpha	chr6	42915553	42916128	576	3.00001	0.00116324	0.0698612	overlapStart	-436	139	NearestLocation	higher	no motif	408; 419; 486
1183	ENSG00000262209	ENSG00000262209	PCDHGB3	protocadherin gamma subfamily B - 3	chr5	141369425	141369967	543	-2.72048	0.00116483	0.0698612	upstream	-839	297	NearestLocation	lower	332	123; 331
1184	ENSG00000114698	ENSG00000114698	PLSCR4	phospholipid scramblase 4	chr3	146251738	146252362	625	-2.91275	0.00116544	0.0698612	upstream	-559	559	NearestLocation	lower	no motif	115
1185	ENSG00000237806	ENSG00000237806	FAUP2		chr3	181244658	181245063	406	-2.79978	0.00116658	0.0698612	upstream	-1757	1757	NearestLocation	lower	no motif	64
1186	ENSG00000233723	ENSG00000233723	LINC01122		chr2	58428900	58429261	362	-2.7401	0.00116793	0.0698612	inside	1101	1101	NearestLocation	lower	no motif	no motif
1187	ENSG00000259840	ENSG00000259840	LA16c-380A1.1		chr16	711605	712263	659	3.11128	0.00116794	0.0698612	upstream	-328	328	NearestLocation	higher	no motif	no motif
1188	ENSG00000258646	ENSG00000258646	RP11-950C14.3		chr14	75006834	75007290	457	-2.99631	0.00116821	0.0698612	inside	1647	1191	NearestLocation	lower	no motif	55
1189	ENSG00000013810	ENSG00000013810	TACC3	transforming - acidic coiled-coil containing protein 3	chr4	1722676	1723727	1052	2.61362	0.00117155	0.0700014	inside	1186	1186	NearestLocation	higher	602	no motif
1190	ENSG00000225974	ENSG00000225974	AC005550.5		chr7	15692412	15693076	665	-2.43808	0.0011774	0.0702885	upstream	-1558	1558	NearestLocation	lower	no motif	no motif
1191	ENSG00000228616	ENSG00000228616	RP11-66N11.7		chrX	153612531	153612995	465	-2.55179	0.00117836	0.0702885	overlapEnd	1837	70	NearestLocation	lower	no motif	151; 334
1192	ENSG00000100079	ENSG00000100079	LGALS2	lectin - galactoside-binding - soluble - 2	chr22	37582205	37582846	642	-2.89119	0.00118263	0.0703718	overlapStart	411	230	NearestLocation	lower	no motif	495
1193	ENSG00000122711	ENSG00000122711	SPINK4	serine peptidase inhibitor - Kazal type 4	chr9	33217999	33218703	705	-2.95775	0.0011833	0.0703718	overlapStart	-366	338	NearestLocation	lower	no motif	371
1195	ENSG00000116691	ENSG00000116691	MIIP	migration and invasion inhibitory protein	chr1	12019079	12020479	1401	1.20967	0.00118469	0.0703718	overlapStart	-387	387	NearestLocation	higher	529	203; 849
1196	ENSG00000134371	ENSG00000134371	CDC73	cell division cycle 73	chr1	193120094	193120711	618	-3.15904	0.00118638	0.0703718	upstream	-1923	1306	NearestLocation	lower	no motif	no motif
1197	ENSG00000269834	ENSG00000269834	CTD-3018O17.3	uncharacterized LOC102724105	chr19	52397214	52397439	226	-2.86507	0.00118653	0.0703718	inside	552	327	NearestLocation	lower	no motif	no motif
1198	ENSG00000089154	ENSG00000089154	GCN1L1	GCN1 general control of amino-acid synthesis 1-like 1 (yeast)	chr12	120193131	120193721	591	2.92768	0.00118702	0.0703718	inside	1579	989	NearestLocation	higher	no motif	127; 162
1199	ENSG00000256035	ENSG00000256035	AP000619.6		chr11	102806310	102806723	414	-3.03379	0.00118777	0.0703718	downstream	1606	225	NearestLocation	lower	no motif	no motif
1200	ENSG00000175470	ENSG00000175470	PPP2R2D	protein phosphatase 2 - regulatory subunit B - delta	chr10	131899505	131902586	3082	1.3179	0.00119182	0.0705053	overlapStart	-1139	1139	NearestLocation	higher	328	61; 327; 643; 771; 1648; 2925; 2942; 2992
1201	ENSG00000197362	ENSG00000197362	ZNF786	zinc finger protein 786	chr7	149089982	149091919	1938	1.57067	0.00119242	0.0705053	overlapStart	800	800	NearestLocation	higher	no motif	no motif
1202	ENSG00000215221	ENSG00000215221	UBA52P6		chr9	22012420	22012920	501	-2.93715	0.00119303	0.0705053	overlapEnd	265	116	NearestLocation	lower	no motif	1; 285
1203	ENSG00000212383	ENSG00000212383	SNORA48		chr12	56862194	56863207	1014	-2.71938	0.00119432	0.0705219	downstream	819	686	NearestLocation	lower	no motif	656; 696; 766
1205	ENSG00000176049.1	ENSG00000176049	JAKMIP2	janus kinase and microtubule interacting protein 2	chr5	147784172	147784626	455	-2.69566	0.00119794	0.0705307	upstream	-1324	1324	NearestLocation	lower	351	350
1207	ENSG00000124787	ENSG00000124787	RPP40	ribonuclease P/MRP 40kDa subunit	chr6	5003342	5004673	1332	1.17684	0.00119848	0.0705307	overlapStart	721	610	NearestLocation	higher	177	89; 176
1208	ENSG00000235056	ENSG00000235056	AC010983.1		chr2	195024484	195025056	573	-2.43346	0.00120044	0.070587	inside	1886	1314	NearestLocation	lower	no motif	191
1209	ENSG00000181123	ENSG00000181123	RP4-539M6.14		chr22	30477039	30477515	477	-2.60136	0.00120204	0.0706184	inside	1675	1675	NearestLocation	lower	449	391; 448
1210	ENSG00000101222	ENSG00000101222	SPEF1	sperm flagellar 1	chr20	3781012	3781609	598	-2.64285	0.00120299	0.0706184	overlapStart	436	161	NearestLocation	lower	no motif	237
1212	ENSG00000201616	ENSG00000201616	RNU1-91P		chr11	3049644	3050739	1096	-2.24205	0.0012128	0.0710192	upstream	-1123	1123	NearestLocation	lower	429	no motif
1213	ENSG00000268713	ENSG00000268713	CTC-444N24.8		chr19	57261568	57262263	696	-2.31247	0.00121285	0.0710192	inside	214	214	NearestLocation	lower	384	383
1214	ENSG00000213938	ENSG00000213938	SEPHS1P6		chr2	199658776	199659273	498	-2.69597	0.00121693	0.0711991	upstream	-775	278	NearestLocation	lower	no motif	128; 417
1215	ENSG00000234788	ENSG00000234788	HSPA8P3		chr10	26714636	26715237	602	-2.63068	0.00122058	0.0713534	inside	14	14	NearestLocation	lower	no motif	no motif
1216	ENSG00000187555	ENSG00000187555	USP7	ubiquitin specific peptidase 7 (herpes virus-associated)	chr16	8966154	8966423	270	-2.88405	0.00122639	0.0716334	upstream	-1640	1640	NearestLocation	lower	no motif	no motif
1217	ENSG00000230671	ENSG00000230671	NDUFS5P5		chr4	118400278	118401057	780	-2.75984	0.00122781	0.0716566	includeFeature	556	223	NearestLocation	lower	no motif	no motif
1218	ENSG00000201466	ENSG00000201466	Y_RNA		chr18	12759421	12759979	559	-2.80115	0.00122963	0.0717034	upstream	-1296	738	NearestLocation	lower	no motif	429
1221	ENSG00000242261	ENSG00000242261	MGC27345	uncharacterized protein MGC27345	chr7	128307698	128308731	1034	-2.7848	0.00124655	0.0724711	downstream	1049	20	NearestLocation	lower	no motif	522; 832
1222	ENSG00000259169	ENSG00000259169	GNRHR2P1		chr14	60401680	60402274	595	-2.72687	0.00124717	0.0724711	upstream	-1667	1667	NearestLocation	lower	no motif	487
1223	ENSG00000100058	ENSG00000100058	CRYBB2P1	crystallin - beta B2 pseudogene 1 / uncharacterized LOC101928623	chr22	25447037	25449084	2048	1.87166	0.00124796	0.0724711	overlapStart	-1068	979	NearestLocation	higher	no motif	89; 516
1224	ENSG00000250488	ENSG00000250488	RP11-6C14.1		chr4	159776495	159776897	403	-2.95691	0.00125155	0.0725839	inside	1289	887	NearestLocation	lower	no motif	293; 373
1225	ENSG00000132464	ENSG00000132464	ENAM	enamelin	chr4	70627574	70628219	646	-2.95667	0.00125299	0.0725839	upstream	-1170	525	NearestLocation	lower	no motif	468
1226	ENSG00000139211	ENSG00000139211	AMIGO2	adhesion molecule with Ig-like domain 2	chr12	47080405	47081466	1062	-2.02033	0.00125379	0.0725839	upstream	-454	454	NearestLocation	lower	no motif	23; 826
1227	ENSG00000104524	ENSG00000104524	PYCRL	pyrroline-5-carboxylate reductase-like	chr8	143610478	143613472	2995	4.21952	0.00125403	0.0725839	upstream	-705	705	NearestLocation	higher	1973	155; 260; 536; 1371; 1870; 1880; 2410; 2501
1228	ENSG00000203647	ENSG00000203647	RP11-320P11.1		chr3	66010268	66010645	378	-2.73046	0.00125539	0.072603	upstream	-1068	1068	NearestLocation	lower	no motif	267
1229	ENSG00000135775	ENSG00000135775	COG2	component of oligomeric golgi complex 2	chr1	230641234	230641661	428	-2.6224	0.00125744	0.0726615	upstream	-1255	828	NearestLocation	lower	no motif	no motif
1230	ENSG00000251941	ENSG00000251941	RNA5SP116		chr2	208052662	208053074	413	-2.62548	0.00126304	0.072925	downstream	1596	1087	NearestLocation	lower	380	no motif
1231	ENSG00000255299	ENSG00000255299	RP11-655C2.3		chr11	58506383	58506890	508	-2.54518	0.00126708	0.0730724	upstream	-625	625	NearestLocation	lower	no motif	207
1232	ENSG00000203392	ENSG00000203392	CTD-2026K11.6		chr15	75677968	75678318	351	-2.73832	0.00126767	0.0730724	upstream	-580	230	NearestLocation	lower	no motif	no motif
1233	ENSG00000259522	ENSG00000259522	RP11-468E2.2		chr14	24189672	24190196	525	-2.51568	0.00127255	0.0732468	inside	744	220	NearestLocation	lower	no motif	no motif
1234	ENSG00000252321	ENSG00000252321	RN7SKP83		chr2	85821384	85822032	649	-2.97447	0.00127288	0.0732468	upstream	-772	772	NearestLocation	lower	no motif	no motif
1235	ENSG00000235621	ENSG00000235621	LINC00494	long intergenic non-protein coding RNA 494	chr20	48359618	48360169	552	2.72875	0.00127415	0.0732468	overlapStart	-332	219	NearestLocation	higher	279	no motif
1236	ENSG00000259708	ENSG00000259708	RP11-762H8.3		chr15	78264759	78265535	777	-3.16635	0.00127486	0.0732468	upstream	-603	603	NearestLocation	lower	no motif	342; 354
1237	ENSG00000207778	ENSG00000207778	MIR122	microRNA 3591 / microRNA 122	chr18	58451684	58452331	648	-2.95604	0.00128163	0.0735636	downstream	616	508	NearestLocation	lower	no motif	220; 416
1238	ENSG00000279697	ENSG00000279697	RP11-643G5.2		chr11	89544874	89545156	283	-2.70628	0.00128247	0.0735636	overlapStart	-254	28	NearestLocation	lower	no motif	no motif
1239	ENSG00000256708	ENSG00000256708	RP11-444B24.2		chr12	68143129	68143564	436	-2.53881	0.00128755	0.0736538	overlapStart	-189	126	NearestLocation	lower	105	316
1240	ENSG00000280157	ENSG00000280157	RP11-520H14.7		chr1	228120938	228121509	572	-2.69572	0.00128784	0.0736538	upstream	-585	14	NearestLocation	lower	no motif	156; 517
1241	ENSG00000250192	ENSG00000250192	RP11-300M6.1		chr4	57153156	57153654	499	-2.58222	0.00128828	0.0736538	upstream	-1421	923	NearestLocation	lower	158	no motif
1242	ENSG00000178202.1	ENSG00000178202	KDELC2	KDEL (Lys-Asp-Glu-Leu) containing 2	chr11	108499343	108499729	387	-2.43272	0.00128871	0.0736538	upstream	-911	911	NearestLocation	lower	no motif	no motif
1244	ENSG00000104205	ENSG00000104205	SGK3	serum/glucocorticoid regulated kinase family - member 3 / C8orf44-SGK3 readthrough	chr8	66710785	66711437	653	-2.5297	0.0012952	0.0738242	upstream	-1633	981	NearestLocation	lower	no motif	no motif
1245	ENSG00000255471	ENSG00000255471	RP11-736K20.5		chr11	86926306	86926867	562	-2.67746	0.00129549	0.0738242	upstream	-1269	1269	NearestLocation	lower	no motif	no motif
1246	ENSG00000167100	ENSG00000167100	SAMD14	sterile alpha motif domain containing 14	chr17	50130345	50130972	628	-2.9325	0.00129593	0.0738242	upstream	-463	463	NearestLocation	lower	no motif	no motif
1248	ENSG00000207967	ENSG00000207967	MIR620	microRNA 620	chr12	116149491	116149945	455	-2.83011	0.00129752	0.0738242	upstream	-837	837	NearestLocation	lower	no motif	220
1249	ENSG00000198774	ENSG00000198774	RASSF9	Ras association (RalGDS/AF-6) domain family (N-terminal) member 9	chr12	85836277	85837171	895	-2.74308	0.00130004	0.0738463	overlapStart	293	293	NearestLocation	lower	no motif	no motif
1251	ENSG00000131737	ENSG00000131737	KRT34	keratin 34 / keratin - type I cuticular Ha4-like	chr17	41384101	41384529	429	-2.55525	0.00130332	0.0738463	upstream	-1698	1698	NearestLocation	lower	no motif	no motif
1253	ENSG00000157873	ENSG00000157873	TNFRSF14	tumor necrosis factor receptor superfamily - member 14	chr1	2554683	2555460	778	2.74565	0.00130398	0.0738463	upstream	-956	179	NearestLocation	higher	no motif	320; 384; 732
1254	ENSG00000228057	ENSG00000228057	SEC63P1		chr1	97544706	97545096	391	-2.72232	0.00130421	0.0738463	upstream	-995	605	NearestLocation	lower	no motif	no motif
1255	ENSG00000175065	ENSG00000175065	DSG4	desmoglein 4	chr18	31378574	31378867	294	-2.77247	0.00130666	0.0738723	inside	1797	1797	NearestLocation	lower	no motif	no motif
1256	ENSG00000119900	ENSG00000119900	OGFRL1	opioid growth factor receptor-like 1	chr6	71287271	71287565	295	-2.69701	0.00130678	0.0738723	upstream	-1532	1238	NearestLocation	lower	no motif	35; 164; 237
1257	ENSG00000255206	ENSG00000255206	RP11-403D15.2		chr8	68093556	68094112	557	-2.63536	0.00131128	0.0740323	inside	1525	969	NearestLocation	lower	no motif	no motif
1258	ENSG00000265249	ENSG00000265249	AC025280.1		chr16	84853818	84854349	532	-2.84183	0.00131171	0.0740323	downstream	850	751	NearestLocation	lower	no motif	no motif
1259	ENSG00000248773	ENSG00000248773	RP11-231L11.3		chr3	140971549	140971990	442	-2.74702	0.0013141	0.074075	upstream	-1195	754	NearestLocation	lower	no motif	no motif
1260	ENSG00000253485	ENSG00000253485	PCDHGA5	protocadherin gamma subfamily A - 5	chr5	141362307	141363405	1099	-2.61587	0.00131458	0.074075	upstream	-1925	827	NearestLocation	lower	no motif	no motif
1262	ENSG00000254890	ENSG00000254890	RP11-10A7.1		chr11	109487526	109488262	737	-3.16067	0.00132177	0.0742954	upstream	-102	102	NearestLocation	lower	no motif	no motif
1263	ENSG00000259545	ENSG00000259545	RP11-325E5.4		chr15	49178493	49178907	415	-2.81676	0.00132192	0.0742954	overlapStart	248	166	NearestLocation	lower	no motif	no motif
1264	ENSG00000268729	ENSG00000268729	CTD-2105E13.14		chr19	55313337	55313870	534	-2.7152	0.00132298	0.0742954	upstream	-842	842	NearestLocation	lower	no motif	no motif
1265	ENSG00000200558	ENSG00000200558	RNA5SP429		chr16	68740824	68741275	452	2.6807	0.00132455	0.0742954	upstream	-1656	1205	NearestLocation	higher	no motif	19; 68
1266	ENSG00000130598.1	ENSG00000130598	TNNI2	troponin I type 2 (skeletal - fast)	chr11	1837795	1838588	794	2.92882	0.00132483	0.0742954	upstream	-1194	401	NearestLocation	higher	542	180; 442; 654
1267	ENSG00000115935.1	ENSG00000115935	WIPF1	WAS/WASL interacting protein family - member 1	chr2	174681764	174682566	803	-2.58192	0.00132621	0.0743133	inside	1152	350	NearestLocation	lower	no motif	no motif
1269	ENSG00000101000	ENSG00000101000	PROCR	protein C receptor - endothelial	chr20	35172852	35173317	466	-2.81248	0.00133096	0.0744459	inside	779	779	NearestLocation	lower	no motif	no motif
1270	ENSG00000248827	ENSG00000248827	RP11-252I13.1		chr5	107725382	107725829	448	-2.43797	0.00133176	0.0744459	inside	421	421	NearestLocation	lower	no motif	no motif
1271	ENSG00000181896	ENSG00000181896	ZNF101	zinc finger protein 101	chr19	19667248	19667845	598	3.02883	0.001338	0.0746439	upstream	-1548	951	NearestLocation	higher	no motif	no motif
1272	ENSG00000223516	ENSG00000223516	AFF2-IT1		chrX	148547302	148547858	557	-2.9499	0.00133903	0.0746439	overlapEnd	424	95	NearestLocation	lower	no motif	519
1273	ENSG00000104660	ENSG00000104660	LEPROTL1	leptin receptor overlapping transcript-like 1	chr8	30096776	30097409	634	-2.70361	0.00133907	0.0746439	inside	1378	1378	NearestLocation	lower	no motif	428
1274	ENSG00000135452	ENSG00000135452	TSPAN31	tetraspanin 31 / uncharacterized LOC102724500	chr12	57736044	57736864	821	-2.93378	0.0013403	0.0746439	upstream	-1969	1149	NearestLocation	lower	no motif	no motif
1275	ENSG00000256072	ENSG00000256072	RP11-335I12.2		chr12	66257894	66258705	812	-2.93269	0.00134145	0.0746439	upstream	-460	460	NearestLocation	lower	no motif	247; 549
1277	ENSG00000105976.1	ENSG00000105976	MET	MET proto-oncogene - receptor tyrosine kinase	chr7	116673247	116674161	915	-3.0041	0.00134858	0.0749689	inside	857	857	NearestLocation	lower	no motif	54; 368
1278	ENSG00000159110	ENSG00000159110	IFNAR2	interferon (alpha - beta and omega) receptor 2	chr21	33229116	33231398	2283	1.35088	0.00135107	0.075048	overlapStart	-785	785	NearestLocation	higher	no motif	442
1280	ENSG00000014919	ENSG00000014919	COX15	cytochrome c oxidase assembly homolog 15 (yeast)	chr10	99730852	99733180	2329	1.37265	0.00135543	0.0751435	overlapStart	1248	1080	NearestLocation	higher	no motif	256; 493
1281	ENSG00000130158	ENSG00000130158	DOCK6	dedicator of cytokinesis 6	chr19	11264248	11264832	585	2.99228	0.00135619	0.0751435	upstream	-1767	1767	NearestLocation	higher	302	279; 432
1282	ENSG00000276758	ENSG00000276758	AC010518.2		chr19	54296960	54297377	418	-2.73732	0.00135707	0.0751435	upstream	-708	708	NearestLocation	lower	no motif	227
1283	ENSG00000273188	ENSG00000273188	RP3-402G11.25		chr22	50190473	50193572	3100	1.26065	0.00136415	0.0752554	includeFeature	1929	1170	NearestLocation	higher	no motif	2419; 2460
1284	ENSG00000177984	ENSG00000177984	LCN15	lipocalin 15	chr9	136767680	136768459	780	2.73356	0.00136423	0.0752554	upstream	-1425	1425	NearestLocation	higher	414	413; 538
1285	ENSG00000215424	ENSG00000215424	MCM3AP-AS1	MCM3AP antisense RNA 1 /	chr21	46230205	46231225	1021	2.81203	0.00136455	0.0752554	inside	988	988	NearestLocation	higher	no motif	158; 666; 861; 999
1286	ENSG00000236041	ENSG00000236041	COX6CP18		chr11	2772208	2773213	1006	3.43581	0.00136487	0.0752554	downstream	852	631	NearestLocation	higher	no motif	65; 782
1287	ENSG00000243499	ENSG00000243499	RPS6P21		chr12	131668892	131669901	1010	-3.02169	0.00136524	0.0752554	downstream	1400	646	NearestLocation	lower	no motif	16; 159; 395; 626; 996
1288	ENSG00000225661.1	ENSG00000225661	RPL14P5		chrX	1008176	1008699	524	2.21189	0.00136754	0.0752554	overlapEnd	1925	196	NearestLocation	higher	no motif	no motif
1289	ENSG00000239035	ENSG00000239035	snoU13		chr15	57278136	57278651	516	-2.85618	0.00136837	0.0752554	overlapEnd	537	22	NearestLocation	lower	no motif	17; 329
1290	ENSG00000272341	ENSG00000272341	RP1-151F17.2		chr6	16764581	16765081	501	-2.75456	0.00136881	0.0752554	inside	235	235	NearestLocation	lower	no motif	no motif
1291	ENSG00000252391.1	ENSG00000252391	RNU6-638P		chr17	78697538	78697946	409	-2.40832	0.00136892	0.0752554	upstream	-741	741	NearestLocation	lower	no motif	385
1292	ENSG00000153230	ENSG00000153230	OR14K1		chr1	247739506	247739965	460	-2.75722	0.0013698	0.0752554	overlapEnd	891	53	NearestLocation	lower	no motif	no motif
1293	ENSG00000279246	ENSG00000279246	RP11-286N22.14		chr11	61353237	61354114	878	3.20243	0.00137096	0.0752602	inside	993	363	NearestLocation	higher	no motif	481
1294	ENSG00000200086	ENSG00000200086	RNU6-433P		chr2	55015193	55016077	885	-2.73936	0.00137289	0.0753077	upstream	-672	672	NearestLocation	lower	no motif	568
1295	ENSG00000222022	ENSG00000222022	AC112721.1		chr2	237425181	237425589	409	-2.73422	0.00137651	0.0754472	overlapStart	95	95	NearestLocation	lower	no motif	no motif
1296	ENSG00000138757	ENSG00000138757	G3BP2	GTPase activating protein (SH3 domain) binding protein 2	chr4	75723333	75723946	614	-2.91747	0.00138131	0.0756092	inside	1192	579	NearestLocation	lower	no motif	no motif
1297	ENSG00000254731	ENSG00000254731	CTD-2005H7.1		chr11	86704849	86705213	365	-2.69085	0.00138162	0.0756092	inside	1750	1750	NearestLocation	lower	no motif	no motif
1298	ENSG00000228719	ENSG00000228719	RP5-1119A7.14		chr22	36453235	36454373	1139	2.83197	0.00138736	0.0758642	inside	1709	571	NearestLocation	higher	790	884; 1011
1299	ENSG00000276488	ENSG00000276488	CTD-2537I9.18		chr19	55613052	55613353	302	-2.59277	0.00138904	0.0758971	overlapStart	45	45	NearestLocation	lower	no motif	24; 201
1301	ENSG00000149531	ENSG00000149531	FRG1B	protein FRG1B-like	chr20	30376666	30377647	982	2.65851	0.00139493	0.076068	overlapStart	-515	466	NearestLocation	higher	no motif	no motif
1302	ENSG00000234190	ENSG00000234190	RP11-433J22.3		chr1	147776268	147776585	318	-2.66891	0.00139542	0.076068	upstream	-1322	1005	NearestLocation	lower	no motif	no motif
1303	ENSG00000126602	ENSG00000126602	TRAP1	TNF receptor-associated protein 1 / uncharacterized LOC101929751	chr16	3716058	3718249	2192	1.51089	0.00139818	0.0761597	overlapStart	1539	652	NearestLocation	higher	314; 1042	313; 418; 464; 902
1304	ENSG00000236305	ENSG00000236305	RP11-126L15.4		chr7	100851769	100853736	1968	1.33168	0.00139988	0.0761753	overlapStart	847	847	NearestLocation	higher	828	244; 262; 461; 604; 827; 1108
1305	ENSG00000275978	ENSG00000275978	Metazoa_SRP		chr14	34658411	34658992	582	-2.93964	0.00140141	0.0761753	downstream	1467	572	NearestLocation	lower	no motif	440
1306	ENSG00000202449	ENSG00000202449	SNORA63		chr4	14688768	14689274	507	-2.41178	0.00140172	0.0761753	upstream	-1942	1436	NearestLocation	lower	no motif	234
1307	ENSG00000254787	ENSG00000254787	CTD-2537O9.1		chr11	84722224	84722572	349	-2.90225	0.00140325	0.0761992	inside	1398	1398	NearestLocation	lower	no motif	no motif
1308	ENSG00000183929	ENSG00000183929	DUSP5P1	dual specificity phosphatase 5 pseudogene 1	chr1	228650732	228651082	351	-2.70377	0.00140462	0.0762148	inside	491	297	NearestLocation	lower	no motif	no motif
1309	ENSG00000115539	ENSG00000115539	PDCL3	phosducin-like 3	chr2	100562545	100564018	1474	1.46252	0.00141223	0.0765691	overlapStart	-145	145	NearestLocation	higher	no motif	166; 491; 504; 526; 866; 1282
1310	ENSG00000203364	ENSG00000203364	RP11-370F5.4		chr9	93146028	93147198	1171	2.7777	0.00141459	0.0766375	overlapStart	-1012	158	NearestLocation	higher	no motif	316; 363; 563; 1132
1311	ENSG00000239413	ENSG00000239413	RPS27P23		chr12	101426190	101426803	614	-2.68122	0.00141609	0.0766591	downstream	1749	1499	NearestLocation	lower	no motif	507
1312	ENSG00000140391	ENSG00000140391	TSPAN3	tetraspanin 3	chr15	77083516	77084979	1464	-2.62807	0.00141717	0.0766591	overlapStart	468	468	NearestLocation	lower	1013	755; 1135
1313	ENSG00000116824	ENSG00000116824	CD2	CD2 molecule	chr1	116754202	116754512	311	-2.79199	0.00141963	0.0767333	overlapStart	-183	127	NearestLocation	lower	195	194
1314	ENSG00000242703	ENSG00000242703	CCT4P1		chr7	140998669	140999212	544	-2.80619	0.00142285	0.0767655	inside	1131	588	NearestLocation	lower	no motif	510
1315	ENSG00000237807	ENSG00000237807	RP11-400K9.4		chr8	53522453	53523054	602	-2.57894	0.00142344	0.0767655	inside	1478	877	NearestLocation	lower	no motif	529
1317	ENSG00000269014	ENSG00000269014	CTB-147N14.4		chr19	46828594	46829535	942	-2.65882	0.00143089	0.076962	upstream	-154	154	NearestLocation	lower	no motif	no motif
1319	ENSG00000273851	ENSG00000273851	RP11-809H16.3		chr15	69023767	69024116	350	-2.75287	0.00143117	0.076962	inside	1537	60	NearestLocation	lower	no motif	no motif
1320	ENSG00000255492	ENSG00000255492	CTD-2381F24.1		chr11	11858447	11858800	354	-2.71141	0.00143153	0.076962	upstream	-1588	1588	NearestLocation	lower	no motif	264
1321	ENSG00000220563	ENSG00000220563	PKMP3		chr6	85660166	85660604	439	-2.66648	0.00143313	0.076962	inside	440	2	NearestLocation	lower	no motif	305
1322	ENSG00000252717	ENSG00000252717	RNU6-352P		chr1	101859121	101859607	487	-2.68296	0.00143441	0.076962	upstream	-730	244	NearestLocation	lower	no motif	no motif
1323	ENSG00000258615	ENSG00000258615	RP11-725G5.3		chr14	95199807	95200295	489	-2.56689	0.00143482	0.076962	downstream	768	462	NearestLocation	lower	no motif	15
1324	ENSG00000278708	ENSG00000278708	HOTTIP_2		chr7	27201247	27201710	464	-2.67423	0.00143866	0.0771094	upstream	-597	134	NearestLocation	lower	no motif	no motif
1325	ENSG00000178966	ENSG00000178966	RMI1	RecQ mediated genome instability 1	chr9	83982029	83982427	399	-2.67398	0.00144132	0.0771929	inside	1318	1318	NearestLocation	lower	no motif	no motif
1326	ENSG00000178222	ENSG00000178222	RNF212	ring finger protein 212	chr4	1111576	1112083	508	-2.61894	0.00144591	0.0773474	inside	1986	1479	NearestLocation	lower	no motif	132
1327	ENSG00000212114	ENSG00000212114	AC093267.1		chr5	122776833	122777320	488	-2.69005	0.00144664	0.0773474	upstream	-306	306	NearestLocation	lower	no motif	no motif
1328	ENSG00000216055.1	ENSG00000216055	AC097372.1		chr4	146122282	146122673	392	-2.82011	0.00144889	0.0773474	overlapStart	2	2	NearestLocation	lower	277	384
1329	ENSG00000224451	ENSG00000224451	ATP5F1P1		chr13	51598227	51598747	521	-2.49515	0.0014521	0.0773474	overlapStart	-189	189	NearestLocation	lower	no motif	no motif
1330	ENSG00000262758	ENSG00000262758	CTD-3195I5.1		chr17	3809939	3810698	760	-2.60669	0.00145211	0.0773474	upstream	-1085	1085	NearestLocation	lower	no motif	316; 458
1331	ENSG00000148832	ENSG00000148832	PAOX	polyamine oxidase (exo-N4-amino)	chr10	133377961	133379074	1114	2.80466	0.00145239	0.0773474	upstream	-1273	160	NearestLocation	higher	no motif	52
1332	ENSG00000207637	ENSG00000207637	MIR595	microRNA 595	chr7	158531415	158533048	1634	4.13786	0.00145272	0.0773474	includeFeature	1398	235	NearestLocation	higher	489; 1010	457; 526; 776; 1413
1333	ENSG00000232555	ENSG00000232555	AC104088.1		chr2	172313318	172314392	1075	-2.37618	0.00145387	0.0773474	upstream	-1969	895	NearestLocation	lower	no motif	577; 604
1334	ENSG00000125355	ENSG00000125355	TMEM255A	transmembrane protein 255A	chrX	120312226	120312969	744	-2.83784	0.00145411	0.0773474	upstream	-670	670	NearestLocation	lower	no motif	196
1335	ENSG00000230138	ENSG00000230138	RP11-117D22.2		chr1	53367741	53368490	750	2.261	0.00146063	0.0775241	overlapStart	504	245	NearestLocation	higher	no motif	388
1337	ENSG00000249400	ENSG00000249400	HMGB3P17		chr5	123468039	123468351	313	-2.52846	0.00146281	0.0775241	downstream	1390	430	NearestLocation	lower	no motif	no motif
1339	ENSG00000214456	ENSG00000214456	PLIN5	perilipin 5	chr19	4535014	4535584	571	2.73981	0.00146305	0.0775241	overlapStart	210	210	NearestLocation	higher	no motif	no motif
1340	ENSG00000182223	ENSG00000182223	ZAR1	zygote arrest 1	chr4	48491921	48492450	530	-2.65871	0.00146467	0.0775241	inside	1669	1669	NearestLocation	lower	no motif	224
1341	ENSG00000128989	ENSG00000128989	ARPP19	cAMP-regulated phosphoprotein - 19kDa	chr15	52569704	52570486	783	-3.14653	0.00146618	0.0775241	overlapStart	179	179	NearestLocation	lower	no motif	236
1342	ENSG00000254325	ENSG00000254325	RP11-318K15.2		chr8	55892454	55893409	956	-2.4631	0.00146735	0.0775241	upstream	-1141	186	NearestLocation	lower	no motif	735; 946
1343	ENSG00000243554	ENSG00000243554	AC004967.7		chr7	97970754	97972830	2077	1.56295	0.00146736	0.0775241	overlapStart	1500	576	NearestLocation	higher	893; 921; 957	298; 454; 620; 1268
1345	ENSG00000214727	ENSG00000214727	RPL5P35		chr22	49760584	49761519	936	2.72977	0.00147284	0.0776274	upstream	-1604	1604	NearestLocation	higher	no motif	no motif
1346	ENSG00000227878	ENSG00000227878	AC114760.1		chr2	196065376	196065735	360	-2.50901	0.00147374	0.0776274	upstream	-1413	1413	NearestLocation	lower	no motif	156
1347	ENSG00000002586	ENSG00000002586	CD99	CD99 molecule	chrX	2690843	2693274	2432	1.62753	0.00147491	0.0776274	overlapStart	-336	336	NearestLocation	higher	no motif	830; 1907; 2064
1348	ENSG00000134668	ENSG00000134668	SPOCD1	SPOC domain containing 1	chr1	31815851	31816345	495	2.86399	0.00147593	0.0776274	overlapStart	200	200	NearestLocation	higher	172	no motif
1350	ENSG00000201715	ENSG00000201715	RN7SKP133		chr5	17344804	17345486	683	-2.82949	0.0014865	0.0780827	upstream	-812	130	NearestLocation	lower	652	238
1351	ENSG00000264985	ENSG00000264985	RP11-449L23.2	uncharacterized LOC101928251	chr17	73513453	73514111	659	-2.82187	0.00148694	0.0780827	overlapStart	-232	232	NearestLocation	lower	no motif	503
1352	ENSG00000101220	ENSG00000101220	C20orf27	chromosome 20 open reading frame 27	chr20	3767127	3769349	2223	1.28001	0.00148857	0.0780827	overlapStart	1260	962	NearestLocation	higher	766	no motif
1353	ENSG00000276398	ENSG00000276398	RMST_9		chr12	97560812	97561832	1021	-2.34619	0.00148959	0.0780827	includeFeature	-44	44	NearestLocation	lower	no motif	no motif
1354	ENSG00000172336	ENSG00000172336	POP7	processing of precursor 7 - ribonuclease P/MRP subunit (S. cerevisiae)	chr7	100705138	100707170	2033	1.68915	0.00149041	0.0780827	overlapStart	-915	325	NearestLocation	higher	844	1981
1355	ENSG00000238141	ENSG00000238141	BRWD1-AS1	BRWD1 antisense RNA 1	chr21	39317184	39317976	793	-2.75579	0.00149127	0.0780827	inside	1477	1477	NearestLocation	lower	503	490
1356	ENSG00000134962	ENSG00000134962	KLB	klotho beta	chr4	39408178	39408899	722	-3.14933	0.00149432	0.0781842	inside	1325	1325	NearestLocation	lower	no motif	361
1357	ENSG00000146232	ENSG00000146232	NFKBIE	nuclear factor of kappa light polypeptide gene enhancer in B-cells inhibitor - epsilon	chr6	44263852	44265850	1999	1.07076	0.00149728	0.0782807	overlapStart	1936	62	NearestLocation	higher	1128; 1190	no motif
1358	ENSG00000125630	ENSG00000125630	POLR1B	polymerase (RNA) I polypeptide B - 128kDa	chr2	112541243	112544281	3039	1.35702	0.00149901	0.0783037	overlapStart	-672	672	NearestLocation	higher	1376	843; 1241; 1303; 1375; 1426
1359	ENSG00000226779	ENSG00000226779	NAALADL2-AS2	NAALADL2 antisense RNA 2	chr3	175272290	175272656	367	-2.65605	0.00150133	0.0783037	upstream	-1194	1194	NearestLocation	lower	no motif	286
1360	ENSG00000251775	ENSG00000251775	ACA59		chr2	63881794	63882746	953	-2.80206	0.00150413	0.0783037	downstream	1597	503	NearestLocation	lower	no motif	64
1361	ENSG00000171817	ENSG00000171817	ZNF540	zinc finger protein 540	chr19	37550989	37552051	1063	-2.63315	0.00150542	0.0783037	overlapStart	-417	417	NearestLocation	lower	no motif	no motif
1362	ENSG00000204740	ENSG00000204740	MALRD1	MAM and LDL receptor class A domain containing 1	chr10	19046802	19047202	401	-2.81274	0.00150574	0.0783037	upstream	-1969	1569	NearestLocation	lower	no motif	no motif
1363	ENSG00000272505	ENSG00000272505	RP11-981G7.6		chr8	10485602	10486145	544	-2.70784	0.00150666	0.0783037	upstream	-1205	662	NearestLocation	lower	no motif	no motif
1364	ENSG00000231688	ENSG00000231688	RPL21P43		chr3	168859032	168859583	552	-2.97021	0.00150786	0.0783037	overlapStart	98	98	NearestLocation	lower	no motif	no motif
1365	ENSG00000279886	ENSG00000279886	RP11-219G17.8		chr17	78250912	78252741	1830	2.26074	0.00150843	0.0783037	overlapStart	20	20	NearestLocation	higher	211	538; 1421; 1634; 1716
1366	ENSG00000217268	ENSG00000217268	TXNP7		chr6	74004336	74004782	447	-2.8765	0.00151165	0.0783037	overlapEnd	476	30	NearestLocation	lower	no motif	77
1367	ENSG00000234676	ENSG00000234676	IFT74-AS1	IFT74 antisense RNA 1	chr9	26955795	26957217	1423	-2.65802	0.00151218	0.0783037	overlapStart	500	15	NearestLocation	lower	no motif	164
1368	ENSG00000119431	ENSG00000119431	HDHD3	haloacid dehalogenase-like hydrolase domain containing 3	chr9	113376152	113377482	1331	2.23969	0.00151317	0.0783037	overlapStart	847	483	NearestLocation	higher	no motif	352
1370	ENSG00000221676	ENSG00000221676	RNU6ATAC	RNA - U6atac small nuclear (U12-dependent splicing)	chr9	134164294	134166238	1945	1.92721	0.00151432	0.0783037	includeFeature	270	145	NearestLocation	higher	1167; 1268; 1309	1308
1372	ENSG00000111837	ENSG00000111837	MAK	male germ cell-associated kinase	chr6	10837281	10839407	2127	2.54985	0.00151498	0.0783037	overlapStart	1274	852	NearestLocation	higher	no motif	no motif
1373	ENSG00000206711	ENSG00000206711	Y_RNA		chr4	166312488	166313411	924	-2.67082	0.00151555	0.0783037	includeFeature	546	377	NearestLocation	lower	no motif	240; 533
1374	ENSG00000277984	ENSG00000277984	RP11-735A19.3		chr11	95058947	95059567	621	-3.13593	0.00151961	0.0783684	downstream	1665	963	NearestLocation	lower	no motif	no motif
1375	ENSG00000110435	ENSG00000110435	PDHX	pyruvate dehydrogenase complex - component X	chr11	34915115	34915541	427	-2.75184	0.00152013	0.0783684	upstream	-714	288	NearestLocation	lower	no motif	no motif
1376	ENSG00000275827	ENSG00000275827	RP11-1O2.2		chr18	75925849	75926377	529	-2.73546	0.00152015	0.0783684	upstream	-1987	1459	NearestLocation	lower	no motif	no motif
1377	ENSG00000255886	ENSG00000255886	RP11-196H14.2		chr12	64097184	64097694	511	-2.44928	0.00152221	0.0784042	overlapStart	434	76	NearestLocation	lower	no motif	no motif
1379	ENSG00000162946	ENSG00000162946	DISC1	disrupted in schizophrenia 1	chr1	231625822	231627063	1242	-2.85333	0.00152481	0.0784042	overlapStart	-993	248	NearestLocation	lower	276	232
1380	ENSG00000229280	ENSG00000229280	RP11-374C13.1		chr1	4176504	4178076	1573	3.20098	0.0015253	0.0784042	upstream	-605	605	NearestLocation	higher	no motif	1277
1381	ENSG00000186205	ENSG00000186205	MARC1	mitochondrial amidoxime reducing component 1	chr1	220785776	220786549	774	-2.56843	0.00152687	0.0784274	upstream	-983	210	NearestLocation	lower	no motif	96; 392
1382	ENSG00000271227	ENSG00000271227	RP1-152L7.8		chr6	52688034	52688863	830	2.96269	0.00152952	0.0785059	overlapStart	-627	135	NearestLocation	higher	no motif	71
1383	ENSG00000237626	ENSG00000237626	RP11-406A20.1	uncharacterized LOC101927847	chr9	89977261	89977868	608	-2.49841	0.00153167	0.0785588	upstream	-1021	414	NearestLocation	lower	no motif	186
1384	ENSG00000106688	ENSG00000106688	SLC1A1	solute carrier family 1 (neuronal/epithelial high affinity glutamate transporter - system Xag) - member 1	chr9	4489713	4491410	1698	-2.84138	0.00153411	0.078605	overlapStart	-731	731	NearestLocation	lower	no motif	no motif
1385	ENSG00000211498	ENSG00000211498	AC093311.1		chr5	94577179	94577786	608	-2.68683	0.00153533	0.078605	upstream	-1590	983	NearestLocation	lower	no motif	367
1386	ENSG00000227729	ENSG00000227729	RD3L	retinal degeneration 3-like	chr14	103940562	103941202	641	-2.9645	0.00153592	0.078605	inside	1746	136	NearestLocation	lower	no motif	no motif
1387	ENSG00000277938	ENSG00000277938	RP5-965G21.3	uncharacterized LOC102723473	chr20	25230000	25230615	616	-2.7399	0.00153978	0.0787452	inside	850	850	NearestLocation	lower	no motif	235
1388	ENSG00000259870	ENSG00000259870	RP11-753A21.2		chr15	97877679	97878139	461	-2.88636	0.0015455	0.078801	inside	1390	247	NearestLocation	lower	no motif	no motif
1389	ENSG00000107874	ENSG00000107874	CUEDC2	CUE domain containing 2	chr10	102431444	102432970	1527	3.06057	0.00154556	0.078801	overlapStart	1217	309	NearestLocation	higher	no motif	899
1390	ENSG00000237576	ENSG00000237576	AC097495.2		chr2	68831207	68831978	772	-2.75041	0.00154572	0.078801	upstream	-837	66	NearestLocation	lower	no motif	143
1392	ENSG00000250982	ENSG00000250982	RP11-159J3.1		chr16	28241830	28242502	673	-2.67582	0.00154648	0.078801	upstream	-1162	1162	NearestLocation	lower	no motif	17
1393	ENSG00000244436	ENSG00000244436	RP11-428G5.1		chr12	31896274	31897189	916	2.45467	0.00155082	0.0789649	upstream	-1546	631	NearestLocation	higher	no motif	289; 327; 535
1394	ENSG00000260851	ENSG00000260851	RP11-403P17.5		chr16	66515370	66517376	2007	1.65243	0.00155212	0.0789739	overlapStart	1942	64	NearestLocation	higher	1589	320; 874; 1029; 1498; 1635
1395	ENSG00000255254	ENSG00000255254	HIGD1AP5		chr11	18106517	18106993	477	-2.69977	0.00155493	0.079045	includeFeature	-66	66	NearestLocation	lower	no motif	no motif
1396	ENSG00000252174	ENSG00000252174	RNU7-18P		chr3	196073309	196073640	332	-2.3901	0.00155577	0.079045	downstream	490	429	NearestLocation	lower	no motif	no motif
1397	ENSG00000143774	ENSG00000143774	GUK1	guanylate kinase 1	chr1	228139614	228142737	3124	1.51944	0.00155707	0.0790537	overlapStart	-348	348	NearestLocation	higher	2203	314; 515; 1044; 1069; 1257; 2253; 2704; 2810
1398	ENSG00000232184	ENSG00000232184	RP11-370K11.1		chr1	243739656	243740060	405	-2.73884	0.00156457	0.0792951	inside	1165	761	NearestLocation	lower	no motif	no motif
1400	ENSG00000229727	ENSG00000229727	AC013460.1	uncharacterized LOC100506274	chr2	7421709	7422112	404	-2.50278	0.0015652	0.0792951	inside	448	448	NearestLocation	lower	no motif	164
1401	ENSG00000188655	ENSG00000188655	RNASE9	ribonuclease - RNase A family - 9 (non-active)	chr14	20559805	20560152	348	-2.3337	0.00156699	0.0793284	inside	1126	779	NearestLocation	lower	no motif	no motif
1402	ENSG00000224342	ENSG00000224342	AC007879.1		chr2	207174457	207174853	397	-2.69777	0.00156848	0.0793467	inside	823	823	NearestLocation	lower	no motif	58
1403	ENSG00000267905	ENSG00000267905	CTD-2616J11.16		chr19	51340437	51340792	356	-2.65624	0.00157541	0.0796364	overlapStart	-258	97	NearestLocation	lower	no motif	96; 273
1404	ENSG00000227014	ENSG00000227014	AC007285.6		chr7	29987473	29989104	1632	-2.23415	0.00157648	0.0796364	overlapStart	-1127	504	NearestLocation	lower	no motif	288; 1047; 1128
1405	ENSG00000179886	ENSG00000179886	TIGD5	tigger transposable element derived 5	chr8	143595932	143598751	2820	2.24752	0.00158348	0.0799032	overlapStart	-1903	916	NearestLocation	higher	144; 1216	391; 1065; 1262; 2281
1406	ENSG00000243550	ENSG00000243550	LINC01214	long intergenic non-protein coding RNA 1214	chr3	150288249	150288960	712	-3.04692	0.00158432	0.0799032	upstream	-876	876	NearestLocation	lower	no motif	687
1407	ENSG00000177030	ENSG00000177030	DEAF1	DEAF1 transcription factor	chr11	707405	708869	1465	2.84881	0.00158517	0.0799032	upstream	-690	690	NearestLocation	higher	458	4; 267; 794; 1386
1408	ENSG00000176979	ENSG00000176979	TRIM60	tripartite motif containing 60	chr4	165032454	165032968	515	-2.66983	0.00158738	0.0799186	inside	501	501	NearestLocation	lower	184	no motif
1409	ENSG00000253229	ENSG00000253229	HIGD1AP6		chr8	75301269	75301961	693	-2.55474	0.00158775	0.0799186	upstream	-1027	335	NearestLocation	lower	no motif	254
1410	ENSG00000159423	ENSG00000159423	ALDH4A1	aldehyde dehydrogenase 4 family - member A1	chr1	18902012	18903350	1339	2.32303	0.00159098	0.079936	overlapStart	769	569	NearestLocation	higher	936	no motif
1411	ENSG00000258806	ENSG00000258806	OR11H7		chr14	20227409	20227917	509	-2.58967	0.00159154	0.079936	upstream	-1993	1485	NearestLocation	lower	no motif	no motif
1412	ENSG00000259457	ENSG00000259457	RP11-279F6.2		chr15	69565171	69565436	266	-2.60215	0.00159405	0.079936	inside	619	354	NearestLocation	lower	no motif	190; 202
1413	ENSG00000235597	ENSG00000235597	LINC01102	long intergenic non-protein coding RNA 1102	chr2	104434172	104434844	673	3.13465	0.00159689	0.079936	inside	905	905	NearestLocation	higher	no motif	no motif
1414	ENSG00000237429	ENSG00000237429	RP1-159A19.4		chr1	27525183	27528632	3450	3.20385	0.00159746	0.079936	overlapStart	-622	622	NearestLocation	higher	964; 1729; 2333	996; 1392; 2483; 3031
1415	ENSG00000196668	ENSG00000196668	LINC00173	long intergenic non-protein coding RNA 173	chr12	116532236	116534299	2064	2.92264	0.00159974	0.079936	overlapStart	-1186	877	NearestLocation	higher	514	19; 72; 349; 480; 1664
1416	ENSG00000160781	ENSG00000160781	PAQR6	progestin and adipoQ receptor family member VI	chr1	156248911	156249272	362	-2.6113	0.00160011	0.079936	upstream	-794	794	NearestLocation	lower	no motif	no motif
1417	ENSG00000167775	ENSG00000167775	CD320	CD320 molecule	chr19	8306866	8308955	2090	1.50349	0.00160065	0.079936	overlapStart	1490	599	NearestLocation	higher	1161	205; 1073; 1968
1418	ENSG00000133392	ENSG00000133392	MYH11	myosin - heavy chain 11 - smooth muscle	chr16	15856914	15857515	602	2.86881	0.00160076	0.079936	overlapStart	119	119	NearestLocation	higher	no motif	no motif
1419	ENSG00000178107	ENSG00000178107	RP11-998D10.4		chr14	21109631	21110008	378	-2.61478	0.00160102	0.079936	inside	1588	1588	NearestLocation	lower	no motif	no motif
1420	ENSG00000146530	ENSG00000146530	VWDE	von Willebrand factor D and EGF domains	chr7	12403356	12403948	593	-2.9197	0.00160117	0.079936	overlapStart	585	7	NearestLocation	lower	no motif	372
1421	ENSG00000201119	ENSG00000201119	RNU1-33P		chr6	145461550	145461821	272	-2.6085	0.00160175	0.079936	downstream	1849	1417	NearestLocation	lower	no motif	80
1422	ENSG00000154059	ENSG00000154059	IMPACT	impact RWD domain protein	chr18	24426063	24427978	1916	-2.66708	0.00160368	0.0799755	overlapStart	-553	553	NearestLocation	lower	1182; 1556	727
1423	ENSG00000177398.1	ENSG00000177398	UMODL1	uromodulin-like 1	chr21	42063545	42064614	1070	1.71179	0.00160979	0.0802235	inside	586	586	NearestLocation	higher	no motif	934
1424	ENSG00000170820	ENSG00000170820	FSHR	follicle stimulating hormone receptor	chr2	49152714	49153217	504	-2.72287	0.00161179	0.0802662	inside	1823	1320	NearestLocation	lower	no motif	478
1425	ENSG00000186335	ENSG00000186335	SLC36A2	solute carrier family 36 (proton/amino acid symporter) - member 2	chr5	151346382	151346702	321	-2.5956	0.00161413	0.0803134	inside	1208	888	NearestLocation	lower	no motif	no motif
1426	ENSG00000250834	ENSG00000250834	KRT18P54		chr4	135372781	135373278	498	-2.66482	0.00161502	0.0803134	upstream	-857	857	NearestLocation	lower	no motif	225; 308
1427	ENSG00000280250	ENSG00000280250	RP11-6L6.6		chr4	146231598	146232224	627	-2.8462	0.00161824	0.0804164	overlapStart	-294	43	NearestLocation	lower	no motif	354
1428	ENSG00000277590	ENSG00000277590	MIR7845	microRNA 7845	chr2	207165922	207167001	1080	-3.08527	0.0016209	0.0804612	includeFeature	-478	478	NearestLocation	lower	no motif	no motif
1429	ENSG00000270755	ENSG00000270755	RP11-138E2.1		chr9	130045055	130045842	788	-2.69285	0.00162246	0.0804612	overlapEnd	342	26	NearestLocation	lower	no motif	no motif
1430	ENSG00000166526	ENSG00000166526	ZNF3	zinc finger protein 3	chr7	100080716	100082413	1698	1.61367	0.00162275	0.0804612	inside	1832	135	NearestLocation	higher	no motif	359; 1495; 1553
1431	ENSG00000269053	ENSG00000269053	CTD-2521M24.8		chr19	17419040	17420884	1845	1.74341	0.00162372	0.0804612	includeFeature	734	265	NearestLocation	higher	no motif	500; 731
1432	ENSG00000175206.1	ENSG00000175206	NPPA	natriuretic peptide A	chr1	11849813	11850544	732	-2.41735	0.00162616	0.0805252	upstream	-1468	1468	NearestLocation	lower	no motif	196
1433	ENSG00000100532	ENSG00000100532	CGRRF1	cell growth regulator with ring finger domain 1	chr14	54508264	54508652	389	-2.65044	0.00162884	0.0806013	upstream	-1548	1160	NearestLocation	lower	no motif	377
1434	ENSG00000143157	ENSG00000143157	POGK	pogo transposable element with KRAB domain	chr1	166838816	166840701	1886	1.40758	0.00163091	0.0806451	overlapStart	-631	631	NearestLocation	higher	659	342; 350; 1227
1435	ENSG00000188778	ENSG00000188778	ADRB3	adrenoceptor beta 3	chr8	37966388	37967327	940	-2.1304	0.00163358	0.0806451	overlapStart	577	362	NearestLocation	lower	no motif	no motif
1436	ENSG00000183691	ENSG00000183691	NOG	noggin	chr17	56595141	56595978	838	-2.63478	0.00163361	0.0806451	overlapEnd	1442	388	NearestLocation	lower	681	353
1438	ENSG00000038002	ENSG00000038002	AGA	aspartylglucosaminidase	chr4	177440755	177443306	2552	1.5638	0.00163547	0.0806451	overlapStart	1748	803	NearestLocation	higher	1035	277; 309; 678; 1034
1439	ENSG00000215790	ENSG00000215790	SLC35E2	solute carrier family 35 - member E2	chr1	1746307	1746624	318	2.81829	0.001637	0.0806643	upstream	-315	315	NearestLocation	higher	no motif	no motif
1440	ENSG00000089053	ENSG00000089053	ANAPC5	anaphase promoting complex subunit 5 / uncharacterized LOC102725415	chr12	121398515	121399036	522	-2.75939	0.0016474	0.0811083	inside	1381	860	NearestLocation	lower	no motif	319
1441	ENSG00000258383	ENSG00000258383	CTD-2200A16.1		chr14	99331380	99332188	809	-2.69163	0.00165107	0.0811083	overlapStart	635	173	NearestLocation	lower	no motif	76
1443	ENSG00000149968	ENSG00000149968	MMP3	matrix metallopeptidase 3 (stromelysin 1 - progelatinase)	chr11	102845465	102845900	436	-2.92018	0.00165394	0.0811083	upstream	-1662	1662	NearestLocation	lower	no motif	no motif
1444	ENSG00000258424	ENSG00000258424	RP11-471B22.2		chr14	90406430	90407275	846	-2.69485	0.00165406	0.0811083	upstream	-1195	1195	NearestLocation	lower	no motif	no motif
1446	ENSG00000200216	ENSG00000200216	RNU6-745P		chr15	70192092	70192449	358	-2.82365	0.00165485	0.0811083	upstream	-1144	787	NearestLocation	lower	no motif	no motif
1447	ENSG00000270704	ENSG00000270704	SNORD64	small nucleolar RNA - C/D box 64	chr15	24983794	24984532	739	-2.75913	0.00165529	0.0811083	upstream	-1070	332	NearestLocation	lower	no motif	357; 439
1448	ENSG00000274664	ENSG00000274664	RP11-169D4.4		chr11	72562722	72563542	821	-2.90573	0.0016564	0.0811083	downstream	678	168	NearestLocation	lower	no motif	no motif
1449	ENSG00000277171	ENSG00000277171	RP11-191H23.1		chr2	79546622	79547119	498	-2.52375	0.00165989	0.0812223	downstream	1506	32	NearestLocation	lower	no motif	no motif
1450	ENSG00000136842	ENSG00000136842	TMOD1	tropomodulin 1	chr9	97502108	97502602	495	-2.70997	0.00166909	0.0816158	inside	928	928	NearestLocation	lower	no motif	235
1451	ENSG00000279242	ENSG00000279242	RP11-195O1.5		chr10	32541614	32542051	438	-2.861	0.00167189	0.0816958	upstream	-1755	1318	NearestLocation	lower	no motif	no motif
1452	ENSG00000225578	ENSG00000225578	NCBP2-AS1		chr3	196939366	196940097	732	-2.4661	0.00167458	0.0817704	overlapStart	-511	220	NearestLocation	lower	no motif	676
1453	ENSG00000272602	ENSG00000272602	ZNF595	zinc finger protein 595	chr4	51423	52277	855	1.52778	0.00167953	0.0818883	upstream	-1862	1008	NearestLocation	higher	367	45
1454	ENSG00000279981	ENSG00000279981	RP11-196B3.2		chr18	79496054	79496910	857	3.30705	0.00168103	0.0818883	overlapStart	-4	4	NearestLocation	higher	no motif	73
1456	ENSG00000135454	ENSG00000135454	B4GALNT1	beta-1 - 4-N-acetyl-galactosaminyl transferase 1	chr12	57631449	57632642	1194	3.017	0.00168204	0.0818883	inside	1906	713	NearestLocation	higher	no motif	381; 961
1457	ENSG00000275158	ENSG00000275158	TRBV12-5		chr7	142579069	142580006	938	-2.4223	0.00168282	0.0818883	upstream	-1848	911	NearestLocation	lower	no motif	679
1458	ENSG00000273960	ENSG00000273960	AL645937.1		chr6	29199826	29200371	546	-2.76268	0.00168576	0.0819744	upstream	-1942	1397	NearestLocation	lower	no motif	171; 185
1459	ENSG00000102967	ENSG00000102967	DHODH	dihydroorotate dehydrogenase (quinone)	chr16	72008131	72009308	1178	1.22951	0.00168893	0.0820719	overlapStart	-457	457	NearestLocation	higher	455; 827	646; 826; 940
1460	ENSG00000212176	ENSG00000212176	RNA5SP207		chr6	41237674	41238478	805	-3.06742	0.00169373	0.0821323	downstream	1952	1042	NearestLocation	lower	no motif	162; 381; 607
1461	ENSG00000227811	ENSG00000227811	FAM212B-AS1	FAM212B antisense RNA 1	chr1	111741132	111741646	515	-2.14285	0.00169446	0.0821323	inside	1291	1291	NearestLocation	lower	no motif	no motif
1463	ENSG00000211787	ENSG00000211787	TRAV8-3		chr14	21853850	21854236	387	-2.80923	0.00169582	0.0821323	downstream	1292	844	NearestLocation	lower	no motif	no motif
1464	ENSG00000176896	ENSG00000176896	TCEANC	transcription elongation factor A (SII) N-terminal and central domain containing	chrX	13651251	13651797	547	-2.48283	0.00169602	0.0821323	upstream	-1938	1392	NearestLocation	lower	no motif	359; 511
1465	ENSG00000207153	ENSG00000207153	RNU6-933P		chr11	60983363	60984029	667	-2.85244	0.00170112	0.0823225	downstream	1804	1032	NearestLocation	lower	no motif	20
1466	ENSG00000167183.1	ENSG00000167183	PRR15L	proline rich 15-like	chr17	47956446	47957811	1366	-3.01515	0.00170396	0.0824036	inside	1432	67	NearestLocation	lower	no motif	98; 440; 655; 950; 1260; 1303
1467	ENSG00000201852	ENSG00000201852	RNU6-702P		chr18	22181076	22181519	444	-2.78756	0.00170718	0.0825022	upstream	-858	858	NearestLocation	lower	no motif	no motif
1468	ENSG00000240454	ENSG00000240454	RPL39P26		chr11	13685871	13686260	390	-2.8885	0.00170955	0.08256	upstream	-215	215	NearestLocation	lower	no motif	no motif
1469	ENSG00000248745	ENSG00000248745	NMNAT1P4		chr4	145454910	145455318	409	-2.84554	0.00171148	0.0825875	upstream	-1095	687	NearestLocation	lower	no motif	no motif
1470	ENSG00000137507	ENSG00000137507	LRRC32	leucine rich repeat containing 32	chr11	76672229	76673494	1266	2.05335	0.00171424	0.0825875	upstream	-1482	1482	NearestLocation	higher	847	216; 609; 618; 979
1471	ENSG00000251148	ENSG00000251148	RP11-478C1.7		chr4	2296455	2297221	767	3.07462	0.00171509	0.0825875	inside	871	871	NearestLocation	higher	no motif	673
1472	ENSG00000147799	ENSG00000147799	ARHGAP39	Rho GTPase activating protein 39	chr8	144606308	144608664	2357	3.00895	0.00171657	0.0825875	upstream	-492	492	NearestLocation	higher	227; 859	226; 858; 960; 1352; 1930
1473	ENSG00000178163	ENSG00000178163	ZNF518B	zinc finger protein 518B	chr4	10456338	10457528	1191	-2.50556	0.00171669	0.0825875	overlapStart	1072	118	NearestLocation	lower	no motif	117; 914
1474	ENSG00000243902	ENSG00000243902	RP1-63G5.5	extracellular leucine-rich repeat and fibronectin type III domain containing 2 /	chr22	37425593	37426710	1118	3.82685	0.00171717	0.0825875	inside	1852	735	NearestLocation	higher	no motif	4
1475	ENSG00000225643	ENSG00000225643	RP11-70P17.1		chr1	25580680	25581404	725	2.99629	0.00171995	0.0826645	upstream	-798	74	NearestLocation	higher	no motif	122; 462; 504; 580
1476	ENSG00000270894	ENSG00000270894	AC015849.13		chr17	35819007	35819330	324	-2.73554	0.00172414	0.0827422	inside	608	608	NearestLocation	lower	no motif	240
1477	ENSG00000268798	ENSG00000268798	CTB-25B13.5		chr19	1439704	1440369	666	3.48428	0.00172551	0.0827422	upstream	-1135	470	NearestLocation	higher	no motif	113; 319
1478	ENSG00000129968	ENSG00000129968	ABHD17A	abhydrolase domain containing 17A / abhydrolase domain-containing protein FAM108A2/A3-like	chr19	1886884	1887611	728	3.33228	0.00172565	0.0827422	upstream	-1337	1337	NearestLocation	higher	no motif	no motif
1479	ENSG00000100991.1	ENSG00000100991	TRPC4AP	transient receptor potential cation channel - subfamily C - member 4 associated protein	chr20	35092127	35093306	1180	1.32104	0.00172672	0.0827422	overlapStart	744	435	NearestLocation	higher	1039	331; 961; 1038
1480	ENSG00000141526	ENSG00000141526	SLC16A3	solute carrier family 16 (monocarboxylate transporter) - member 3 / microRNA 6787	chr17	82227754	82229392	1639	2.34105	0.00172902	0.0827422	overlapStart	-643	643	NearestLocation	higher	18	181; 471
1481	ENSG00000276176	ENSG00000276176	MIR6090	microRNA 6090	chr11	128520955	128523347	2393	1.71249	0.00172932	0.0827422	includeFeature	-1435	898	NearestLocation	higher	no motif	273; 459; 1840
1482	ENSG00000222150	ENSG00000222150	RNA5SP239		chr7	116943994	116944561	568	-2.64332	0.00172981	0.0827422	includeFeature	420	147	NearestLocation	lower	no motif	73; 497
1483	ENSG00000233682.1	ENSG00000233682	RP11-13P5.2	uncharacterized LOC101929122	chr6	159170836	159171554	719	-2.48861	0.00173439	0.0829051	upstream	-829	829	NearestLocation	lower	no motif	248
1484	ENSG00000270437	ENSG00000270437	RP11-511I11.2		chr2	63082801	63083272	472	-2.8689	0.00173769	0.0829809	overlapStart	-207	207	NearestLocation	lower	no motif	no motif
1485	ENSG00000212521.1	ENSG00000212521	RNU6-918P		chr9	98032523	98032949	427	-2.9824	0.00173834	0.0829809	downstream	293	188	NearestLocation	lower	no motif	185
1486	ENSG00000111642	ENSG00000111642	CHD4	chromodomain helicase DNA binding protein 4	chr12	6605540	6608088	2549	1.50417	0.00174123	0.0830624	overlapStart	1936	612	NearestLocation	higher	1469	552; 1484
1487	ENSG00000184384	ENSG00000184384	MAML2	mastermind-like 2 (Drosophila)	chr11	96342469	96343825	1357	-2.11981	0.00174433	0.0831541	overlapStart	711	645	NearestLocation	lower	no motif	763
1489	ENSG00000270132	ENSG00000270132	WISP1-OT1	WNT1 inducible signaling pathway protein 1	chr8	133230356	133230816	461	-2.68782	0.00174786	0.0831597	downstream	1300	659	NearestLocation	lower	no motif	no motif
1490	ENSG00000136052	ENSG00000136052	SLC41A2	solute carrier family 41 (magnesium transporter) - member 2	chr12	104957463	104959226	1764	1.53348	0.001748	0.0831597	overlapStart	1281	482	NearestLocation	higher	1253	42; 165; 258; 565
1492	ENSG00000211697	ENSG00000211697	TRGV5		chr7	38350301	38350523	223	-2.61043	0.00175288	0.0832791	upstream	-279	279	NearestLocation	lower	no motif	no motif
1493	ENSG00000241506	ENSG00000241506	PSMC1P1		chr3	68637472	68637731	260	-2.60171	0.00175697	0.0834169	downstream	1767	448	NearestLocation	lower	no motif	no motif
1494	ENSG00000271814	ENSG00000271814	7SK		chrX	12612415	12613030	616	-2.76096	0.0017589	0.0834522	downstream	1782	973	NearestLocation	lower	no motif	592
1495	ENSG00000165762	ENSG00000165762	OR4K2	olfactory receptor - family 4 - subfamily K - member 2	chr14	19874441	19875090	650	-2.75431	0.00176162	0.0835247	upstream	-1791	1142	NearestLocation	lower	no motif	no motif
1496	ENSG00000213967	ENSG00000213967	ZNF726	zinc finger protein 726	chr19	23914487	23915669	1183	3.15513	0.00176281	0.0835251	overlapStart	-389	389	NearestLocation	higher	no motif	354
1497	ENSG00000103426	ENSG00000103426	CORO7-PAM16	CORO7-PAM16 readthrough	chr16	4420479	4420928	450	-2.5303	0.00176425	0.0835366	overlapStart	15	15	NearestLocation	lower	no motif	415
1498	ENSG00000135631	ENSG00000135631	RAB11FIP5	RAB11 family interacting protein 5 (class I)	chr2	73158264	73158837	574	-2.77158	0.00176834	0.0836293	upstream	-1543	1543	NearestLocation	lower	no motif	210; 289
1499	ENSG00000138592	ENSG00000138592	USP8	ubiquitin specific peptidase 8	chr15	50423332	50425777	2446	1.70078	0.00176884	0.0836293	overlapStart	-1048	1048	NearestLocation	higher	no motif	118; 1137; 1583
1500	ENSG00000174946	ENSG00000174946	GPR171	G protein-coupled receptor 171	chr3	151203825	151204342	518	-2.65062	0.00176977	0.0836293	upstream	-624	624	NearestLocation	lower	no motif	no motif
1501	ENSG00000163625	ENSG00000163625	WDFY3	WD repeat and FYVE domain containing 3	chr4	84967326	84967771	446	-2.63129	0.00177127	0.0836435	upstream	-935	935	NearestLocation	lower	no motif	439
1502	ENSG00000134183	ENSG00000134183	GNAT2	guanine nucleotide binding protein (G protein) - alpha transducing activity polypeptide 2	chr1	109618956	109621765	2810	1.20991	0.00177297	0.083668	overlapStart	973	973	NearestLocation	higher	805; 1038; 2583	5; 188; 1037; 2778
1503	ENSG00000168404	ENSG00000168404	MLKL	mixed lineage kinase domain-like	chr16	74699554	74701307	1754	2.04799	0.00177453	0.0836851	overlapStart	1406	347	NearestLocation	higher	1093	1092; 1157
1504	ENSG00000234604	ENSG00000234604	RP1-206D15.5		chr1	169474178	169474721	544	-2.80497	0.00177731	0.08376	upstream	-19	19	NearestLocation	lower	no motif	no motif
1505	ENSG00000237263	ENSG00000237263	MAPK6PS3		chr13	42071780	42072682	903	-2.94663	0.00178085	0.0838709	upstream	-687	687	NearestLocation	lower	no motif	no motif
1506	ENSG00000070476	ENSG00000070476	ZXDC	ZXD family zinc finger C	chr3	126474361	126474749	389	-2.73329	0.00179055	0.0842709	inside	1558	1170	NearestLocation	lower	no motif	254
1508	ENSG00000173621	ENSG00000173621	LRFN4	leucine rich repeat and fibronectin type III domain containing 4	chr11	66855702	66860315	4614	3.11631	0.00179776	0.0843088	overlapStart	-945	160	NearestLocation	higher	840; 1335; 4120	3; 367; 669; 698; 999; 3270; 3647; 3673
1509	ENSG00000123243	ENSG00000123243	ITIH5	inter-alpha-trypsin inhibitor heavy chain family - member 5	chr10	7668506	7668872	367	-2.72312	0.00179948	0.0843088	upstream	-1508	1508	NearestLocation	lower	no motif	177
1510	ENSG00000144468	ENSG00000144468	RHBDD1	rhomboid domain containing 1	chr2	226835255	226837013	1759	1.64654	0.00179952	0.0843088	overlapStart	-326	326	NearestLocation	higher	789	no motif
1511	ENSG00000107438	ENSG00000107438	PDLIM1	PDZ and LIM domain 1	chr10	95289343	95290415	1073	2.4381	0.00180005	0.0843088	inside	1681	609	NearestLocation	higher	no motif	102; 418
1512	ENSG00000257800	ENSG00000257800	FNBP1P1		chr2	74119871	74120854	984	-2.60541	0.00180058	0.0843088	overlapStart	-809	174	NearestLocation	lower	no motif	no motif
1513	ENSG00000106665	ENSG00000106665	CLIP2	CAP-GLY domain containing linker protein 2	chr7	74288074	74289910	1837	2.94969	0.00180211	0.0843088	overlapStart	-1401	435	NearestLocation	higher	no motif	17
1514	ENSG00000101898	ENSG00000101898	MCTS2P	malignant T cell amplified sequence 2 - pseudogene	chr20	31546970	31548736	1767	1.34917	0.00180233	0.0843088	includeFeature	-534	534	NearestLocation	higher	no motif	1059; 1095; 1239; 1372; 1585
1515	ENSG00000263812	ENSG00000263812	LINC00908	long intergenic non-protein coding RNA 908	chr18	76528880	76529296	417	-2.66305	0.00180312	0.0843088	inside	225	225	NearestLocation	lower	no motif	no motif
1516	ENSG00000246430	ENSG00000246430	LINC00968	long intergenic non-protein coding RNA 968	chr8	56560134	56560527	394	-2.82911	0.00180335	0.0843088	upstream	-311	311	NearestLocation	lower	no motif	no motif
1517	ENSG00000158158	ENSG00000158158	CNNM4	cyclin and CBS domain divalent metal cation transport mediator 4	chr2	96760094	96761676	1583	2.38861	0.00180813	0.0844761	overlapStart	-808	774	NearestLocation	higher	504	476; 736; 807; 1260
1519	ENSG00000230546	ENSG00000230546	RP11-393I23.3		chr1	58083695	58084034	340	-2.57117	0.00181173	0.0845319	upstream	-724	385	NearestLocation	lower	no motif	170; 252
1520	ENSG00000229082	ENSG00000229082	OR5AW1P		chrX	131342438	131343050	613	-2.75193	0.00181353	0.0845327	overlapStart	14	14	NearestLocation	lower	no motif	106
1521	ENSG00000226340	ENSG00000226340	AC105402.3		chr2	148873486	148873846	361	-2.67902	0.00181604	0.0845327	upstream	-689	689	NearestLocation	lower	no motif	270
1522	ENSG00000196924	ENSG00000196924	FLNA	filamin A - alpha	chrX	154374243	154374678	436	-2.67863	0.00181638	0.0845327	overlapStart	395	40	NearestLocation	lower	no motif	no motif
1523	ENSG00000160999	ENSG00000160999	SH2B2	SH2B adaptor protein 2	chr7	102284527	102290039	5513	1.73652	0.00181716	0.0845327	overlapStart	-564	564	NearestLocation	higher	no motif	1052; 1202; 2224; 5163; 5367
1524	ENSG00000251697	ENSG00000251697	RN7SKP24		chr9	34476644	34477059	416	-2.83851	0.00181777	0.0845327	upstream	-1978	1563	NearestLocation	lower	no motif	no motif
1525	ENSG00000146281	ENSG00000146281	PM20D2	peptidase M20 domain containing 2	chr6	89145182	89147686	2505	1.45192	0.0018215	0.0846501	overlapStart	-868	868	NearestLocation	higher	no motif	1281
1527	ENSG00000213386	ENSG00000213386	RP11-779O18.2		chr5	172763819	172764402	584	-2.23275	0.00182634	0.0847631	upstream	-561	561	NearestLocation	lower	no motif	81; 131; 384
1528	ENSG00000270755.1	ENSG00000270755	RP11-138E2.1		chr9	130045891	130046339	449	-2.92472	0.00182952	0.0848546	downstream	1178	810	NearestLocation	lower	no motif	no motif
1529	ENSG00000169992	ENSG00000169992	NLGN2	neuroligin 2	chr17	7405090	7406058	969	-2.49475	0.00183251	0.0849301	inside	216	216	NearestLocation	lower	no motif	no motif
1530	ENSG00000259257	ENSG00000259257	RP11-616M17.1		chr15	99336882	99337881	1000	-2.74758	0.00183388	0.0849301	overlapStart	-975	24	NearestLocation	lower	no motif	162; 200; 828
1531	ENSG00000177993	ENSG00000177993	ZNRF3-AS1	ZNRF3 antisense RNA 1	chr22	29029680	29029934	255	-2.43691	0.00183589	0.0849301	inside	1796	1542	NearestLocation	lower	no motif	no motif
1532	ENSG00000154258	ENSG00000154258	ABCA9	ATP-binding cassette - sub-family A (ABC1) - member 9	chr17	69061355	69061686	332	-2.6548	0.00183598	0.0849301	upstream	-291	291	NearestLocation	lower	no motif	no motif
1533	ENSG00000211816	ENSG00000211816	TRAV38-1		chr14	22270610	22271023	414	-2.61992	0.00183856	0.0849934	upstream	-1358	945	NearestLocation	lower	no motif	no motif
1534	ENSG00000223128	ENSG00000223128	RN7SKP140		chr20	21426960	21427439	480	-2.56011	0.00184381	0.0851803	upstream	-1919	1919	NearestLocation	lower	no motif	410
1535	ENSG00000270447	ENSG00000270447	RP11-569H17.1		chr2	59513283	59513785	503	-2.5236	0.00185397	0.0855933	upstream	-1607	1105	NearestLocation	lower	no motif	103
1536	ENSG00000236990	ENSG00000236990	RP11-433J20.1	uncharacterized LOC101927964	chr10	4050398	4050949	552	-2.70875	0.0018562	0.0856345	upstream	-1328	777	NearestLocation	lower	no motif	55
1537	ENSG00000112576.1	ENSG00000112576	CCND3	cyclin D3	chr6	42048394	42049137	744	1.34671	0.0018573	0.0856345	inside	1963	1220	NearestLocation	higher	597	no motif
1538	ENSG00000207459	ENSG00000207459	RNU6-1311P		chr5	134634223	134635918	1696	2.87928	0.00186116	0.0857561	includeFeature	722	616	NearestLocation	higher	no motif	582
1539	ENSG00000252951	ENSG00000252951	RNA5SP165		chr4	147744597	147745085	489	-2.66833	0.00186337	0.0858019	downstream	820	218	NearestLocation	lower	no motif	248; 303
1540	ENSG00000197880	ENSG00000197880	MDS2		chr1	23580422	23581764	1343	2.83401	0.00186584	0.0858593	overlapStart	-1073	269	NearestLocation	higher	no motif	881; 1078
1541	ENSG00000259126	ENSG00000259126	RP11-99L13.2		chr14	44392813	44393571	759	-2.67453	0.00186753	0.0858807	inside	903	145	NearestLocation	lower	no motif	30
1543	ENSG00000267257	ENSG00000267257	RP11-1151B14.4		chr18	58536512	58536923	412	-2.58463	0.0018763	0.0861714	inside	1097	1097	NearestLocation	lower	no motif	no motif
1544	ENSG00000212273	ENSG00000212273	SNORA40		chr8	133645818	133646265	448	-2.4882	0.00188136	0.0863472	upstream	-1093	1093	NearestLocation	lower	no motif	no motif
1545	ENSG00000250571	ENSG00000250571	GLI4	GLI family zinc finger 4	chr8	143266325	143268540	2216	2.17117	0.00188433	0.0864269	overlapStart	-1108	1107	NearestLocation	higher	no motif	1452
1546	ENSG00000252428	ENSG00000252428	RNA5SP285		chr9	72299614	72300514	901	-2.65771	0.00188741	0.0865118	includeFeature	224	106	NearestLocation	lower	no motif	7; 53
1547	ENSG00000266320	ENSG00000266320	MIR3909	microRNA 3909	chr22	35333712	35334638	927	2.59445	0.00188925	0.0865399	upstream	-1928	1002	NearestLocation	higher	506; 593	473
1548	ENSG00000255434	ENSG00000255434	CTD-2530H12.8		chr11	75598666	75599324	659	-2.62937	0.00189213	0.0866022	upstream	-1396	1396	NearestLocation	lower	no motif	154; 176; 322; 511
1550	ENSG00000103047	ENSG00000103047	TANGO6	transport and golgi organization 6 homolog (Drosophila)	chr16	68843081	68844944	1864	1.53208	0.0019024	0.0867275	overlapStart	-523	523	NearestLocation	higher	1267	188; 1469
1551	ENSG00000268186	ENSG00000268186	CTC-241F20.4		chr19	48271600	48272168	569	3.89898	0.00190307	0.0867275	upstream	-317	317	NearestLocation	higher	357	202
1552	ENSG00000134160	ENSG00000134160	TRPM1	transient receptor potential cation channel - subfamily M - member 1	chr15	31161901	31162352	452	-2.31742	0.00190504	0.0867275	upstream	-628	628	NearestLocation	lower	no motif	245
1554	ENSG00000254275	ENSG00000254275	LINC00824	long intergenic non-protein coding RNA 824	chr8	128563186	128563713	528	-2.74194	0.00190817	0.0867275	inside	1493	966	NearestLocation	lower	no motif	119; 478
1555	ENSG00000115806	ENSG00000115806	GORASP2	golgi reassembly stacking protein 2 - 55kDa	chr2	170928729	170930753	2025	1.4078	0.00191135	0.0867275	inside	265	265	NearestLocation	higher	no motif	419; 1532
1556	ENSG00000234427	ENSG00000234427	RP3-413H6.2		chr6	11809793	11810502	710	-2.29736	0.00191206	0.0867275	upstream	-809	100	NearestLocation	lower	no motif	323
1557	ENSG00000233821	ENSG00000233821	ENOX1-AS1		chr13	43544233	43544892	660	-2.77172	0.00191243	0.0867275	inside	315	315	NearestLocation	lower	no motif	302
1558	ENSG00000259166	ENSG00000259166	RP11-1029J19.2		chr14	101449080	101449634	555	2.81458	0.00191293	0.0867275	inside	1438	1438	NearestLocation	higher	no motif	221
1559	ENSG00000222046	ENSG00000222046	DCDC2B	doublecortin domain containing 2B	chr1	32208420	32208806	387	-2.636	0.00191342	0.0867275	upstream	-674	288	NearestLocation	lower	no motif	no motif
1560	ENSG00000178722	ENSG00000178722	C5orf64		chr5	61637656	61638098	443	-2.53378	0.00191425	0.0867275	overlapStart	-52	52	NearestLocation	lower	no motif	no motif
1561	ENSG00000248431	ENSG00000248431	AC005150.1		chr4	162738757	162739131	375	-2.41676	0.00191821	0.0867275	upstream	-1911	1537	NearestLocation	lower	no motif	207
1562	ENSG00000167483	ENSG00000167483	FAM129C	family with sequence similarity 129 - member C	chr19	17522922	17524320	1399	1.90082	0.00191875	0.0867275	overlapStart	-379	379	NearestLocation	higher	339; 783	no motif
1563	ENSG00000116649	ENSG00000116649	SRM	spermidine synthase	chr1	11058431	11061260	2830	1.66563	0.00191918	0.0867275	overlapStart	1593	1236	NearestLocation	higher	1042; 1132; 1782	315; 459; 722; 744; 1041; 1131
1564	ENSG00000271018	ENSG00000271018	RP11-60E8.2		chr12	50757250	50757685	436	-2.66797	0.00191969	0.0867275	overlapEnd	358	183	NearestLocation	lower	no motif	no motif
1565	ENSG00000112514	ENSG00000112514	CUTA	cutA divalent cation tolerance homolog (E. coli)	chr6	33417090	33418799	1710	1.42575	0.00192019	0.0867275	overlapStart	1227	482	NearestLocation	higher	1010; 1256; 1337	no motif
1567	ENSG00000221489	ENSG00000221489	AC007358.1		chr2	201953113	201953626	514	-2.47036	0.00192136	0.0867275	includeFeature	223	144	NearestLocation	lower	no motif	326
1568	ENSG00000102805	ENSG00000102805	CLN5	ceroid-lipofuscinosis - neuronal 5	chr13	76989952	76990411	460	-2.38126	0.00192216	0.0867275	upstream	-708	249	NearestLocation	lower	no motif	17; 232
1569	ENSG00000186111	ENSG00000186111	PIP5K1C	phosphatidylinositol-4-phosphate 5-kinase - type I - gamma	chr19	3700255	3700928	674	2.98716	0.00192253	0.0867275	overlapStart	224	224	NearestLocation	higher	519	490
1570	ENSG00000143891	ENSG00000143891	GALM	galactose mutarotase (aldose 1-epimerase)	chr2	38664149	38664544	396	-2.4216	0.00192292	0.0867275	upstream	-1761	1366	NearestLocation	lower	no motif	167; 317
1571	ENSG00000104886	ENSG00000104886	PLEKHJ1	pleckstrin homology domain containing - family J member 1 / microRNA 6789	chr19	2239246	2240088	843	3.21743	0.00192297	0.0867275	upstream	-1542	1542	NearestLocation	higher	no motif	no motif
1572	ENSG00000168952	ENSG00000168952	STXBP6	syntaxin binding protein 6 (amisyn)	chr14	25050769	25051201	433	-2.60242	0.00192522	0.0867513	upstream	-472	472	NearestLocation	lower	no motif	no motif
1573	ENSG00000248616	ENSG00000248616	CTB-1I21.2		chr5	136858318	136859034	717	-2.87761	0.00192597	0.0867513	overlapEnd	690	24	NearestLocation	lower	no motif	no motif
1574	ENSG00000113580	ENSG00000113580	NR3C1	nuclear receptor subfamily 3 - group C - member 1 (glucocorticoid receptor)	chr5	143436620	143437265	646	-2.83119	0.00192974	0.0867791	upstream	-1108	1108	NearestLocation	lower	no motif	no motif
1575	ENSG00000279575.1	ENSG00000279575	RP11-271F18.3		chr10	10394619	10394967	349	-2.71576	0.00193012	0.0867791	overlapStart	-51	51	NearestLocation	lower	no motif	no motif
1576	ENSG00000279679	ENSG00000279679	RP11-278J6.5		chr5	143376787	143377810	1024	-2.58787	0.00193064	0.0867791	upstream	-904	904	NearestLocation	lower	no motif	798
1579	ENSG00000187997	ENSG00000187997	C17orf99	chromosome 17 open reading frame 99	chr17	78147077	78148264	1188	2.28249	0.00193517	0.0868129	inside	724	724	NearestLocation	higher	no motif	348; 754; 1008
1580	ENSG00000259301	ENSG00000259301	RP11-643A5.1		chr15	53836627	53836957	331	-2.59092	0.00193614	0.0868129	downstream	933	314	NearestLocation	lower	no motif	no motif
1581	ENSG00000224664	ENSG00000224664	RPL36AP53		chrX	114590912	114591508	597	-2.65333	0.00193722	0.0868129	downstream	1292	977	NearestLocation	lower	no motif	no motif
1582	ENSG00000182810	ENSG00000182810	DDX28	DEAD (Asp-Glu-Ala-Asp) box polypeptide 28	chr16	68022293	68024112	1820	1.37386	0.00194459	0.0870876	overlapStart	1149	670	NearestLocation	higher	no motif	no motif
1583	ENSG00000164530	ENSG00000164530	PI16	peptidase inhibitor 16	chr6	36949435	36950451	1017	-3.04444	0.00194606	0.0870978	inside	1172	1172	NearestLocation	lower	no motif	423
1584	ENSG00000141627	ENSG00000141627	DYM	dymeclin	chr18	49459387	49461672	2286	1.30994	0.00195092	0.0872173	overlapStart	1960	325	NearestLocation	higher	1319; 1417	109; 1893; 1977
1585	ENSG00000116128	ENSG00000116128	BCL9	B-cell CLL/lymphoma 9	chr1	147540526	147542479	1954	2.36274	0.00195161	0.0872173	overlapStart	-886	886	NearestLocation	higher	365	no motif
1586	ENSG00000242498	ENSG00000242498	ARPIN	actin-related protein 2/3 complex inhibitor	chr15	89914741	89915117	377	-2.59589	0.00195245	0.0872173	upstream	-1785	1785	NearestLocation	lower	no motif	95
1587	ENSG00000265994	ENSG00000265994	RP11-510D21.1		chr18	28786593	28787179	587	-2.94173	0.00195778	0.0874	inside	1525	1525	NearestLocation	lower	no motif	296
1588	ENSG00000254404	ENSG00000254404	RP11-703H8.9		chr11	62260009	62260580	572	-2.83704	0.00196019	0.0874517	overlapStart	540	31	NearestLocation	lower	no motif	no motif
1590	ENSG00000225572	ENSG00000225572	DOCK4-AS1	DOCK4 antisense RNA 1	chr7	111808771	111809705	935	2.47903	0.0019638	0.0874966	inside	255	255	NearestLocation	higher	no motif	583; 681
1591	ENSG00000138160	ENSG00000138160	KIF11	kinesin family member 11	chr10	92591294	92592353	1060	1.98943	0.00196493	0.0874966	upstream	-1992	933	NearestLocation	higher	no motif	no motif
1592	ENSG00000248375.1	ENSG00000248375	RP11-177B4.1		chr4	52720664	52721406	743	-2.79264	0.00196625	0.0875002	overlapStart	167	167	NearestLocation	lower	no motif	321
1593	ENSG00000260601.1	ENSG00000260601	RP11-552C15.1		chr16	12545762	12546487	726	2.63888	0.00196863	0.0875503	inside	280	197	NearestLocation	higher	no motif	231; 279
1594	ENSG00000165105	ENSG00000165105	RASEF	RAS and EF-hand domain containing	chr9	83061261	83061998	738	-3.24742	0.00197031	0.0875697	inside	1916	1179	NearestLocation	lower	no motif	289
1595	ENSG00000257764	ENSG00000257764	RP11-1143G9.4		chr12	69354389	69354917	529	-2.58004	0.0019723	0.087595	upstream	-164	164	NearestLocation	lower	no motif	no motif
1596	ENSG00000267214	ENSG00000267214	CTC-265F19.3		chr19	2631280	2631976	697	3.04734	0.00197337	0.087595	overlapStart	-674	22	NearestLocation	higher	no motif	no motif
1597	ENSG00000115607	ENSG00000115607	IL18RAP	interleukin 18 receptor accessory protein	chr2	102416740	102417110	371	-2.43899	0.00197688	0.0876491	upstream	-1949	1579	NearestLocation	lower	no motif	123; 240
1598	ENSG00000201566	ENSG00000201566	Y_RNA		chr7	37434516	37435714	1199	-2.52682	0.00197708	0.0876491	includeFeature	-599	498	NearestLocation	lower	no motif	584; 1189
1599	ENSG00000258957	ENSG00000258957	RP11-363J20.1		chr14	69214295	69214683	389	-2.74677	0.00197934	0.0876936	upstream	-203	203	NearestLocation	lower	no motif	no motif
1600	ENSG00000181904	ENSG00000181904	C5orf24	chromosome 5 open reading frame 24	chr5	134845511	134846963	1453	1.03055	0.00198086	0.0877056	overlapStart	-169	169	NearestLocation	higher	no motif	no motif
1601	ENSG00000097021	ENSG00000097021	ACOT7	acyl-CoA thioesterase 7	chr1	6392237	6394599	2363	1.04162	0.00198984	0.088036	overlapStart	2154	208	NearestLocation	higher	1904; 2041	2074
1602	ENSG00000271746	ENSG00000271746	RP1-202O8.3		chr1	6392237	6394599	2363	1.04162	0.00198984	0.088036	includeFeature	-1318	208	NearestLocation	higher	1904; 2041	2074
1603	ENSG00000250191	ENSG00000250191	RP11-285A15.1		chr4	133576828	133577337	510	-2.8011	0.00199082	0.088036	upstream	-1620	1620	NearestLocation	lower	383	no motif
1604	ENSG00000250725	ENSG00000250725	RP11-511B7.1		chr4	165663077	165663970	894	-2.78063	0.00199643	0.0881883	upstream	-1273	380	NearestLocation	lower	no motif	384
1605	ENSG00000077150	ENSG00000077150	NFKB2	nuclear factor of kappa light polypeptide gene enhancer in B-cells 2 (p49/p100)	chr10	102393748	102396635	2888	2.06538	0.00199678	0.0881883	overlapStart	-362	362	NearestLocation	higher	no motif	2739; 2788
1606	ENSG00000228097	ENSG00000228097	RP11-39K24.12		chr9	5098933	5100043	1111	3.30867	0.00199928	0.0882112	overlapStart	-627	186	NearestLocation	higher	no motif	no motif
1607	ENSG00000219274	ENSG00000219274	RPS20P2		chr16	1330257	1330873	617	2.97292	0.00199981	0.0882112	downstream	1179	480	NearestLocation	higher	no motif	no motif
1608	ENSG00000202383	ENSG00000202383	RNA5SP279		chr9	1333782	1334643	862	-2.8416	0.00200327	0.0883087	includeFeature	-55	55	NearestLocation	lower	no motif	436; 664
1609	ENSG00000265511	ENSG00000265511	RP11-524F11.1		chr17	17508864	17509346	483	-2.76127	0.00200847	0.0884824	downstream	1513	556	NearestLocation	lower	187	186; 450
1610	ENSG00000237278	ENSG00000237278	RLIMP2		chr1	113128327	113128699	373	-2.52649	0.0020133	0.0885961	upstream	-1444	1444	NearestLocation	lower	no motif	no motif
1611	ENSG00000134243	ENSG00000134243	SORT1	sortilin 1	chr1	109396659	109396897	239	-2.50371	0.00201446	0.0885961	inside	1292	1054	NearestLocation	lower	no motif	no motif
1612	ENSG00000212555	ENSG00000212555	RNU6-192P		chr20	17902744	17903633	890	2.58979	0.00201484	0.0885961	upstream	-1018	129	NearestLocation	higher	no motif	115; 174; 195; 531
1613	ENSG00000273549	ENSG00000273549	Metazoa_SRP		chr5	179630898	179631418	521	-2.38391	0.00201697	0.0886344	downstream	1747	1488	NearestLocation	lower	no motif	no motif
1614	ENSG00000227803	ENSG00000227803	RP11-239H6.2		chr6	20210194	20210568	375	-2.7851	0.00202104	0.088702	upstream	-1893	1519	NearestLocation	lower	no motif	no motif
1615	ENSG00000095564	ENSG00000095564	BTAF1	BTAF1 RNA polymerase II - B-TFIID transcription factor-associated - 170kDa	chr10	91923276	91924947	1672	1.35827	0.00202152	0.088702	overlapStart	-493	493	NearestLocation	higher	no motif	30; 117
1616	ENSG00000166535	ENSG00000166535	A2ML1	alpha-2-macroglobulin-like 1	chr12	8822356	8823202	847	-2.34448	0.00202229	0.088702	overlapStart	-116	116	NearestLocation	lower	no motif	no motif
1617	ENSG00000188338	ENSG00000188338	SLC38A3	solute carrier family 38 - member 3	chr3	50203321	50203701	381	-2.64132	0.00202635	0.0888064	upstream	-1925	1545	NearestLocation	lower	no motif	201; 294
1618	ENSG00000231518	ENSG00000231518	RP11-327L3.3		chr9	35929904	35930448	545	-2.89799	0.0020272	0.0888064	overlapStart	-108	108	NearestLocation	lower	no motif	470; 507
1619	ENSG00000221768	ENSG00000221768	AL356309.1		chr9	126532285	126533241	957	3.08977	0.00202933	0.088844	upstream	-1294	1294	NearestLocation	higher	no motif	777
1620	ENSG00000099817	ENSG00000099817	POLR2E	polymerase (RNA) II (DNA directed) polypeptide E - 25kDa	chr19	1094040	1096198	2159	1.90115	0.0020335	0.08897	overlapStart	1340	818	NearestLocation	higher	no motif	1470
1621	ENSG00000278832	ENSG00000278832	AC005071.2		chr7	100371496	100372199	704	2.50694	0.00203673	0.08897	upstream	-1048	345	NearestLocation	higher	433	432; 528
1622	ENSG00000184374	ENSG00000184374	COLEC10	collectin sub-family member 10 (C-type lectin)	chr8	118997221	118997624	404	-2.77096	0.00203682	0.08897	inside	1769	1769	NearestLocation	lower	no motif	no motif
1623	ENSG00000249753	ENSG00000249753	RP11-415I12.3		chr12	63793734	63794256	523	-2.69993	0.00203727	0.08897	inside	1984	1462	NearestLocation	lower	no motif	460
1624	ENSG00000250174	ENSG00000250174	MYLK-AS2	MYLK antisense RNA 2	chr3	123688020	123688456	437	-2.62038	0.0020398	0.0890251	upstream	-1624	1188	NearestLocation	lower	no motif	no motif
1626	ENSG00000131043	ENSG00000131043	AAR2	AAR2 splicing factor homolog (S. cerevisiae)	chr20	36236287	36237514	1228	1.79327	0.00204489	0.0891001	overlapStart	-172	172	NearestLocation	higher	no motif	no motif
1627	ENSG00000179097	ENSG00000179097	HTR1F	5-hydroxytryptamine (serotonin) receptor 1F - G protein-coupled	chr3	87991482	87992017	536	-2.74754	0.00204623	0.0891001	inside	786	786	NearestLocation	lower	no motif	no motif
1628	ENSG00000162385	ENSG00000162385	MAGOH	mago-nashi homolog B (Drosophila) / mago-nashi homolog - proliferation-associated (Drosophila)	chr1	53237702	53238922	1221	1.84831	0.00204659	0.0891001	overlapStart	908	312	NearestLocation	higher	no motif	155
1629	ENSG00000226754	ENSG00000226754	RP5-1024G6.5	uncharacterized LOC100507564	chr1	53237702	53238922	1221	1.84831	0.00204659	0.0891001	overlapStart	-908	312	NearestLocation	higher	no motif	155
1630	ENSG00000270664	ENSG00000270664	RP11-544H14.1		chr2	202994838	202995468	631	-2.70856	0.00205101	0.0891902	includeFeature	-356	65	NearestLocation	lower	no motif	no motif
1631	ENSG00000271984	ENSG00000271984	RP3-337O18.9		chr20	45894218	45894622	405	-2.60893	0.00205124	0.0891902	upstream	-799	799	NearestLocation	lower	no motif	no motif
1632	ENSG00000088970	ENSG00000088970	KIZ	kizuna centrosomal protein	chr20	21125452	21127005	1554	1.43956	0.00205246	0.0891902	overlapStart	-531	531	NearestLocation	higher	no motif	59; 140
1633	ENSG00000090263	ENSG00000090263	MRPS33	mitochondrial ribosomal protein S33	chr7	141013761	141015755	1995	1.66675	0.00206011	0.0894292	overlapStart	1467	527	NearestLocation	higher	1015	1014
1634	ENSG00000165879	ENSG00000165879	FRAT1	frequently rearranged in advanced T-cell lymphomas 1	chr10	97318623	97321227	2605	2.15392	0.00206051	0.0894292	overlapStart	-644	644	NearestLocation	higher	no motif	984
1635	ENSG00000105854	ENSG00000105854	PON2	paraoxonase 2	chr7	95434581	95435524	944	3.35075	0.00206314	0.0894427	overlapStart	617	326	NearestLocation	higher	no motif	no motif
1636	ENSG00000129993	ENSG00000129993	CBFA2T3	core-binding factor - runt domain - alpha subunit 2 / translocated to - 3	chr16	88976275	88979689	3415	2.70275	0.00206337	0.0894427	overlapStart	929	929	NearestLocation	higher	no motif	157; 477; 1321; 2396; 2621; 2848; 3143; 3161
1638	ENSG00000232158	ENSG00000232158	RP11-252O2.2		chr9	19705095	19705614	520	-2.68149	0.00206758	0.089515	overlapStart	-243	41	NearestLocation	lower	no motif	4
1639	ENSG00000212594	ENSG00000212594	U8		chr12	103592165	103592781	617	-2.63134	0.002071	0.0895981	overlapEnd	53	53	NearestLocation	lower	no motif	197
1640	ENSG00000229999	ENSG00000229999	RP5-1042K10.10		chr22	40390059	40390362	304	-2.70776	0.00207235	0.0895981	upstream	-1769	1769	NearestLocation	lower	no motif	no motif
1641	ENSG00000280037	ENSG00000280037	RP11-434P11.1		chr2	73761795	73762318	524	-2.45271	0.00207496	0.0895981	upstream	-14	14	NearestLocation	lower	no motif	19; 338
1643	ENSG00000174521	ENSG00000174521	TTC9B	tetratricopeptide repeat domain 9B	chr19	40219398	40220242	845	-2.81073	0.00207628	0.0895981	upstream	-999	999	NearestLocation	lower	no motif	311; 585; 823
1644	ENSG00000255094	ENSG00000255094	RP11-406D1.2		chr11	28017631	28018302	672	-2.85361	0.00207715	0.0895981	inside	1944	1273	NearestLocation	lower	no motif	188; 544
1645	ENSG00000256691	ENSG00000256691	RP11-476M19.3		chr12	3462522	3462882	361	-2.43745	0.00208935	0.0900063	overlapEnd	1064	164	NearestLocation	lower	no motif	no motif
1646	ENSG00000156206	ENSG00000156206	C15orf26	chromosome 15 open reading frame 26	chr15	81005247	81005751	505	-2.81669	0.00209208	0.0900063	upstream	-1786	1282	NearestLocation	lower	no motif	no motif
1647	ENSG00000170647	ENSG00000170647	TMEM133	transmembrane protein 133	chr11	100992205	100992439	235	-2.64185	0.0020927	0.0900063	inside	216	216	NearestLocation	lower	no motif	no motif
1648	ENSG00000259907	ENSG00000259907	RP6-91H8.2		chr14	71183074	71183425	352	-2.46476	0.00209421	0.0900063	downstream	1618	968	NearestLocation	lower	no motif	133
1649	ENSG00000200750	ENSG00000200750	Y_RNA		chr18	21722672	21723119	448	-2.52437	0.00209427	0.0900063	upstream	-1447	1000	NearestLocation	lower	no motif	no motif
1650	ENSG00000259061	ENSG00000259061	RP11-736P16.1		chr14	86938302	86938729	428	-2.50025	0.00209533	0.0900063	inside	1662	1662	NearestLocation	lower	no motif	no motif
1651	ENSG00000136840	ENSG00000136840	ST6GALNAC4	ST6 (alpha-N-acetyl-neuraminyl-2 - 3-beta-galactosyl-1 - 3)-N-acetylgalactosaminide alpha-2 - 6-sialyltransferase 4	chr9	127915043	127918188	3146	1.51632	0.00209558	0.0900063	overlapStart	1995	1150	NearestLocation	higher	696; 2592	273; 771; 1491; 1553; 1676
1652	ENSG00000105497	ENSG00000105497	ZNF175	zinc finger protein 175	chr19	51570932	51571669	738	-2.60942	0.00209981	0.0901326	overlapStart	-366	366	NearestLocation	lower	no motif	no motif
1653	ENSG00000261371	ENSG00000261371	PECAM1	platelet/endothelial cell adhesion molecule 1	chr17	64411808	64412888	1081	2.33946	0.00210338	0.0901929	inside	1968	888	NearestLocation	higher	no motif	67; 751; 1031
1654	ENSG00000167580	ENSG00000167580	AQP2	aquaporin 2 (collecting duct)	chr12	49949556	49949851	296	-2.65242	0.00210378	0.0901929	upstream	-1185	890	NearestLocation	lower	no motif	267
1655	ENSG00000133059	ENSG00000133059	DSTYK	dual serine/threonine and tyrosine protein kinase	chr1	205210271	205212160	1890	1.40015	0.0021074	0.0902071	overlapStart	1295	594	NearestLocation	higher	no motif	1095
1656	ENSG00000222795	ENSG00000222795	RNU4-83P		chr8	100832220	100833049	830	-2.81277	0.00211066	0.0902071	upstream	-360	360	NearestLocation	lower	no motif	no motif
1657	ENSG00000158467	ENSG00000158467	AHCYL2	adenosylhomocysteinase-like 2	chr7	129224039	129226909	2871	1.45309	0.0021109	0.0902071	overlapStart	-984	984	NearestLocation	higher	468	1879
1658	ENSG00000219902	ENSG00000219902	RPL35P3		chr6	105301076	105301780	705	-2.65339	0.00211318	0.0902071	downstream	1747	673	NearestLocation	lower	no motif	376
1663	ENSG00000135823	ENSG00000135823	STX6	syntaxin 6	chr1	181023695	181024075	381	-2.32035	0.0021166	0.0902071	upstream	-574	574	NearestLocation	lower	no motif	66; 316
1664	ENSG00000249518	ENSG00000249518	CTC-327F10.1		chr5	147852478	147853013	536	-2.78555	0.00211695	0.0902071	overlapStart	181	181	NearestLocation	lower	no motif	no motif
1665	ENSG00000175832	ENSG00000175832	ETV4	ets variant 4	chr17	43580058	43580492	435	-2.64212	0.0021213	0.0903379	upstream	-438	438	NearestLocation	lower	no motif	no motif
1666	ENSG00000123384	ENSG00000123384	LRP1	low density lipoprotein receptor-related protein 1	chr12	57126633	57127870	1238	-2.30308	0.00212622	0.0904926	upstream	-1860	623	NearestLocation	lower	no motif	61; 108; 227; 473
1667	ENSG00000136891	ENSG00000136891	TEX10	testis expressed 10	chr9	100351644	100353792	2149	1.13119	0.00212788	0.0905084	overlapStart	1295	853	NearestLocation	higher	1324	623
1668	ENSG00000280265	ENSG00000280265	CTA-363E6.3		chr16	19392484	19393196	713	-2.73299	0.00213264	0.0906047	inside	984	271	NearestLocation	lower	no motif	no motif
1669	ENSG00000265817	ENSG00000265817	FSBP	fibrinogen silencer binding protein	chr8	94438380	94439028	649	-2.47513	0.00213367	0.0906047	upstream	-1428	1428	NearestLocation	lower	no motif	48; 101; 450; 499
1670	ENSG00000266862	ENSG00000266862	AC004595.1		chr7	21424018	21424396	379	-2.68493	0.00213493	0.0906047	upstream	-1650	1650	NearestLocation	lower	no motif	no motif
1672	ENSG00000241641	ENSG00000241641	RPS23P6		chr16	12079921	12080502	582	2.87737	0.00213735	0.0906047	upstream	-1316	735	NearestLocation	higher	no motif	no motif
1673	ENSG00000196951	ENSG00000196951	SCOC-AS1	SCOC antisense RNA 1	chr4	140374941	140375545	605	-2.52895	0.00213788	0.0906047	upstream	-1560	1560	NearestLocation	lower	no motif	48; 270; 458
1674	ENSG00000253958	ENSG00000253958	CLDN23	claudin 23	chr8	8701204	8704071	2868	2.19888	0.00213998	0.0906388	overlapStart	-734	35	NearestLocation	higher	2359	no motif
1675	ENSG00000280364	ENSG00000280364	RP3-446N13.2		chr12	126108054	126108620	567	-2.60909	0.00214233	0.0906837	upstream	-1007	1007	NearestLocation	lower	no motif	no motif
1676	ENSG00000186844	ENSG00000186844	LCE1A	late cornified envelope 1A	chr1	152827965	152828309	345	-2.45799	0.00215171	0.0910258	downstream	492	71	NearestLocation	lower	no motif	no motif
1677	ENSG00000222126	ENSG00000222126	RNU2-9P		chr2	148826022	148826476	455	-2.76944	0.0021539	0.0910638	upstream	-187	187	NearestLocation	lower	no motif	338
1678	ENSG00000201080	ENSG00000201080	RNU6-372P		chr10	102866479	102866712	234	-2.54993	0.00215532	0.0910692	upstream	-1942	1709	NearestLocation	lower	no motif	no motif
1679	ENSG00000256684	ENSG00000256684	RP11-49K4.2		chr11	96507993	96508699	707	-2.59367	0.00216019	0.0912199	overlapStart	-432	274	NearestLocation	lower	no motif	no motif
1680	ENSG00000206630	ENSG00000206630	SNORD60	small nucleolar RNA - C/D box 60	chr16	2153123	2154445	1323	1.68283	0.00216179	0.0912328	downstream	1982	578	NearestLocation	higher	no motif	544; 909; 1155
1683	ENSG00000174125	ENSG00000174125	TLR1	toll-like receptor 1	chr4	38857591	38857910	320	-2.53409	0.00217942	0.0917511	upstream	-774	774	NearestLocation	lower	no motif	no motif
1684	ENSG00000174130	ENSG00000174130	TLR6	toll-like receptor 6	chr4	38857591	38857910	320	-2.53409	0.00217942	0.0917511	upstream	-774	774	NearestLocation	lower	no motif	no motif
1685	ENSG00000233834	ENSG00000233834	AC005083.1	uncharacterized LOC100506098	chr7	20219249	20220496	1248	-1.98086	0.0021797	0.0917511	inside	1672	1204	NearestLocation	lower	no motif	555
1686	ENSG00000139190	ENSG00000139190	VAMP1	vesicle-associated membrane protein 1 (synaptobrevin 1)	chr12	6469211	6471548	2338	1.77174	0.00218288	0.0917511	overlapStart	1776	561	NearestLocation	higher	no motif	215
1687	ENSG00000213568	ENSG00000213568	HNRNPA1P13		chr5	136428354	136428908	555	-2.44608	0.00218435	0.0917511	overlapStart	-538	16	NearestLocation	lower	no motif	no motif
1688	ENSG00000258101	ENSG00000258101	RP11-977B10.2		chr12	49263903	49266012	2110	1.4749	0.00218476	0.0917511	overlapStart	853	853	NearestLocation	higher	1128	1127
1689	ENSG00000165685	ENSG00000165685	TMEM52B	transmembrane protein 52B	chr12	10168803	10169186	384	-2.68941	0.00218485	0.0917511	upstream	-1739	1356	NearestLocation	lower	no motif	no motif
1690	ENSG00000119986	ENSG00000119986	AVPI1	arginine vasopressin-induced 1	chr10	97686343	97688103	1761	2.35333	0.00218582	0.0917511	overlapStart	980	780	NearestLocation	higher	1234	132; 161; 1233
1691	ENSG00000221754	ENSG00000221754	MIR1260A	microRNA 1260a	chr14	77264888	77265486	599	3.21813	0.00218744	0.0917642	upstream	-1330	732	NearestLocation	higher	177	176
1692	ENSG00000103222	ENSG00000103222	ABCC1	ATP-binding cassette - sub-family C (CFTR/MRP) - member 1	chr16	15948679	15951676	2998	1.24357	0.00218982	0.0918092	overlapStart	-898	898	NearestLocation	higher	1835	192; 446; 497; 638; 1778; 1834; 2192; 2406; 2623; 2927
1693	ENSG00000167088	ENSG00000167088	SNRPD1	small nuclear ribonucleoprotein D1 polypeptide 16kDa	chr18	21612070	21613606	1537	1.2237	0.00219266	0.0918732	overlapStart	-197	197	NearestLocation	higher	no motif	no motif
1694	ENSG00000186918	ENSG00000186918	ZNF395	zinc finger protein 395	chr8	28400741	28402277	1537	1.45918	0.00219611	0.091963	inside	1960	424	NearestLocation	higher	85; 518; 645; 770; 1422	268; 1421
1695	ENSG00000271218	ENSG00000271218	RP3-523E19.2		chr6	53919590	53919985	396	-2.3596	0.00220448	0.0922083	inside	1198	616	NearestLocation	lower	no motif	no motif
1696	ENSG00000178449	ENSG00000178449	COX14	cytochrome c oxidase assembly homolog 14 (S. cerevisiae)	chr12	50110058	50110736	679	3.18663	0.00220459	0.0922083	upstream	-1921	1243	NearestLocation	higher	no motif	516
1697	ENSG00000101997	ENSG00000101997	CCDC22	coiled-coil domain containing 22	chrX	49235117	49236063	947	1.94805	0.00220852	0.0922908	overlapStart	-350	350	NearestLocation	higher	no motif	91; 283
1698	ENSG00000152102	ENSG00000152102	FAM168B	family with sequence similarity 168 - member B	chr2	131092340	131094050	1711	1.80361	0.00220919	0.0922908	overlapStart	1120	590	NearestLocation	higher	1163	1162
1700	ENSG00000252712	ENSG00000252712	SCARNA14	small Cajal body-specific RNA 14	chr15	66346213	66346718	506	-2.64269	0.00221808	0.092552	downstream	1129	489	NearestLocation	lower	no motif	no motif
1701	ENSG00000196562	ENSG00000196562	SULF2	sulfatase 2	chr20	47785795	47786591	797	-2.54998	0.00222239	0.0926769	inside	821	25	NearestLocation	lower	360	no motif
1702	ENSG00000231873	ENSG00000231873	RP11-761N21.1		chr3	40764326	40764964	639	-2.53665	0.00222522	0.0926893	upstream	-1881	1243	NearestLocation	lower	no motif	631
1703	ENSG00000201950	ENSG00000201950	SNORD113-9	small nucleolar RNA - C/D box 113-9	chr14	100947017	100947564	548	-2.53555	0.00222533	0.0926893	downstream	1368	1297	NearestLocation	lower	no motif	330
1704	ENSG00000141994	ENSG00000141994	DUS3L	dihydrouridine synthase 3-like (S. cerevisiae)	chr19	5790322	5791703	1382	1.58825	0.00222726	0.092715	overlapStart	916	465	NearestLocation	higher	511	510; 528; 966
1705	ENSG00000276117	ENSG00000276117	AC069157.2		chr2	53423415	53424061	647	-2.62012	0.00223108	0.0928188	downstream	996	909	NearestLocation	lower	no motif	230; 458
1706	ENSG00000244405	ENSG00000244405	ETV5	ets variant 5	chr3	186108772	186109866	1095	-2.46321	0.00223733	0.0930239	inside	1546	452	NearestLocation	lower	no motif	no motif
1707	ENSG00000255466	ENSG00000255466	OR5AL2P		chr11	56394735	56395362	628	-2.57925	0.00225217	0.0935855	downstream	1006	87	NearestLocation	lower	no motif	76
1708	ENSG00000228113	ENSG00000228113	AC003991.3		chr7	88218488	88220998	2511	1.54322	0.00226167	0.0939076	overlapStart	-871	871	NearestLocation	higher	no motif	no motif
1709	ENSG00000258125	ENSG00000258125	RP11-1041F24.1		chr12	91681009	91681562	554	-2.75885	0.00226259	0.0939076	downstream	878	136	NearestLocation	lower	no motif	334
1710	ENSG00000155926	ENSG00000155926	SLA	Src-like-adaptor	chr8	133103310	133103755	446	-2.4633	0.00226569	0.0939808	upstream	-256	256	NearestLocation	lower	no motif	92
1711	ENSG00000100906	ENSG00000100906	NFKBIA	nuclear factor of kappa light polypeptide gene enhancer in B-cells inhibitor - alpha	chr14	35403107	35405303	2197	1.33799	0.00227549	0.0940993	overlapStart	1642	554	NearestLocation	higher	no motif	1950
1712	ENSG00000253785	ENSG00000253785	CTC-308K20.3		chr5	172977212	172977649	438	-2.68825	0.00227566	0.0940993	downstream	1701	838	NearestLocation	lower	no motif	37
1713	ENSG00000211785	ENSG00000211785	TRAV12-1		chr14	21840663	21841099	437	-2.77556	0.00227648	0.0940993	upstream	-577	141	NearestLocation	lower	no motif	no motif
1714	ENSG00000167515	ENSG00000167515	TRAPPC2L	trafficking protein particle complex 2-like	chr16	88854322	88855260	939	2.66812	0.00227703	0.0940993	upstream	-1898	960	NearestLocation	higher	no motif	169
1715	ENSG00000256030	ENSG00000256030	CBX3P4		chr12	2793076	2793608	533	-2.54427	0.00227861	0.0940993	inside	1219	687	NearestLocation	lower	154	153
1717	ENSG00000280424	ENSG00000280424	CITF22-92A6.2	dynein heavy chain -like pseudogene	chr22	46004623	46004945	323	-2.01512	0.0022805	0.0940993	upstream	-1993	1671	NearestLocation	lower	no motif	no motif
1719	ENSG00000138741	ENSG00000138741	TRPC3	transient receptor potential cation channel - subfamily C - member 3	chr4	121950509	121950978	470	-2.53289	0.00228094	0.0940993	inside	1245	776	NearestLocation	lower	no motif	no motif
1720	ENSG00000139180	ENSG00000139180	NDUFA9	NADH dehydrogenase (ubiquinone) 1 alpha subcomplex - 9 - 39kDa	chr12	4650132	4650397	266	-2.50414	0.00228201	0.0940993	inside	1037	1037	NearestLocation	lower	no motif	no motif
1721	ENSG00000224555	ENSG00000224555	RP11-438N5.2		chr11	3990038	3990693	656	-2.97384	0.00228328	0.0940993	upstream	-575	575	NearestLocation	lower	no motif	288; 412
1722	ENSG00000276205	ENSG00000276205	RP11-529O20.2		chrX	131220373	131220800	428	-2.68365	0.00228476	0.0941052	downstream	1063	396	NearestLocation	lower	no motif	171; 182; 325
1723	ENSG00000239539	ENSG00000239539	HMGN1P20		chr10	19488903	19489347	445	-2.53764	0.00229158	0.0942818	overlapStart	-198	53	NearestLocation	lower	no motif	no motif
1724	ENSG00000277892	ENSG00000277892	MIR6746	microRNA 6746	chr11	61876978	61877744	767	3.19096	0.00229173	0.0942818	downstream	1300	472	NearestLocation	higher	no motif	380; 407
1725	ENSG00000235805	ENSG00000235805	SOCS5P3		chr3	44710909	44711391	483	-2.62209	0.00229558	0.094345	upstream	-23	23	NearestLocation	lower	no motif	no motif
1726	ENSG00000166855	ENSG00000166855	CLPX	caseinolytic mitochondrial matrix peptidase chaperone subunit	chr15	65183495	65185829	2335	1.45625	0.00229596	0.094345	overlapStart	1847	487	NearestLocation	higher	no motif	1648
1727	ENSG00000078070	ENSG00000078070	MCCC1	methylcrotonoyl-CoA carboxylase 1 (alpha)	chr3	183115839	183116840	1002	2.13308	0.00230081	0.0944582	overlapStart	236	236	NearestLocation	higher	no motif	886
1728	ENSG00000270992	ENSG00000270992	RP11-190G13.4		chr7	130255499	130256182	684	2.92066	0.00230182	0.0944582	overlapStart	-403	280	NearestLocation	higher	529; 572	no motif
1729	ENSG00000200241	ENSG00000200241	Y_RNA		chr2	86160094	86160452	359	-2.60044	0.00230424	0.0944582	upstream	-28	28	NearestLocation	lower	no motif	19
1730	ENSG00000090932	ENSG00000090932	DLL3	delta-like 3 (Drosophila)	chr19	39497653	39500124	2472	2.19993	0.00230625	0.0944582	overlapStart	-1242	1229	NearestLocation	higher	964	365; 385; 2352
1731	ENSG00000243384	ENSG00000243384	RP11-475O23.2		chr3	58570940	58571842	903	-2.32214	0.00230747	0.0944582	upstream	-1804	902	NearestLocation	lower	no motif	720
1732	ENSG00000103089	ENSG00000103089	FA2H	fatty acid 2-hydroxylase	chr16	74774422	74775662	1241	3.0492	0.00230799	0.0944582	overlapStart	409	409	NearestLocation	higher	no motif	no motif
1733	ENSG00000232090	ENSG00000232090	AC016724.6		chr2	112993918	112994616	699	-2.78438	0.00230812	0.0944582	upstream	-1599	901	NearestLocation	lower	no motif	266; 315; 449; 513; 625
1734	ENSG00000272008	ENSG00000272008	RP11-393I2.4		chr6	87156787	87157146	360	-2.63379	0.00231032	0.0944933	upstream	-1502	1502	NearestLocation	lower	no motif	no motif
1735	ENSG00000227630	ENSG00000227630	LINC01132	long intergenic non-protein coding RNA 1132	chr1	234723978	234724944	967	2.22343	0.0023125	0.0945271	overlapStart	-64	64	NearestLocation	higher	no motif	220; 253
1738	ENSG00000252514	ENSG00000252514	RNU7-53P		chr5	130385166	130385512	347	-2.77661	0.0023242	0.0948399	downstream	1514	1109	NearestLocation	lower	no motif	333
1739	ENSG00000156466	ENSG00000156466	GDF6	growth differentiation factor 6	chr8	96160025	96160695	671	-2.42068	0.00232976	0.0950119	inside	767	97	NearestLocation	lower	no motif	no motif
1740	ENSG00000178988	ENSG00000178988	MRFAP1L1	Morf4 family associated protein 1-like 1	chr4	6710275	6710947	673	-2.77765	0.00233521	0.0950992	upstream	-395	395	NearestLocation	lower	no motif	no motif
1741	ENSG00000212598	ENSG00000212598	U3		chr3	90030956	90031505	550	-3.07129	0.00233645	0.0950992	downstream	672	461	NearestLocation	lower	no motif	no motif
1742	ENSG00000267443	ENSG00000267443	AC010641.1		chr19	398749	399350	602	-2.53102	0.00233699	0.0950992	overlapEnd	1160	177	NearestLocation	lower	no motif	no motif
1744	ENSG00000213246	ENSG00000213246	SUPT4H1	suppressor of Ty 4 homolog 1 (S. cerevisiae)	chr17	58354815	58355101	287	-2.61233	0.00234667	0.0953559	upstream	-1722	1722	NearestLocation	lower	no motif	87
1745	ENSG00000105983	ENSG00000105983	LMBR1	limb development membrane protein 1	chr7	156891850	156893995	2146	1.76584	0.00234753	0.0953559	overlapStart	1380	765	NearestLocation	higher	429	292; 1090
1746	ENSG00000157445	ENSG00000157445	CACNA2D3	calcium channel - voltage-dependent - alpha 2/delta subunit 3	chr3	54123329	54124341	1013	-2.39163	0.00234829	0.0953559	inside	782	782	NearestLocation	lower	no motif	450
1747	ENSG00000228984	ENSG00000228984	RP11-101E19.8		chr8	46784019	46784683	665	-2.82971	0.00234905	0.0953559	upstream	-781	117	NearestLocation	lower	no motif	51
1748	ENSG00000226047	ENSG00000226047	RP11-196I18.4		chr9	107119895	107120971	1077	-2.69219	0.0023521	0.0954243	inside	1810	734	NearestLocation	lower	no motif	844
1749	ENSG00000221110	ENSG00000221110	AL449083.1		chr9	73292039	73292402	364	-2.55621	0.00235656	0.0955283	upstream	-812	812	NearestLocation	lower	no motif	no motif
1751	ENSG00000268510	ENSG00000268510	IFNL3P1		chr19	39237495	39238321	827	2.32261	0.00235874	0.0955283	upstream	-202	202	NearestLocation	higher	490	no motif
1752	ENSG00000238259	ENSG00000238259	AC067940.1		chr2	168231971	168232505	535	-2.26481	0.00236193	0.0956022	overlapStart	249	50	NearestLocation	lower	no motif	467
1753	ENSG00000277972	ENSG00000277972	CISD3	CDGSH iron sulfur domain 3	chr17	38729312	38731187	1876	2.03225	0.00236577	0.0957027	overlapStart	-923	923	NearestLocation	higher	no motif	1750; 1778
1754	ENSG00000253167	ENSG00000253167	KIAA0196-AS1		chr8	125040965	125041668	704	-2.66108	0.0023695	0.0957558	inside	281	281	NearestLocation	lower	no motif	590
1755	ENSG00000167863	ENSG00000167863	ATP5H	ATP synthase - H+ transporting - mitochondrial Fo complex - subunit d	chr17	75045920	75048053	2134	1.28373	0.00236981	0.0957558	overlapStart	1065	1065	NearestLocation	higher	no motif	291; 1343
1756	ENSG00000232805	ENSG00000232805	NIP7P1		chr10	93108142	93108891	750	3.10885	0.00237521	0.0959191	upstream	-759	759	NearestLocation	higher	373	356
1757	ENSG00000188487	ENSG00000188487	INSC	inscuteable homolog (Drosophila)	chr11	15113235	15113727	493	2.71782	0.00237704	0.0959376	inside	811	811	NearestLocation	higher	no motif	70
1758	ENSG00000267387	ENSG00000267387	CTD-2240E14.4		chr19	10091500	10092395	896	2.56774	0.00237866	0.095948	upstream	-1123	1123	NearestLocation	higher	576	no motif
1759	ENSG00000254979	ENSG00000254979	RP11-872D17.8		chr11	57424662	57425583	922	2.01909	0.00238195	0.0959862	upstream	-603	603	NearestLocation	higher	624	623
1760	ENSG00000248107	ENSG00000248107	CTC-339D2.1	uncharacterized LOC102546228	chr5	126178369	126179008	640	-2.44974	0.00238275	0.0959862	upstream	-1208	569	NearestLocation	lower	no motif	no motif
1761	ENSG00000104142	ENSG00000104142	VPS18	vacuolar protein sorting 18 homolog (S. cerevisiae)	chr15	40894010	40895658	1649	1.2554	0.00238371	0.0959862	overlapStart	-420	420	NearestLocation	higher	no motif	1124
1762	ENSG00000280096	ENSG00000280096	RP11-294N21.2		chr18	35081074	35081748	675	-3.05746	0.00238924	0.096154	upstream	-935	261	NearestLocation	lower	no motif	413
1764	ENSG00000204876	ENSG00000204876	AC021218.2		chr7	155962881	155963216	336	-2.34494	0.0023945	0.0962553	inside	249	249	NearestLocation	lower	71	4
1765	ENSG00000166866	ENSG00000166866	MYO1A	myosin IA	chr12	57051515	57052055	541	-2.53513	0.00239691	0.0962971	upstream	-317	317	NearestLocation	lower	no motif	no motif
1766	ENSG00000225413	ENSG00000225413	AP000345.4		chr22	23515214	23515773	560	2.99889	0.00240432	0.0965274	upstream	-1612	1612	NearestLocation	higher	434	4; 414; 433
1767	ENSG00000280445	ENSG00000280445	RP1-205F14P.1		chr22	27418109	27418493	385	-2.54555	0.00240539	0.0965274	inside	1604	1220	NearestLocation	lower	346	367
1768	ENSG00000271192	ENSG00000271192	RP4-555D20.3		chr3	43995043	43995998	956	2.84028	0.00240773	0.0965662	upstream	-1853	898	NearestLocation	higher	202; 611	201; 696
1769	ENSG00000221741	ENSG00000221741	AC093304.1		chr5	167870917	167871401	485	-2.5616	0.00241	0.0966021	upstream	-252	252	NearestLocation	lower	no motif	247
1771	ENSG00000254898	ENSG00000254898	RP11-513D5.2		chr8	38336406	38336959	554	-2.70475	0.00242703	0.0971228	inside	425	425	NearestLocation	lower	no motif	248
1772	ENSG00000204618	ENSG00000204618	RNF39	ring finger protein 39	chr6	30076434	30077082	649	-2.5503	0.00242714	0.0971228	upstream	-547	547	NearestLocation	lower	no motif	no motif
1774	ENSG00000253160	ENSG00000253160	RP11-1113C11.2		chr8	39309770	39310213	444	-2.47638	0.00243036	0.0971339	overlapEnd	673	139	NearestLocation	lower	no motif	176
1775	ENSG00000105717	ENSG00000105717	PBX4	pre-B-cell leukemia homeobox 4	chr19	19618225	19619198	974	1.73995	0.0024334	0.0971339	overlapStart	691	282	NearestLocation	higher	no motif	283
1776	ENSG00000276508	ENSG00000276508	CTD-3194G12.1		chr17	36683145	36683770	626	-2.35953	0.00243525	0.0971339	upstream	-1609	984	NearestLocation	lower	no motif	no motif
1778	ENSG00000212528	ENSG00000212528	SNORD115-47	small nucleolar RNA - C/D box 115-47	chr15	25268625	25269341	717	-2.43745	0.00243571	0.0971339	downstream	159	74	NearestLocation	lower	no motif	542
1779	ENSG00000236941	ENSG00000236941	RP11-366M4.8		chr4	164948872	164949354	483	-2.55799	0.00244388	0.0974043	inside	793	84	NearestLocation	lower	no motif	342
1780	ENSG00000266411	ENSG00000266411	RP11-180P8.3		chr17	62970442	62970848	407	-2.51599	0.00244724	0.0974493	upstream	-1893	1893	NearestLocation	lower	no motif	no motif
1781	ENSG00000108442	ENSG00000108442	TVP23BP2		chr2	74627211	74627941	731	-2.4422	0.00244909	0.0974493	downstream	1731	387	NearestLocation	lower	no motif	no motif
1782	ENSG00000236682	ENSG00000236682	AC068282.3		chr2	127389355	127390363	1009	2.21877	0.00245056	0.0974493	inside	225	225	NearestLocation	higher	no motif	no motif
1783	ENSG00000266189	ENSG00000266189	MIR3186	microRNA 3186	chr17	81452553	81453613	1061	3.82264	0.00245117	0.0974493	upstream	-1365	1365	NearestLocation	higher	no motif	579
1785	ENSG00000163161	ENSG00000163161	ERCC3	excision repair cross-complementation group 3	chr2	127292927	127295351	2425	1.60171	0.00245572	0.0974493	overlapStart	1249	1175	NearestLocation	higher	408	1381
1786	ENSG00000107438.1	ENSG00000107438	PDLIM1	PDZ and LIM domain 1	chr10	95290441	95291586	1146	2.22297	0.00245744	0.0974493	overlapStart	583	562	NearestLocation	higher	no motif	260; 1074; 1139
1787	ENSG00000259832	ENSG00000259832	CYP4A26P		chr1	46969170	46969526	357	-2.57603	0.002458	0.0974493	upstream	-1296	1296	NearestLocation	lower	44	no motif
1788	ENSG00000239445	ENSG00000239445	ST3GAL6-AS1	ST3GAL6 antisense RNA 1	chr3	98733189	98735025	1837	-2.43967	0.0024581	0.0974493	upstream	-538	538	NearestLocation	lower	no motif	201
1789	ENSG00000260708	ENSG00000260708	CTA-29F11.1		chr22	46760764	46761105	342	-2.65582	0.0024589	0.0974493	downstream	1799	789	NearestLocation	lower	no motif	no motif
1790	ENSG00000179950	ENSG00000179950	PUF60	poly-U binding splicing factor 60KDa	chr8	143827975	143829947	1973	1.78555	0.00246056	0.0974493	overlapStart	1884	88	NearestLocation	higher	761	607
1791	ENSG00000251215	ENSG00000251215	GOLGA5P1		chr5	39169714	39170031	318	-2.62595	0.00246167	0.0974493	inside	621	304	NearestLocation	lower	no motif	63; 139; 304
1792	ENSG00000256777	ENSG00000256777	PDCL3P7		chr12	66278089	66278708	620	-2.37246	0.0024645	0.0974493	upstream	-1438	1438	NearestLocation	lower	no motif	276; 427
1794	ENSG00000226281	ENSG00000226281	RP1-80N2.2		chr6	6711898	6712508	611	3.01359	0.0024673	0.0974493	upstream	-896	896	NearestLocation	higher	no motif	327; 375
1795	ENSG00000212221	ENSG00000212221	RNU6-220P		chr8	143348313	143348886	574	2.8794	0.00246803	0.0974493	upstream	-1859	1286	NearestLocation	higher	no motif	no motif
1796	ENSG00000242705	ENSG00000242705	ICE2P2		chr3	88946367	88946912	546	-2.83789	0.0024695	0.0974493	upstream	-1775	1230	NearestLocation	lower	no motif	286
1797	ENSG00000180098	ENSG00000180098	TRNAU1AP	tRNA selenocysteine 1 associated protein 1	chr1	28552233	28554013	1781	1.181	0.00247172	0.0974493	overlapStart	-852	852	NearestLocation	higher	no motif	1404
1798	ENSG00000199785	ENSG00000199785	SNORA52	small nucleolar RNA - H/ACA box 52	chr11	811601	812540	940	2.94761	0.00247263	0.0974493	includeFeature	-80	80	NearestLocation	higher	no motif	449; 534; 814
1799	ENSG00000245832	ENSG00000245832	RP11-179A16.1	uncharacterized LOC101928989	chr11	82716816	82717262	447	-2.37738	0.00247274	0.0974493	inside	1266	820	NearestLocation	lower	no motif	no motif
1800	ENSG00000155657	ENSG00000155657	TTN	titin	chr2	178830475	178830975	501	-2.35379	0.00247413	0.0974493	overlapStart	327	173	NearestLocation	lower	no motif	248
1801	ENSG00000156265	ENSG00000156265	MAP3K7CL	MAP3K7 C-terminal like	chr21	29077526	29078198	673	-2.62102	0.00247727	0.0974573	inside	55	55	NearestLocation	lower	no motif	no motif
1802	ENSG00000078043	ENSG00000078043	PIAS2	protein inhibitor of activated STAT - 2	chr18	46921487	46922053	567	-2.65849	0.00247795	0.0974573	upstream	-1327	1327	NearestLocation	lower	no motif	188
1803	ENSG00000273321	ENSG00000273321	RP11-621L6.3		chr18	24400290	24401005	716	-2.8007	0.00247849	0.0974573	upstream	-1863	1148	NearestLocation	lower	no motif	595
1804	ENSG00000255226	ENSG00000255226	CTD-2210P24.3		chr11	45749882	45750931	1050	-2.53824	0.00248608	0.0977011	overlapEnd	1989	108	NearestLocation	lower	no motif	437
1805	ENSG00000275978.1	ENSG00000275978	Metazoa_SRP		chr14	34660568	34661241	674	-2.67884	0.00248994	0.097792	upstream	-690	690	NearestLocation	lower	no motif	no motif
1806	ENSG00000108578	ENSG00000108578	BLMH	bleomycin hydrolase	chr17	30290516	30292714	2199	1.06172	0.00249118	0.097792	overlapStart	1540	658	NearestLocation	higher	no motif	362; 792; 1648
1807	ENSG00000206782	ENSG00000206782	RNU6-224P		chr4	131272509	131273009	501	-2.54702	0.00249458	0.0978708	upstream	-733	233	NearestLocation	lower	no motif	no motif
1808	ENSG00000250162	ENSG00000250162	CSNK1A1P3		chr5	98833935	98834458	524	-2.4519	0.00249779	0.0978811	downstream	553	224	NearestLocation	lower	no motif	no motif
1809	ENSG00000243064	ENSG00000243064	ABCC13	ATP-binding cassette - sub-family C (CFTR/MRP) - member 13 - pseudogene	chr21	14235087	14235745	659	-2.45113	0.00249865	0.0978811	upstream	-1119	461	NearestLocation	lower	no motif	26
1810	ENSG00000207060	ENSG00000207060	RNU6-480P		chr5	51054828	51055266	439	-2.32071	0.00250025	0.0978811	downstream	631	87	NearestLocation	lower	no motif	161
1811	ENSG00000225678	ENSG00000225678	AP000619.5		chr11	102753255	102753642	388	-2.44109	0.00250041	0.0978811	inside	1688	1301	NearestLocation	lower	no motif	no motif
1812	ENSG00000255233	ENSG00000255233	RP11-755E23.3		chr11	93241652	93242216	565	-2.67796	0.00250327	0.0979384	downstream	1519	484	NearestLocation	lower	no motif	135
1813	ENSG00000070371	ENSG00000070371	CLTCL1	clathrin - heavy chain-like 1	chr22	19291144	19293156	2013	1.81679	0.00250633	0.0980036	overlapStart	572	572	NearestLocation	higher	no motif	914; 1515; 1579; 1599; 1660
1814	ENSG00000280032	ENSG00000280032	RP11-832A4.7		chr11	118264870	118265481	612	-2.69265	0.00251023	0.0980836	inside	277	277	NearestLocation	lower	no motif	no motif
1815	ENSG00000269902	ENSG00000269902	RP6-99M1.3		chrX	45766950	45767280	331	-2.5355	0.00251117	0.0980836	upstream	-1651	1651	NearestLocation	lower	no motif	no motif
1816	ENSG00000259915	ENSG00000259915	RP11-410E4.1		chr2	186356325	186356935	611	-2.36714	0.00251306	0.098103	overlapStart	448	162	NearestLocation	lower	no motif	no motif
1817	ENSG00000279801	ENSG00000279801	RP11-75C10.6	uncharacterized LOC102723431 / uncharacterized LOC102723386	chr17	77444551	77446395	1845	1.18324	0.00251879	0.0982666	overlapStart	-153	153	NearestLocation	higher	973; 1073	10; 798; 1072; 1289; 1297
1818	ENSG00000147883	ENSG00000147883	CDKN2B	cyclin-dependent kinase inhibitor 2B (p15 - inhibits CDK4)	chr9	22007884	22008406	523	-2.87284	0.00252072	0.0982666	inside	1479	957	NearestLocation	lower	no motif	no motif
1819	ENSG00000255217	ENSG00000255217	OR5J7P		chr11	56167144	56167512	369	-2.48203	0.00252145	0.0982666	downstream	1644	1223	NearestLocation	lower	no motif	no motif
1820	ENSG00000213994	ENSG00000213994	RP11-414H17.5		chr10	6204555	6204851	297	-2.59299	0.00252301	0.0982719	upstream	-1862	1862	NearestLocation	lower	no motif	no motif
1821	ENSG00000228225	ENSG00000228225	AC016908.1		chr2	84029413	84029805	393	-2.73313	0.0025252	0.0982719	upstream	-1727	1335	NearestLocation	lower	no motif	no motif
1822	ENSG00000230790	ENSG00000230790	AC012456.4		chr2	11743869	11744369	501	3.10785	0.00252703	0.0982719	inside	1432	932	NearestLocation	higher	no motif	no motif
1823	ENSG00000154429	ENSG00000154429	CCSAP	centriole - cilia and spindle-associated protein	chr1	229341303	229343717	2415	1.75467	0.00252718	0.0982719	overlapStart	1991	423	NearestLocation	higher	no motif	463
1824	ENSG00000280199	ENSG00000280199	RP1-34P24.3		chr22	49264215	49265368	1154	-2.56044	0.00253005	0.098329	inside	14	14	NearestLocation	lower	no motif	412; 740
1826	ENSG00000255082	ENSG00000255082	GRM5-AS1	GRM5 antisense RNA 1	chr11	88504635	88505802	1168	-2.63933	0.00254124	0.0986548	inside	59	59	NearestLocation	lower	no motif	13
1827	ENSG00000102098	ENSG00000102098	SCML2	sex comb on midleg-like 2 (Drosophila)	chrX	18353553	18355244	1692	2.47689	0.00254434	0.0987206	overlapStart	1174	517	NearestLocation	higher	no motif	159; 274; 300; 1563
1828	ENSG00000270164	ENSG00000270164	LINC01480	long intergenic non-protein coding RNA 1480	chr19	41536195	41537331	1137	2.71671	0.00254771	0.0987611	overlapEnd	1012	427	NearestLocation	higher	712	455; 847
1829	ENSG00000250842	ENSG00000250842	CTC-806A22.1		chr5	145380217	145380530	314	-2.44156	0.00254819	0.0987611	inside	1453	1140	NearestLocation	lower	no motif	no motif
1830	ENSG00000230979	ENSG00000230979	AC079250.1		chr2	47689946	47690709	764	2.89164	0.00255245	0.0988714	downstream	1300	7	NearestLocation	higher	no motif	no motif
1831	ENSG00000266673	ENSG00000266673	RP11-822E23.3		chr17	21550552	21552036	1485	1.68808	0.00255581	0.0989473	upstream	-1957	473	NearestLocation	higher	109; 804	39
1833	ENSG00000149679	ENSG00000149679	CABLES2	Cdk5 and Abl enzyme substrate 2	chr20	62406552	62408067	1516	2.04276	0.00256479	0.0991501	overlapStart	733	733	NearestLocation	higher	no motif	no motif
1834	ENSG00000171067	ENSG00000171067	C11orf24	chromosome 11 open reading frame 24	chr11	68270607	68272683	2077	1.12923	0.00256758	0.0991501	overlapStart	1394	682	NearestLocation	higher	no motif	738
1835	ENSG00000227603	ENSG00000227603	RP11-165J3.6		chr9	93437876	93438279	404	-2.49009	0.0025679	0.0991501	upstream	-755	755	NearestLocation	lower	no motif	no motif
1837	ENSG00000260685	ENSG00000260685	RP11-326L17.1		chr15	75952281	75952719	439	-2.76974	0.0025731	0.0992881	upstream	-1137	1137	NearestLocation	lower	no motif	211; 432
1838	ENSG00000224339	ENSG00000224339	AL121578.5		chrX	37946073	37946309	237	-2.58226	0.00257503	0.0993082	inside	189	189	NearestLocation	lower	no motif	no motif
1839	ENSG00000139926	ENSG00000139926	FRMD6	FERM domain containing 6	chr14	51490071	51490846	776	-2.7042	0.00258643	0.0996933	inside	971	971	NearestLocation	lower	no motif	no motif
1840	ENSG00000171984	ENSG00000171984	C20orf196	chromosome 20 open reading frame 196	chr20	5750046	5751429	1384	1.42838	0.00258986	0.0997569	overlapStart	-347	347	NearestLocation	higher	no motif	203; 493; 1196
1842	ENSG00000226887	ENSG00000226887	ERVMER34-1	endogenous retrovirus group MER34 - member 1	chr4	52751647	52752016	370	-2.69694	0.0025924	0.0997593	upstream	-7	7	NearestLocation	lower	no motif	no motif
1843	ENSG00000262884	ENSG00000262884	CTD-3060P21.1	uncharacterized LOC101927911	chr17	2965821	2966635	815	-2.75048	0.00259409	0.0997625	overlapStart	74	74	NearestLocation	lower	no motif	478
1845	ENSG00000279927	ENSG00000279927	CTA-212A2.4		chr22	36065347	36066801	1455	2.51236	0.00260053	0.0997625	overlapStart	-1186	268	NearestLocation	higher	546; 1005	1094; 1102
1846	ENSG00000231293	ENSG00000231293	RPL36AP6		chr9	107835783	107836204	422	-2.49323	0.00260087	0.0997625	upstream	-954	954	NearestLocation	lower	no motif	375
1847	ENSG00000068724	ENSG00000068724	TTC7A	tetratricopeptide repeat domain 7A	chr2	46915220	46916683	1464	1.40039	0.00260139	0.0997625	overlapStart	-937	526	NearestLocation	higher	709	20; 223
1848	ENSG00000140876	ENSG00000140876	NUDT7	nudix (nucleoside diphosphate linked moiety X)-type motif 7	chr16	77721522	77723734	2213	1.79119	0.00260148	0.0997625	overlapStart	-970	970	NearestLocation	higher	524	566; 1847; 2032
1849	ENSG00000253588	ENSG00000253588	IGHVIII-44		chr14	106477437	106477952	516	-2.75233	0.00260527	0.0997625	downstream	956	268	NearestLocation	lower	no motif	170
1850	ENSG00000268873	ENSG00000268873	RP11-138H11.1		chr18	34768922	34769164	243	-2.75233	0.00260527	0.0997625	upstream	-1259	1259	NearestLocation	lower	no motif	no motif
1851	ENSG00000226655	ENSG00000226655	AC096732.2		chr4	123743704	123744340	637	-2.75233	0.00260527	0.0997625	downstream	1969	583	NearestLocation	lower	no motif	no motif
1852	ENSG00000239223	ENSG00000239223	RPL34P31		chr17	27275242	27275877	636	-2.45331	0.00261197	0.0999647	downstream	1135	765	NearestLocation	lower	no motif	no motif

## Sheet: MYC_DLBCLpos_vs_DLBCLneg
		X.1	X	ensembl_gene_id	external_gene_name	wikigene_description	seqnames	start	end	width	Fold	p.value	FDR	insideFeature	distancetoFeature	shortestDistance	fromOverlappingOrNearest	in DLBCLpos cell line	CACGTG	(G|A)CA(A|C|G|T|N)(A|C|G|T|N)TG(G|A)
		1	ENSG00000106003	ENSG00000106003	LFNG	LFNG O-fucosylpeptide 3-beta-N-acetylglucosaminyltransferase	chr7	2510671	2511932	1262	5.08569	1.23667e-10	5.57358e-06	upstream	-1858	597	NearestLocation	higher	164	163; 813
		2	ENSG00000277669	ENSG00000277669	AC009133.22		chr16	29663239	29666170	2932	3.54131	2.2948e-10	5.57358e-06	overlapStart	-40	40	NearestLocation	higher	no motif	638; 881; 1058; 1112; 2619
		4	ENSG00000130598	ENSG00000130598	TNNI2	troponin I type 2 (skeletal - fast)	chr11	1839795	1841136	1342	4.80754	3.36039e-09	4.30701e-05	inside	806	544	NearestLocation	higher	no motif	641; 966; 1233
		6	ENSG00000280321	ENSG00000280321	RP11-1110F20.1		chr11	36196202	36196994	793	-4.89413	7.28797e-09	6.20597e-05	overlapStart	-46	46	NearestLocation	lower	512	511
		7	ENSG00000171723	ENSG00000171723	GPHN	gephyrin	chr14	66507418	66508451	1034	-4.99914	8.53103e-09	6.20597e-05	inside	11	11	NearestLocation	lower	100	99
		8	ENSG00000182156	ENSG00000182156	ENPP7	ectonucleotide pyrophosphatase/phosphodiesterase 7	chr17	79732315	79733650	1336	4.52266	9.68396e-09	6.20597e-05	inside	1396	1396	NearestLocation	higher	709; 978	31; 638
		9	ENSG00000237181	ENSG00000237181	AC147651.4	uncharacterized LOC101926963	chr7	604178	604950	773	3.78011	1.6656e-08	9.488e-05	inside	993	993	NearestLocation	higher	392	125; 523; 664
		10	ENSG00000103044	ENSG00000103044	HAS3	hyaluronan synthase 3	chr16	69106567	69107664	1098	4.45769	5.04582e-08	0.000258689	inside	1003	1003	NearestLocation	higher	194; 653; 908	652; 907
		11	ENSG00000228173	ENSG00000228173	AC091770.3		chr7	48664090	48665691	1602	-5.28694	7.19496e-08	0.000335338	upstream	-785	785	NearestLocation	lower	no motif	1378; 1510
		12	ENSG00000263264	ENSG00000263264	CTB-133G6.1		chr19	7348304	7349522	1219	4.90158	9.37798e-08	0.000400659	overlapStart	-639	579	NearestLocation	higher	401	473; 555; 731; 765
		13	ENSG00000009790	ENSG00000009790	TRAF3IP3	TRAF3 interacting protein 3	chr1	209755696	209757391	1696	5.21769	1.04686e-07	0.000412851	overlapStart	-336	336	NearestLocation	higher	no motif	98; 1453
		14	ENSG00000178562	ENSG00000178562	CD28	CD28 molecule	chr2	203706018	203706761	744	4.32022	1.28654e-07	0.000471132	overlapStart	-457	286	NearestLocation	higher	no motif	no motif
		15	ENSG00000185028	ENSG00000185028	LRRC14B	leucine rich repeat containing 14B	chr5	190083	192712	2630	4.18348	1.71556e-07	0.000586354	overlapStart	-1428	1201	NearestLocation	higher	509; 1745; 2063; 2138	508; 1845
		16	ENSG00000277489	ENSG00000277489	AC007998.1		chr18	35466123	35466790	668	-4.77322	2.1536e-07	0.000690067	downstream	868	148	NearestLocation	lower	no motif	384
		17	ENSG00000280354	ENSG00000280354	RP11-83B20.4		chr12	124543197	124544331	1135	3.8203	2.87222e-07	0.00086307	downstream	694	324	NearestLocation	higher	194	306; 789
[truncated: 1,190 more rows]

## Sheet: H3K4_BL_vs_DLBCL
X.1	X	ensembl_gene_id	external_gene_name	wikigene_description	seqnames	start	end	width	Fold	p.value	FDR	insideFeature	distancetoFeature	shortestDistance	fromOverlappingOrNearest	in BL cell line	CACGTG	(G|A)CA(A|C|G|T|N)(A|C|G|T|N)TG(G|A)
[truncated: 2,875 more rows]

[truncated: 3 more sheets: H3K4_BL_vs_DLBCLpos, H3K4_BL_vs_DLBCLneg, H3K4_DLBCLpos_vs_DLBCLneg]
