# Supplementary material for: Identification of ADGRE5 as discriminating MYC target between Burkitt lymphoma and diffuse large B-cell lymphoma
Source: BMC Cancer. 2019 Apr 5;19:322. doi: 10.1186/s12885-019-5537-0 (PMC6451309; doi:10.1186/s12885-019-5537-0)
Supplement: Supplementary file 3 — File S3. RNA-Seq data of differentially expressed genes derived from comparison of BL vs. DLBCL, BL vs. DLBCLneg, DLBCLneg vs. DLBCLpos and BL vs. DLBCLpos. (XLSX 13003 kb) [file 12885_2019_5537_MOESM3_ESM.xlsx]

## Sheet: BL_vs_DLBCL
baseMean	log2FoldChange	lfcSE	stat	pvalue	padj	external_gene_name	hgnc_symbol	description	wikigene_description
85.4309	-1.7639	0.223	-7.9102	0	0	WASH7P	WASH7P	WAS protein family homolog 7 pseudogene [Source:HGNC Symbol;Acc:HGNC:38034]
436.358	-2.7005	0.1713	-15.7666	0	0	FO538757.2		cDNA FLJ51139 [Source:UniProtKB/TrEMBL;Acc:B4DXR4]
56194	-4.3201	0.1173	-36.8211	0	0	MTND1P23	MTND1P23	MT-ND1 pseudogene 23 [Source:HGNC Symbol;Acc:HGNC:42092]
294445	-4.7369	0.107	-44.2639	0	0	MTND2P28	MTND2P28	MT-ND2 pseudogene 28 [Source:HGNC Symbol;Acc:HGNC:42129]
16979.1	-3.8402	0.1638	-23.4497	0	0	AC114498.1
858226	-5.1586	0.1219	-42.3348	0	0	MIR6723	MIR6723	microRNA 6723 ; uncharacterized LOC101927337 ; uncharacterized LOC101926970	microRNA 6723 [Source:HGNC Symbol / Acc:HGNC:50152] / microRNA 6723 [Source:HGNC Symbol / Acc:HGNC:50152] / microRNA 6723 [Source:HGNC Symbol / Acc:HGNC:50152]
425554	-4.8882	0.1112	-43.9783	0	0	RP5-857K21.7
22497.3	-3.9063	0.124	-31.5132	0	0	MTATP8P1	MTATP8P1	mitochondrially encoded ATP synthase 8 pseudogene 1 [Source:HGNC Symbol;Acc:HGNC:44571]
367909	-4.8211	0.0968	-49.7994	0	0	MTATP6P1	MTATP6P1	mitochondrially encoded ATP synthase 6 pseudogene 1 [Source:HGNC Symbol;Acc:HGNC:44575]
419451	-4.8222	0.1202	-40.1143	0	0	RP5-857K21.11			uncharacterized LOC101929612
31.6436	-1.4942	0.1344	-11.1174	0	0	RP11-206L10.3			uncharacterized LOC100134822
126.609	-2.0858	0.1025	-20.3578	0	0	RP11-206L10.2		uncharacterized LOC101930567 ; uncharacterized LOC101929540 ; uncharacterized LOC101926936 ; uncharacterized LOC100288069	/ / /
256.678	-2.6091	0.1614	-16.1606	0	0	RP11-206L10.9		uncharacterized LOC101930657 ; uncharacterized LOC100287934	/
20.8156	-1.6341	0.1682	-9.7163	0	0	RP11-206L10.8
18.6455	-1.6967	0.2222	-7.6353	0	0	FAM87B	FAM87B	family with sequence similarity 87, member B [Source:HGNC Symbol;Acc:HGNC:32236]	family with sequence similarity 87 - member B
979.578	-2.6551	0.1089	-24.3698	0	0	LINC01128	LINC01128	long intergenic non-protein coding RNA 1128 [Source:HGNC Symbol;Acc:HGNC:49377]	long intergenic non-protein coding RNA 1128
68.3124	-1.882	0.178	-10.5722	0	0	LINC00115	LINC00115	long intergenic non-protein coding RNA 115 [Source:HGNC Symbol;Acc:HGNC:26211]	long intergenic non-protein coding RNA 115
12233.3	-3.7034	0.1137	-32.5699	0	0	NOC2L	NOC2L	nucleolar complex associated 2 homolog (S. cerevisiae) [Source:HGNC Symbol;Acc:HGNC:24517]	nucleolar complex associated 2 homolog (S. cerevisiae)
1080.47	-2.7092	0.1918	-14.1264	0	0	KLHL17	KLHL17	kelch-like family member 17 [Source:HGNC Symbol;Acc:HGNC:24023]	kelch-like family member 17
2138.93	-3.9972	0.504	-7.9317	0	0	ISG15	ISG15	ISG15 ubiquitin-like modifier [Source:HGNC Symbol;Acc:HGNC:4053]	ISG15 ubiquitin-like modifier
553.462	-2.6695	0.3426	-7.7923	0	0	AGRN	AGRN	agrin [Source:HGNC Symbol;Acc:HGNC:329]	agrin
772.633	-2.6444	0.1314	-20.1173	0	0	C1orf159	C1orf159	chromosome 1 open reading frame 159 [Source:HGNC Symbol;Acc:HGNC:26062]	chromosome 1 open reading frame 159
7270.45	-3.2667	0.1141	-28.6214	0	0	SDF4	SDF4	stromal cell derived factor 4 [Source:HGNC Symbol;Acc:HGNC:24188]	stromal cell derived factor 4
986.522	-2.9254	0.096	-30.4827	0	0	B3GALT6	B3GALT6	UDP-Gal:betaGal beta 1,3-galactosyltransferase polypeptide 6 [Source:HGNC Symbol;Acc:HGNC:17978]	UDP-Gal:betaGal beta 1 - 3-galactosyltransferase polypeptide 6
32.5216	-1.4757	0.1926	-7.6618	0	0	FAM132A	FAM132A	family with sequence similarity 132, member A [Source:HGNC Symbol;Acc:HGNC:32308]	family with sequence similarity 132 - member A
19.6786	-1.2645	0.173	-7.3078	0	0	RP5-902P8.12
3213.45	-3.3448	0.0778	-43.0176	0	0	UBE2J2	UBE2J2	ubiquitin-conjugating enzyme E2, J2 [Source:HGNC Symbol;Acc:HGNC:19268]	ubiquitin-conjugating enzyme E2 - J2
231.457	-1.1151	0.1617	-6.8976	0	0	SCNN1D	SCNN1D	sodium channel, non-voltage-gated 1, delta subunit [Source:HGNC Symbol;Acc:HGNC:10601]	sodium channel - non-voltage-gated 1 - delta subunit
4212.7	-3.4542	0.2308	-14.969	0	0	ACAP3	ACAP3	ArfGAP with coiled-coil, ankyrin repeat and PH domains 3 [Source:HGNC Symbol;Acc:HGNC:16754]	ArfGAP with coiled-coil - ankyrin repeat and PH domains 3
803.849	-2.8693	0.1271	-22.577	0	0	PUSL1	PUSL1	pseudouridylate synthase-like 1 [Source:HGNC Symbol;Acc:HGNC:26914]	pseudouridylate synthase-like 1
8551.56	-3.6283	0.0777	-46.6712	0	0	CPSF3L	CPSF3L	cleavage and polyadenylation specific factor 3-like ; uncharacterized LOC102723551 ; microRNA 6727	cleavage and polyadenylation specific factor 3-like [Source:HGNC Symbol / Acc:HGNC:26052] / cleavage and polyadenylation specific factor 3-like [Source:HGNC Symbol / Acc:HGNC:26052] / cleavage and polyadenylation specific factor 3-like [Source:HGNC Symbol / Acc:HGNC:26052]
207.158	-2.3048	0.092	-25.0382	0	0	RP5-890O3.9
1439.04	-3.4525	0.1236	-27.9247	0	0	CPTP	CPTP	ceramide-1-phosphate transfer protein [Source:HGNC Symbol;Acc:HGNC:28116]	ceramide-1-phosphate transfer protein
1529.38	-5.3188	0.3125	-17.021	0	0	TAS1R3	TAS1R3	taste receptor, type 1, member 3 [Source:HGNC Symbol;Acc:HGNC:15661]	taste receptor - type 1 - member 3
3178.46	-3.3911	0.1645	-20.6211	0	0	DVL1	DVL1	dishevelled segment polarity protein 1 [Source:HGNC Symbol;Acc:HGNC:3084]	dishevelled segment polarity protein 1
242.218	-2.9065	0.2168	-13.4064	0	0	MXRA8	MXRA8	matrix-remodelling associated 8 [Source:HGNC Symbol;Acc:HGNC:7542]	matrix-remodelling associated 8
4064.57	-3.5615	0.0976	-36.4772	0	0	AURKAIP1	AURKAIP1	aurora kinase A interacting protein 1 [Source:HGNC Symbol;Acc:HGNC:24114]	aurora kinase A interacting protein 1
8295.69	-3.2751	0.0714	-45.8387	0	0	CCNL2	CCNL2	cyclin L2 [Source:HGNC Symbol;Acc:HGNC:20570]	cyclin L2
1916.51	-3.1749	0.0546	-58.1233	0	0	RP4-758J18.2			uncharacterized LOC148413
3881.26	-3.6141	0.0986	-36.6439	0	0	MRPL20	MRPL20	mitochondrial ribosomal protein L20 [Source:HGNC Symbol;Acc:HGNC:14478]	mitochondrial ribosomal protein L20
318.907	-2.4269	0.1184	-20.4963	0	0	RP4-758J18.13
4692.64	-3.6397	0.1213	-30.0015	0	0	ATAD3B	ATAD3B	ATPase family, AAA domain containing 3B [Source:HGNC Symbol;Acc:HGNC:24007]	ATPase family - AAA domain containing 3B
5618.56	-3.6887	0.1044	-35.3212	0	0	ATAD3A	ATAD3A	ATPase family, AAA domain containing 3A [Source:HGNC Symbol;Acc:HGNC:25567]	ATPase family - AAA domain containing 3A
7611.59	-3.5773	0.0775	-46.1792	0	0	SSU72	SSU72	SSU72 RNA polymerase II CTD phosphatase homolog (S. cerevisiae) [Source:HGNC Symbol;Acc:HGNC:25016]	SSU72 RNA polymerase II CTD phosphatase homolog (S. cerevisiae)
47.1075	-1.4915	0.1554	-9.5973	0	0	RP5-832C2.5
46.6342	-7.0056	0.7885	-8.8845	0	0	C1orf233	C1orf233	chromosome 1 open reading frame 233 [Source:HGNC Symbol;Acc:HGNC:42951]	chromosome 1 open reading frame 233
137.617	-1.944	0.1734	-11.2118	0	0	RP11-345P4.9
1189.5	-2.7011	0.1133	-23.8479	0	0	MIB2	MIB2	mindbomb E3 ubiquitin protein ligase 2 [Source:HGNC Symbol;Acc:HGNC:30577]	mindbomb E3 ubiquitin protein ligase 2
3929.74	-3.3632	0.0837	-40.173	0	0	CDK11B	CDK11B	cyclin-dependent kinase 11B ; cyclin-dependent kinase 11A	cyclin-dependent kinase 11B [Source:HGNC Symbol / Acc:HGNC:1729] / cyclin-dependent kinase 11B [Source:HGNC Symbol / Acc:HGNC:1729]
4199.73	-2.966	0.1588	-18.6805	0	0	SLC35E2B	SLC35E2B	solute carrier family 35, member E2 ; solute carrier family 35, member E2B	solute carrier family 35 - member E2B [Source:HGNC Symbol / Acc:HGNC:33941] / solute carrier family 35 - member E2B [Source:HGNC Symbol / Acc:HGNC:33941]
93.0513	-1.879	0.1868	-10.0601	0	0	RP11-345P4.7
75.9843	-1.796	0.1449	-12.3924	0	0	CDK11A	CDK11A	cyclin-dependent kinase 11B ; cyclin-dependent kinase 11A	cyclin-dependent kinase 11A [Source:HGNC Symbol / Acc:HGNC:1730] / cyclin-dependent kinase 11A [Source:HGNC Symbol / Acc:HGNC:1730]
156.85	-1.9997	0.2039	-9.8081	0	0	RP1-283E3.8
363.54	-2.4906	0.1511	-16.4805	0	0	RP1-283E3.4
209.118	-1.5737	0.1538	-10.2324	0	0	SLC35E2	SLC35E2	solute carrier family 35, member E2 [Source:HGNC Symbol;Acc:HGNC:20863]	solute carrier family 35 - member E2
11274.6	-3.7078	0.1323	-28.0253	0	0	NADK	NADK	NAD kinase [Source:HGNC Symbol;Acc:HGNC:29831]	NAD kinase
39121.8	-3.9155	0.0492	-79.6122	0	0	GNB1	GNB1	guanine nucleotide binding protein (G protein), beta polypeptide 1 [Source:HGNC Symbol;Acc:HGNC:4396]	guanine nucleotide binding protein (G protein) - beta polypeptide 1
1154.64	-2.8634	0.2468	-11.6031	0	0	C1orf86	C1orf86	chromosome 1 open reading frame 86 [Source:HGNC Symbol;Acc:HGNC:26428]	chromosome 1 open reading frame 86
1093.17	-2.6934	0.2711	-9.935	0	0	SKI	SKI	SKI proto-oncogene [Source:HGNC Symbol;Acc:HGNC:10896]	SKI proto-oncogene
393.833	-2.9759	0.1258	-23.6501	0	0	MORN1	MORN1	MORN repeat containing 1 [Source:HGNC Symbol;Acc:HGNC:25852]	MORN repeat containing 1
48.9175	-1.9936	0.1538	-12.9649	0	0	RP4-740C4.5			small nuclear ribonucleoprotein polypeptide N pseudogene
4340.2	-3.3392	0.0857	-38.946	0	0	RER1	RER1	retention in endoplasmic reticulum sorting receptor 1 [Source:HGNC Symbol;Acc:HGNC:30309]	retention in endoplasmic reticulum sorting receptor 1
582.617	-2.8821	0.0897	-32.1389	0	0	PEX10	PEX10	peroxisomal biogenesis factor 10 [Source:HGNC Symbol;Acc:HGNC:8851]	peroxisomal biogenesis factor 10
1667.72	-3.0448	0.0776	-39.2233	0	0	PANK4	PANK4	pantothenate kinase 4 [Source:HGNC Symbol;Acc:HGNC:19366]	pantothenate kinase 4
33.4396	-1.703	0.2385	-7.1391	0	0	RP3-395M20.12
722.526	-1.9757	0.245	-8.0636	0	0	FAM213B	FAM213B	family with sequence similarity 213, member B [Source:HGNC Symbol;Acc:HGNC:28390]	family with sequence similarity 213 - member B
1611.81	-3.0459	0.0931	-32.7176	0	0	TPRG1L	TPRG1L	tumor protein p63 regulated 1-like [Source:HGNC Symbol;Acc:HGNC:27007]	tumor protein p63 regulated 1-like
2888.2	-3.1066	0.1181	-26.307	0	0	WRAP73	WRAP73	WD repeat containing, antisense to TP73 [Source:HGNC Symbol;Acc:HGNC:12759]	WD repeat containing - antisense to TP73
359.025	-4.8703	0.2653	-18.358	0	0	TP73	TP73	tumor protein p73 [Source:HGNC Symbol;Acc:HGNC:12003]	tumor protein p73
3449.14	-3.2461	0.0705	-46.0501	0	0	LRRC47	LRRC47	leucine rich repeat containing 47 [Source:HGNC Symbol;Acc:HGNC:29207]	leucine rich repeat containing 47
32.7435	-1.4653	0.1941	-7.55	0	0	RP1-286D6.5
4027.74	-3.1499	0.089	-35.3725	0	0	CEP104	CEP104	centrosomal protein 104kDa [Source:HGNC Symbol;Acc:HGNC:24866]	centrosomal protein 104kDa
989.835	-2.718	0.1916	-14.1891	0	0	DFFB	DFFB	DNA fragmentation factor, 40kDa, beta polypeptide (caspase-activated DNase) [Source:HGNC Symbol;Acc:HGNC:2773]	DNA fragmentation factor - 40kDa - beta polypeptide (caspase-activated DNase)
1687.95	-2.9709	0.1067	-27.8539	0	0	C1orf174	C1orf174	chromosome 1 open reading frame 174 [Source:HGNC Symbol;Acc:HGNC:27915]	chromosome 1 open reading frame 174
293.891	-1.9691	0.1697	-11.6028	0	0	LINC01134	LINC01134	long intergenic non-protein coding RNA 1134 [Source:HGNC Symbol;Acc:HGNC:49449]	long intergenic non-protein coding RNA 1134
1677.45	-2.9433	0.133	-22.1378	0	0	NPHP4	NPHP4	nephronophthisis 4 [Source:HGNC Symbol;Acc:HGNC:19104]	nephronophthisis 4
14000.5	-3.4428	0.091	-37.8383	0	0	KCNAB2	KCNAB2	potassium voltage-gated channel, shaker-related subfamily, beta member 2 [Source:HGNC Symbol;Acc:HGNC:6229]	potassium voltage-gated channel - shaker-related subfamily - beta member 2
21068.7	-3.5169	0.1107	-31.7566	0	0	RPL22	RPL22	ribosomal protein L22 [Source:HGNC Symbol;Acc:HGNC:10315]	ribosomal protein L22
53.3931	-3.0639	0.3544	-8.6457	0	0	RNF207	RNF207	ring finger protein 207 [Source:HGNC Symbol;Acc:HGNC:32947]	ring finger protein 207
6357.5	-3.485	0.1137	-30.6475	0	0	ICMT	ICMT	isoprenylcysteine carboxyl methyltransferase [Source:HGNC Symbol;Acc:HGNC:5350]	isoprenylcysteine carboxyl methyltransferase
48.2291	-1.7924	0.2471	-7.253	0	0	LINC00337	LINC00337	long intergenic non-protein coding RNA 337 [Source:HGNC Symbol;Acc:HGNC:28620]	long intergenic non-protein coding RNA 337
6168.09	-3.348	0.0879	-38.0942	0	0	ACOT7	ACOT7	acyl-CoA thioesterase 7 [Source:HGNC Symbol;Acc:HGNC:24157]	acyl-CoA thioesterase 7
2850.35	-3.207	0.1053	-30.4477	0	0	NOL9	NOL9	nucleolar protein 9 [Source:HGNC Symbol;Acc:HGNC:26265]	nucleolar protein 9
2785.69	-3.1294	0.1242	-25.1906	0	0	ZBTB48	ZBTB48	zinc finger and BTB domain containing 48 [Source:HGNC Symbol;Acc:HGNC:4930]	zinc finger and BTB domain containing 48
2176.43	-3.508	0.1713	-20.4761	0	0	KLHL21	KLHL21	kelch-like family member 21 [Source:HGNC Symbol;Acc:HGNC:29041]	kelch-like family member 21
1467.94	-2.8332	0.1351	-20.9671	0	0	PHF13	PHF13	PHD finger protein 13 [Source:HGNC Symbol;Acc:HGNC:22983]	PHD finger protein 13
804.993	-2.5445	0.0942	-27.0022	0	0	THAP3	THAP3	THAP domain containing, apoptosis associated protein 3 [Source:HGNC Symbol;Acc:HGNC:20855]	THAP domain containing - apoptosis associated protein 3
4992.15	-3.4481	0.1171	-29.4522	0	0	DNAJC11	DNAJC11	DnaJ (Hsp40) homolog, subfamily C, member 11 [Source:HGNC Symbol;Acc:HGNC:25570]	DnaJ (Hsp40) homolog - subfamily C - member 11
1698.86	-3.0133	0.0977	-30.8276	0	0	CAMTA1	CAMTA1	calmodulin binding transcription activator 1 [Source:HGNC Symbol;Acc:HGNC:18806]	calmodulin binding transcription activator 1
1304.51	-2.7098	0.1163	-23.309	0	0	VAMP3	VAMP3	vesicle-associated membrane protein 3 [Source:HGNC Symbol;Acc:HGNC:12644]	vesicle-associated membrane protein 3
12349.3	-3.8832	0.0846	-45.9025	0	0	PARK7	PARK7	parkinson protein 7 ; uncharacterized LOC102724203	parkinson protein 7 [Source:HGNC Symbol / Acc:HGNC:16369] / parkinson protein 7 [Source:HGNC Symbol / Acc:HGNC:16369]
132.857	-3.8998	0.4325	-9.0165	0	0	ERRFI1	ERRFI1	ERBB receptor feedback inhibitor 1 [Source:HGNC Symbol;Acc:HGNC:18185]	ERBB receptor feedback inhibitor 1
14181	-3.6463	0.1286	-28.3625	0	0	RERE	RERE	arginine-glutamic acid dipeptide (RE) repeats [Source:HGNC Symbol;Acc:HGNC:9965]	arginine-glutamic acid dipeptide (RE) repeats
168741	-4.7506	0.1151	-41.2844	0	0	ENO1	ENO1	enolase 1, (alpha) [Source:HGNC Symbol;Acc:HGNC:3350]	enolase 1 - (alpha)
21.8462	-1.644	0.1969	-8.3494	0	0	ENO1-IT1	ENO1-IT1	ENO1 intronic transcript 1 (non-protein coding) [Source:HGNC Symbol;Acc:HGNC:41331]
19.4884	-2.0156	0.2497	-8.0718	0	0	ENO1-AS1	ENO1-AS1	ENO1 antisense RNA 1 [Source:HGNC Symbol;Acc:HGNC:40214]	ENO1 antisense RNA 1
8153.98	-3.4337	0.4831	-7.1083	0	0	SLC2A5	SLC2A5	solute carrier family 2 (facilitated glucose/fructose transporter), member 5 [Source:HGNC Symbol;Acc:HGNC:11010]	solute carrier family 2 (facilitated glucose/fructose transporter) - member 5
2034.86	-3.1086	0.3549	-8.7581	0	0	H6PD	H6PD	hexose-6-phosphate dehydrogenase (glucose 1-dehydrogenase) [Source:HGNC Symbol;Acc:HGNC:4795]	hexose-6-phosphate dehydrogenase (glucose 1-dehydrogenase)
2156.83	-3.1109	0.1478	-21.0463	0	0	SLC25A33	SLC25A33	solute carrier family 25 (pyrimidine nucleotide carrier), member 33 [Source:HGNC Symbol;Acc:HGNC:29681]	solute carrier family 25 (pyrimidine nucleotide carrier) - member 33
38	-1.3311	0.1763	-7.5483	0	0	RP13-15M17.1
3155.04	-3.7328	0.1274	-29.2977	0	0	TMEM201	TMEM201	transmembrane protein 201 [Source:HGNC Symbol;Acc:HGNC:33719]	transmembrane protein 201
7549.31	-3.1605	0.1916	-16.493	0	0	PIK3CD	PIK3CD	phosphatidylinositol-4,5-bisphosphate 3-kinase, catalytic subunit delta [Source:HGNC Symbol;Acc:HGNC:8977]	phosphatidylinositol-4 - 5-bisphosphate 3-kinase - catalytic subunit delta
104.393	-3.0212	0.2683	-11.2622	0	0	C1orf200	C1orf200	chromosome 1 open reading frame 200 [Source:HGNC Symbol;Acc:HGNC:32346]	chromosome 1 open reading frame 200
583.507	-2.6378	0.3077	-8.5721	0	0	RP11-558F24.4			uncharacterized LOC101929074
24274	-3.8266	0.091	-42.0679	0	0	CLSTN1	CLSTN1	calsyntenin 1 [Source:HGNC Symbol;Acc:HGNC:17447]	calsyntenin 1
635.292	-2.0218	0.221	-9.149	0	0	CTNNBIP1	CTNNBIP1	catenin, beta interacting protein 1 [Source:HGNC Symbol;Acc:HGNC:16913]	catenin - beta interacting protein 1
2034.4	-2.944	0.0896	-32.8472	0	0	LZIC	LZIC	leucine zipper and CTNNBIP1 domain containing [Source:HGNC Symbol;Acc:HGNC:17497]	leucine zipper and CTNNBIP1 domain containing
47.22	-1.7605	0.138	-12.7572	0	0	RP11-84A14.4
610.871	-2.9832	0.0873	-34.1744	0	0	NMNAT1	NMNAT1	nicotinamide nucleotide adenylyltransferase 1 [Source:HGNC Symbol;Acc:HGNC:17877]	nicotinamide nucleotide adenylyltransferase 1
5657.9	-3.1712	0.1113	-28.4971	0	0	UBE4B	UBE4B	ubiquitination factor E4B [Source:HGNC Symbol;Acc:HGNC:12500]	ubiquitination factor E4B
1571.8	-3.1263	0.3665	-8.5313	0	0	KIF1B	KIF1B	kinesin family member 1B [Source:HGNC Symbol;Acc:HGNC:16636]	kinesin family member 1B
13811.3	-3.7285	0.1536	-24.279	0	0	PGD	PGD	phosphogluconate dehydrogenase [Source:HGNC Symbol;Acc:HGNC:8891]	phosphogluconate dehydrogenase
61.2143	-1.6374	0.1614	-10.147	0	0	APITD1	APITD1	APITD1-CORT readthrough ; apoptosis-inducing, TAF9-like domain 1	apoptosis-inducing - TAF9-like domain 1 [Source:HGNC Symbol / Acc:HGNC:23163] / apoptosis-inducing - TAF9-like domain 1 [Source:HGNC Symbol / Acc:HGNC:23163]
19.4061	-1.5418	0.2174	-7.0923	0	0	CORT	CORT	cortistatin [Source:HGNC Symbol;Acc:HGNC:2257]	cortistatin
6604.46	-3.2372	0.1191	-27.176	0	0	DFFA	DFFA	DNA fragmentation factor, 45kDa, alpha polypeptide [Source:HGNC Symbol;Acc:HGNC:2772]	DNA fragmentation factor - 45kDa - alpha polypeptide
1567.92	-3.0488	0.0823	-37.0334	0	0	PEX14	PEX14	peroxisomal biogenesis factor 14 [Source:HGNC Symbol;Acc:HGNC:8856]	peroxisomal biogenesis factor 14
155.054	-1.9978	0.1948	-10.2546	0	0	CASZ1	CASZ1	castor zinc finger 1 [Source:HGNC Symbol;Acc:HGNC:26002]	castor zinc finger 1
17.7284	-1.3879	0.1714	-8.0981	0	0	RP4-734G22.3
8460.35	-3.5583	0.0954	-37.2881	0	0	TARDBP	TARDBP	TAR DNA binding protein [Source:HGNC Symbol;Acc:HGNC:11571]	TAR DNA binding protein
242.506	-2.1599	0.1525	-14.1645	0	0	MASP2	MASP2	mannan-binding lectin serine peptidase 2 [Source:HGNC Symbol;Acc:HGNC:6902]	mannan-binding lectin serine peptidase 2
48.8255	-1.5873	0.1618	-9.809	0	0	RP4-635E18.8
10026.4	-3.8072	0.0947	-40.2047	0	0	SRM	SRM	spermidine synthase [Source:HGNC Symbol;Acc:HGNC:11296]	spermidine synthase
5692.62	-3.474	0.0986	-35.2449	0	0	EXOSC10	EXOSC10	exosome component 10 [Source:HGNC Symbol;Acc:HGNC:9138]	exosome component 10
9.2235	-1.4541	0.2027	-7.1739	0	0	RP4-635E18.6
11252	-3.6771	0.0998	-36.8332	0	0	MTOR	MTOR	mechanistic target of rapamycin (serine/threonine kinase) [Source:HGNC Symbol;Acc:HGNC:3942]	mechanistic target of rapamycin (serine/threonine kinase)
2625.94	-3.0134	0.0807	-37.3281	0	0	UBIAD1	UBIAD1	UbiA prenyltransferase domain containing 1 [Source:HGNC Symbol;Acc:HGNC:30791]	UbiA prenyltransferase domain containing 1
3375.45	-2.9211	0.085	-34.361	0	0	MAD2L2	MAD2L2	MAD2 mitotic arrest deficient-like 2 (yeast) [Source:HGNC Symbol;Acc:HGNC:6764]	MAD2 mitotic arrest deficient-like 2 (yeast)
842.53	-1.8859	0.1195	-15.7795	0	0	AGTRAP	AGTRAP	angiotensin II receptor-associated protein [Source:HGNC Symbol;Acc:HGNC:13539]	angiotensin II receptor-associated protein
3513.6	-2.8779	0.1792	-16.0594	0	0	MTHFR	MTHFR	methylenetetrahydrofolate reductase (NAD(P)H) [Source:HGNC Symbol;Acc:HGNC:7436]	methylenetetrahydrofolate reductase (NAD(P)H)
3787.59	-3.0039	0.1364	-22.0281	0	0	CLCN6	CLCN6	chloride channel, voltage-sensitive 6 [Source:HGNC Symbol;Acc:HGNC:2024]	chloride channel - voltage-sensitive 6
43.621	-1.5327	0.1913	-8.0106	0	0	NPPA-AS1	NPPA-AS1	NPPA antisense RNA 1 [Source:HGNC Symbol;Acc:HGNC:37635]	NPPA antisense RNA 1
5363.14	-3.1628	0.0661	-47.8707	0	0	KIAA2013	KIAA2013	KIAA2013 ; uncharacterized LOC102724984	KIAA2013 [Source:HGNC Symbol / Acc:HGNC:28513] / KIAA2013 [Source:HGNC Symbol / Acc:HGNC:28513]
5258.73	-3.114	0.1781	-17.4839	0	0	PLOD1	PLOD1	procollagen-lysine, 2-oxoglutarate 5-dioxygenase 1 [Source:HGNC Symbol;Acc:HGNC:9081]	procollagen-lysine - 2-oxoglutarate 5-dioxygenase 1
8625.04	-3.501	0.0572	-61.2418	0	0	MFN2	MFN2	mitofusin 2 [Source:HGNC Symbol;Acc:HGNC:16877]	mitofusin 2
2501.44	-3.1515	0.0795	-39.6417	0	0	MIIP	MIIP	migration and invasion inhibitory protein [Source:HGNC Symbol;Acc:HGNC:25715]	migration and invasion inhibitory protein
340.239	-5.5978	0.8345	-6.7079	0	0	TNFRSF1B	TNFRSF1B	tumor necrosis factor receptor superfamily, member 1B [Source:HGNC Symbol;Acc:HGNC:11917]	tumor necrosis factor receptor superfamily - member 1B
4384.03	-3.2547	0.071	-45.8152	0	0	VPS13D	VPS13D	vacuolar protein sorting 13 homolog D (S. cerevisiae) [Source:HGNC Symbol;Acc:HGNC:23595]	vacuolar protein sorting 13 homolog D (S. cerevisiae)
8531.77	-3.1576	0.1537	-20.5482	0	0	PRDM2	PRDM2	PR domain containing 2, with ZNF domain [Source:HGNC Symbol;Acc:HGNC:9347]	PR domain containing 2 - with ZNF domain
5895.87	-3.3992	0.1263	-26.9231	0	0	EFHD2	EFHD2	EF-hand domain family, member D2 [Source:HGNC Symbol;Acc:HGNC:28670]	EF-hand domain family - member D2
1605.54	-3.124	0.0977	-31.9728	0	0	CASP9	CASP9	caspase 9, apoptosis-related cysteine peptidase [Source:HGNC Symbol;Acc:HGNC:1511]	caspase 9 - apoptosis-related cysteine peptidase
1238.83	-2.9703	0.0904	-32.8445	0	0	DNAJC16	DNAJC16	DnaJ (Hsp40) homolog, subfamily C, member 16 [Source:HGNC Symbol;Acc:HGNC:29157]	DnaJ (Hsp40) homolog - subfamily C - member 16
304.852	-2.673	0.2614	-10.2268	0	0	AGMAT	AGMAT	agmatine ureohydrolase (agmatinase) [Source:HGNC Symbol;Acc:HGNC:18407]	agmatine ureohydrolase (agmatinase)
5545.12	-3.3799	0.117	-28.8829	0	0	DDI2	DDI2	DNA-damage inducible 1 homolog 2 (S. cerevisiae) ; regulatory solute carrier protein, family 1, member 1	DNA-damage inducible 1 homolog 2 (S. cerevisiae) [Source:HGNC Symbol / Acc:HGNC:24578] / DNA-damage inducible 1 homolog 2 (S. cerevisiae) [Source:HGNC Symbol / Acc:HGNC:24578]
5542.27	-3.3008	0.0557	-59.2457	0	0	PLEKHM2	PLEKHM2	pleckstrin homology domain containing, family M (with RUN domain) member 2 [Source:HGNC Symbol;Acc:HGNC:29131]	pleckstrin homology domain containing - family M (with RUN domain) member 2
38.8665	-1.4615	0.1523	-9.5945	0	0	RP11-288I21.1
67.7288	-1.7668	0.209	-8.4528	0	0	SLC25A34	SLC25A34	solute carrier family 25, member 34 [Source:HGNC Symbol;Acc:HGNC:27653]	solute carrier family 25 - member 34
282.969	-2.1302	0.1235	-17.2474	0	0	UQCRHL		ubiquinol-cytochrome c reductase hinge protein-like [Source:EntrezGene;Acc:440567]	ubiquinol-cytochrome c reductase hinge protein-like
253.893	-2.2653	0.1494	-15.1632	0	0	FLJ37453		uncharacterized LOC729614 [Source:EntrezGene;Acc:729614]	uncharacterized LOC729614
18994.9	-3.6115	0.1438	-25.1204	0	0	SPEN	SPEN	spen family transcriptional repressor [Source:HGNC Symbol;Acc:HGNC:17575]	spen family transcriptional repressor
2153.2	-3.0848	0.1447	-21.3182	0	0	ZBTB17	ZBTB17	zinc finger and BTB domain containing 17 [Source:HGNC Symbol;Acc:HGNC:12936]	zinc finger and BTB domain containing 17
231.564	-2.5986	0.1026	-25.3309	0	0	ARHGEF19	ARHGEF19	Rho guanine nucleotide exchange factor (GEF) 19 [Source:HGNC Symbol;Acc:HGNC:26604]	Rho guanine nucleotide exchange factor (GEF) 19
225.137	-2.0193	0.1747	-11.5613	0	0	RSG1	RSG1	REM2 and RAB-like small GTPase 1 [Source:HGNC Symbol;Acc:HGNC:28127]	REM2 and RAB-like small GTPase 1
3110.18	-3.0899	0.0712	-43.3757	0	0	FBXO42	FBXO42	F-box protein 42 [Source:HGNC Symbol;Acc:HGNC:29249]	F-box protein 42
7959.93	-3.4614	0.0742	-46.6759	0	0	SZRD1	SZRD1	SUZ RNA binding domain containing 1 [Source:HGNC Symbol;Acc:HGNC:30232]	SUZ RNA binding domain containing 1
4630.7	-3.2445	0.1003	-32.344	0	0	NECAP2	NECAP2	NECAP endocytosis associated 2 [Source:HGNC Symbol;Acc:HGNC:25528]	NECAP endocytosis associated 2
44.7885	-1.6759	0.1834	-9.1404	0	0	RP4-798A10.7
2555.16	-2.4385	0.1954	-12.4773	0	0	NBPF1	NBPF1	neuroblastoma breakpoint family member 1-like ; uncharacterized LOC101930059	neuroblastoma breakpoint family - member 1 [Source:HGNC Symbol / Acc:HGNC:26088] / neuroblastoma breakpoint family - member 1 [Source:HGNC Symbol / Acc:HGNC:26088]
2091.26	-2.6679	0.0718	-37.1682	0	0	CROCCP2	CROCCP2	ciliary rootlet coiled-coil, rootletin pseudogene 2 [Source:HGNC Symbol;Acc:HGNC:28170]
318.771	-1.8908	0.2663	-7.099	0	0	MST1P2	MST1P2	macrophage stimulating 1 (hepatocyte growth factor-like) pseudogene 2 [Source:HGNC Symbol;Acc:HGNC:7383]
25.0931	-1.1225	0.1515	-7.4078	0	0	EIF1AXP1	EIF1AXP1	eukaryotic translation initiation factor 1A, X-linked pseudogene 1 [Source:HGNC Symbol;Acc:HGNC:19900]
1915.21	-2.7157	0.2091	-12.9896	0	0	CROCC	CROCC	ciliary rootlet coiled-coil, rootletin [Source:HGNC Symbol;Acc:HGNC:21299]	ciliary rootlet coiled-coil - rootletin
155.858	-2.2361	0.2553	-8.7595	0	0	MST1L	MST1L	macrophage stimulating 1-like [Source:HGNC Symbol;Acc:HGNC:7390]
30.0589	-3.9258	0.5589	-7.0245	0	0	RP11-108M9.3		uncharacterized LOC101927806 ; uncharacterized LOC440570	/
1657.77	-2.8632	0.0613	-46.7002	0	0	ATP13A2	ATP13A2	ATPase type 13A2 [Source:HGNC Symbol;Acc:HGNC:30213]	ATPase type 13A2
5971.34	-3.5623	0.0743	-47.9312	0	0	SDHB	SDHB	succinate dehydrogenase complex, subunit B, iron sulfur (Ip) [Source:HGNC Symbol;Acc:HGNC:10681]	succinate dehydrogenase complex - subunit B - iron sulfur (Ip)
25695.4	-3.7375	0.0823	-45.4357	0	0	RCC2	RCC2	regulator of chromosome condensation 2 [Source:HGNC Symbol;Acc:HGNC:30297]	regulator of chromosome condensation 2
25.4397	-2.2092	0.1529	-14.453	0	0	RP5-1126H10.2
31999	-4.1661	0.1036	-40.2274	0	0	UBR4	UBR4	ubiquitin protein ligase E3 component n-recognin 4 [Source:HGNC Symbol;Acc:HGNC:30313]	ubiquitin protein ligase E3 component n-recognin 4
41.9312	-2.0342	0.1219	-16.6855	0	0	RP1-43E13.2			uncharacterized LOC101927895
4975.91	-3.3488	0.1134	-29.5205	0	0	EMC1	EMC1	ER membrane protein complex subunit 1 ; uncharacterized LOC101929618	ER membrane protein complex subunit 1 [Source:HGNC Symbol / Acc:HGNC:28957] / ER membrane protein complex subunit 1 [Source:HGNC Symbol / Acc:HGNC:28957]
8026.54	-3.5278	0.1268	-27.8294	0	0	MRTO4	MRTO4	mRNA turnover 4 homolog (S. cerevisiae) [Source:HGNC Symbol;Acc:HGNC:18477]	mRNA turnover 4 homolog (S. cerevisiae)
70.5528	-2.0095	0.2002	-10.0379	0	0	AKR7L	AKR7L	aldo-keto reductase family 7-like [Source:HGNC Symbol;Acc:HGNC:24056]
42.1193	-1.7165	0.2329	-7.3713	0	0	AKR7A3	AKR7A3	aldo-keto reductase family 7, member A3 (aflatoxin aldehyde reductase) [Source:HGNC Symbol;Acc:HGNC:390]	aldo-keto reductase family 7 - member A3 (aflatoxin aldehyde reductase)
68.2744	-1.7839	0.1987	-8.9766	0	0	RP4-657E11.10
3893.97	-3.4626	0.1232	-28.1105	0	0	AKR7A2	AKR7A2	aldo-keto reductase family 7, member A2 (aflatoxin aldehyde reductase) [Source:HGNC Symbol;Acc:HGNC:389]	aldo-keto reductase family 7 - member A2 (aflatoxin aldehyde reductase)
484.622	-2.8246	0.1385	-20.3926	0	0	PQLC2	PQLC2	PQ loop repeat containing 2 [Source:HGNC Symbol;Acc:HGNC:26001]	PQ loop repeat containing 2
11777	-3.857	0.1052	-36.66	0	0	CAPZB	CAPZB	capping protein (actin filament) muscle Z-line, beta [Source:HGNC Symbol;Acc:HGNC:1491]	capping protein (actin filament) muscle Z-line - beta
282.201	-2.4627	0.1278	-19.2707	0	0	MINOS1	MINOS1	mitochondrial inner membrane organizing system 1 [Source:HGNC Symbol;Acc:HGNC:32068]	mitochondrial inner membrane organizing system 1
56.2953	-1.6679	0.1483	-11.2493	0	0	RPS14P3	RPS14P3	ribosomal protein S14 pseudogene 3 [Source:HGNC Symbol;Acc:HGNC:35797]	ribosomal protein S14 pseudogene 3
75.0874	-6.5078	0.8385	-7.7611	0	0	NBL1	NBL1	neuroblastoma 1, DAN family BMP antagonist ; MINOS1-NBL1 readthrough	neuroblastoma 1 - DAN family BMP antagonist [Source:HGNC Symbol / Acc:HGNC:7650] / neuroblastoma 1 - DAN family BMP antagonist [Source:HGNC Symbol / Acc:HGNC:7650]
958.604	-2.9273	0.2482	-11.7918	0	0	TMCO4	TMCO4	transmembrane and coiled-coil domains 4 [Source:HGNC Symbol;Acc:HGNC:27393]	transmembrane and coiled-coil domains 4
1746.97	-2.9678	0.1619	-18.3364	0	0	OTUD3	OTUD3	OTU deubiquitinase 3 [Source:HGNC Symbol;Acc:HGNC:29038]	OTU deubiquitinase 3
1967.75	-3.1527	0.1439	-21.9078	0	0	MUL1	MUL1	mitochondrial E3 ubiquitin protein ligase 1 [Source:HGNC Symbol;Acc:HGNC:25762]	mitochondrial E3 ubiquitin protein ligase 1
146.202	-2.5573	0.1844	-13.8702	0	0	PINK1-AS	PINK1-AS	uncharacterized LOC102724226 ; PINK1 antisense RNA	PINK1 antisense RNA [Source:HGNC Symbol / Acc:HGNC:38872] / PINK1 antisense RNA [Source:HGNC Symbol / Acc:HGNC:38872]
9839.77	-3.839	0.113	-33.968	0	0	DDOST	DDOST	dolichyl-diphosphooligosaccharide--protein glycosyltransferase subunit (non-catalytic) [Source:HGNC Symbol;Acc:HGNC:2728]	dolichyl-diphosphooligosaccharide--protein glycosyltransferase subunit (non-catalytic)
24.1983	-2.5989	0.3131	-8.3006	0	0	KIF17	KIF17	kinesin family member 17 [Source:HGNC Symbol;Acc:HGNC:19167]	kinesin family member 17
198.566	-3.4214	0.4333	-7.8958	0	0	SH2D5	SH2D5	SH2 domain containing 5 [Source:HGNC Symbol;Acc:HGNC:28819]	SH2 domain containing 5
15368.6	-3.6404	0.0844	-43.1398	0	0	HP1BP3	HP1BP3	heterochromatin protein 1, binding protein 3 [Source:HGNC Symbol;Acc:HGNC:24973]	heterochromatin protein 1 - binding protein 3
10150.6	-3.7144	0.0994	-37.3658	0	0	EIF4G3	EIF4G3	eukaryotic translation initiation factor 4 gamma, 3 [Source:HGNC Symbol;Acc:HGNC:3298]	eukaryotic translation initiation factor 4 gamma - 3
10057.7	-4.5385	0.2922	-15.5317	0	0	ECE1	ECE1	endothelin converting enzyme 1 [Source:HGNC Symbol;Acc:HGNC:3146]	endothelin converting enzyme 1
58.7146	-2.1258	0.1328	-16.0016	0	0	RP5-1071N3.1			uncharacterized LOC100506801
6864.53	-3.4592	0.124	-27.9036	0	0	USP48	USP48	ubiquitin specific peptidase 48 [Source:HGNC Symbol;Acc:HGNC:18533]	ubiquitin specific peptidase 48
1140.39	-2.8815	0.1345	-21.4283	0	0	LINC00339	LINC00339	long intergenic non-protein coding RNA 339 [Source:HGNC Symbol;Acc:HGNC:25011]	long intergenic non-protein coding RNA 339
12766.2	-3.7375	0.088	-42.4576	0	0	CDC42	CDC42	cell division cycle 42 [Source:HGNC Symbol;Acc:HGNC:1736]	cell division cycle 42
4220.99	-3.2124	0.079	-40.652	0	0	ZBTB40	ZBTB40	zinc finger and BTB domain containing 40 [Source:HGNC Symbol;Acc:HGNC:29045]	zinc finger and BTB domain containing 40
69.3082	-3.6469	0.5013	-7.2749	0	0	EPHB2	EPHB2	EPH receptor B2 [Source:HGNC Symbol;Acc:HGNC:3393]	EPH receptor B2
14524.9	-3.5267	0.1287	-27.4079	0	0	KDM1A	KDM1A	lysine (K)-specific demethylase 1A [Source:HGNC Symbol;Acc:HGNC:29079]	lysine (K)-specific demethylase 1A
270.557	-2.2446	0.1691	-13.2731	0	0	LINC01355	LINC01355	long intergenic non-protein coding RNA 1355 [Source:HGNC Symbol;Acc:HGNC:50584]
24810	-3.8654	0.0822	-47.028	0	0	HNRNPR	HNRNPR	heterogeneous nuclear ribonucleoprotein R [Source:HGNC Symbol;Acc:HGNC:5047]	heterogeneous nuclear ribonucleoprotein R
488.276	-2.3984	0.1373	-17.4667	0	0	ZNF436	ZNF436	zinc finger protein 436 [Source:HGNC Symbol;Acc:HGNC:20814]	zinc finger protein 436
146.761	-1.4957	0.1941	-7.706	0	0	C1orf213	C1orf213	chromosome 1 open reading frame 213 [Source:HGNC Symbol;Acc:HGNC:25122]	chromosome 1 open reading frame 213
10352.2	-2.8931	0.1494	-19.3614	0	0	E2F2	E2F2	E2F transcription factor 2 [Source:HGNC Symbol;Acc:HGNC:3114]	E2F transcription factor 2
6890.28	-2.5776	0.284	-9.0759	0	0	ID3	ID3	inhibitor of DNA binding 3, dominant negative helix-loop-helix protein [Source:HGNC Symbol;Acc:HGNC:5362]	inhibitor of DNA binding 3 - dominant negative helix-loop-helix protein
80046.4	-4.0373	0.1153	-35.0205	0	0	RPL11	RPL11	ribosomal protein L11 [Source:HGNC Symbol;Acc:HGNC:10301]	ribosomal protein L11
4802.37	-3.377	0.1649	-20.4754	0	0	TCEB3	TCEB3	transcription elongation factor B (SIII), polypeptide 3 (110kDa, elongin A) [Source:HGNC Symbol;Acc:HGNC:11620]	transcription elongation factor B (SIII) - polypeptide 3 (110kDa - elongin A)
116.506	-2.3408	0.1632	-14.3431	0	0	TCEB3-AS1	TCEB3-AS1	TCEB3 antisense RNA 1 [Source:HGNC Symbol;Acc:HGNC:50582]	TCEB3 antisense RNA 1
4017.99	-3.0541	0.1203	-25.3868	0	0	PITHD1	PITHD1	PITH (C-terminal proteasome-interacting domain of thioredoxin-like) domain containing 1 [Source:HGNC Symbol;Acc:HGNC:25022]	PITH (C-terminal proteasome-interacting domain of thioredoxin-like) domain containing 1
3938.55	-3.5375	0.1178	-30.0334	0	0	LYPLA2	LYPLA2	lysophospholipase II [Source:HGNC Symbol;Acc:HGNC:6738]	lysophospholipase II
1415.79	-3.0581	0.1187	-25.7691	0	0	GALE	GALE	UDP-galactose-4-epimerase [Source:HGNC Symbol;Acc:HGNC:4116]	UDP-galactose-4-epimerase
1843.11	-3.0698	0.2097	-14.6374	0	0	HMGCL	HMGCL	3-hydroxymethyl-3-methylglutaryl-CoA lyase [Source:HGNC Symbol;Acc:HGNC:5005]	3-hydroxymethyl-3-methylglutaryl-CoA lyase
1266.96	-3.2596	0.1257	-25.9362	0	0	FUCA1	FUCA1	fucosidase, alpha-L- 1, tissue [Source:HGNC Symbol;Acc:HGNC:4006]	fucosidase - alpha-L- 1 - tissue
2293.13	-3.296	0.3442	-9.5759	0	0	CNR2	CNR2	cannabinoid receptor 2 (macrophage) [Source:HGNC Symbol;Acc:HGNC:2160]	cannabinoid receptor 2 (macrophage)
11329.2	-3.6992	0.1048	-35.3071	0	0	PNRC2	PNRC2	proline-rich nuclear receptor coactivator 2 [Source:HGNC Symbol;Acc:HGNC:23158]	proline-rich nuclear receptor coactivator 2
21080.5	-3.8568	0.1133	-34.0524	0	0	SRSF10	SRSF10	serine/arginine-rich splicing factor 10 [Source:HGNC Symbol;Acc:HGNC:16713]	serine/arginine-rich splicing factor 10
4716	-3.0011	0.1685	-17.8095	0	0	IFNLR1	IFNLR1	interferon, lambda receptor 1 [Source:HGNC Symbol;Acc:HGNC:18584]	interferon - lambda receptor 1
704.511	-2.5231	0.1468	-17.1856	0	0	STPG1	STPG1	sperm-tail PG-rich repeat containing 1 [Source:HGNC Symbol;Acc:HGNC:28070]	sperm-tail PG-rich repeat containing 1
2867.8	-3.3041	0.1301	-25.3971	0	0	NIPAL3	NIPAL3	NIPA-like domain containing 3 [Source:HGNC Symbol;Acc:HGNC:25233]	NIPA-like domain containing 3
1081.1	-2.1515	0.2783	-7.7305	0	0	RCAN3	RCAN3	RCAN family member 3 [Source:HGNC Symbol;Acc:HGNC:3042]	RCAN family member 3
13186.5	-3.7386	0.0591	-63.2356	0	0	SRRM1	SRRM1	serine/arginine repetitive matrix 1 [Source:HGNC Symbol;Acc:HGNC:16638]	serine/arginine repetitive matrix 1
12452.2	-3.3625	0.1651	-20.3653	0	0	CLIC4	CLIC4	chloride intracellular channel 4 [Source:HGNC Symbol;Acc:HGNC:13518]	chloride intracellular channel 4
6014.96	-3.5759	0.1434	-24.9343	0	0	RUNX3	RUNX3	runt-related transcription factor 3 [Source:HGNC Symbol;Acc:HGNC:10473]	runt-related transcription factor 3
2789.26	-3.1251	0.0976	-32.0339	0	0	SYF2	SYF2	SYF2 pre-mRNA-splicing factor [Source:HGNC Symbol;Acc:HGNC:19824]	SYF2 pre-mRNA-splicing factor
3366.95	-3.4446	0.0675	-51.0421	0	0	RSRP1	RSRP1	arginine/serine-rich protein 1 ; uncharacterized LOC101928189	arginine/serine-rich protein 1 [Source:HGNC Symbol / Acc:HGNC:25234] / arginine/serine-rich protein 1 [Source:HGNC Symbol / Acc:HGNC:25234]
56.5344	-1.5474	0.1543	-10.0314	0	0	RP3-465N24.5
51.5764	-1.8643	0.1827	-10.203	0	0	RHD	RHD	Rh blood group, D antigen ; Rh blood group, CcEe antigens	Rh blood group - D antigen [Source:HGNC Symbol / Acc:HGNC:10009] / Rh blood group - D antigen [Source:HGNC Symbol / Acc:HGNC:10009]
4495.46	-3.4956	0.0825	-42.3784	0	0	TMEM50A	TMEM50A	transmembrane protein 50A [Source:HGNC Symbol;Acc:HGNC:30590]	transmembrane protein 50A
3024.37	-2.6364	0.178	-14.8101	0	0	TMEM57	TMEM57	transmembrane protein 57 [Source:HGNC Symbol;Acc:HGNC:25572]	transmembrane protein 57
1227.4	-2.6299	0.1455	-18.0789	0	0	MTFR1L	MTFR1L	mitochondrial fission regulator 1-like [Source:HGNC Symbol;Acc:HGNC:28836]	mitochondrial fission regulator 1-like
868.237	-2.4555	0.0915	-26.8321	0	0	AUNIP	AUNIP	aurora kinase A and ninein interacting protein [Source:HGNC Symbol;Acc:HGNC:28363]	aurora kinase A and ninein interacting protein
44821.1	-3.7044	0.1055	-35.1006	0	0	STMN1	STMN1	stathmin 1 [Source:HGNC Symbol;Acc:HGNC:6510]	stathmin 1
527.216	-2.1426	0.1564	-13.7021	0	0	PAFAH2	PAFAH2	platelet-activating factor acetylhydrolase 2, 40kDa [Source:HGNC Symbol;Acc:HGNC:8579]	platelet-activating factor acetylhydrolase 2 - 40kDa
1052.48	-2.3833	0.1382	-17.2496	0	0	PDIK1L	PDIK1L	PDLIM1 interacting kinase 1 like [Source:HGNC Symbol;Acc:HGNC:18981]	PDLIM1 interacting kinase 1 like
5193.19	-3.1789	0.1091	-29.1455	0	0	CEP85	CEP85	centrosomal protein 85kDa [Source:HGNC Symbol;Acc:HGNC:25309]	centrosomal protein 85kDa
3314.21	-3.5904	0.1999	-17.9567	0	0	SH3BGRL3	SH3BGRL3	SH3 domain binding glutamate-rich protein like 3 [Source:HGNC Symbol;Acc:HGNC:15568]	SH3 domain binding glutamate-rich protein like 3
3715.16	-3.2864	0.1242	-26.4633	0	0	UBXN11	UBXN11	UBX domain protein 11 [Source:HGNC Symbol;Acc:HGNC:30600]	UBX domain protein 11
3155.46	-2.8043	0.2159	-12.9909	0	0	CD52	CD52	CD52 molecule [Source:HGNC Symbol;Acc:HGNC:1804]	CD52 molecule
2463.95	-3.1159	0.0983	-31.7105	0	0	DHDDS	DHDDS	dehydrodolichyl diphosphate synthase [Source:HGNC Symbol;Acc:HGNC:20603]	dehydrodolichyl diphosphate synthase
22560	-3.7381	0.1068	-35	0	0	HMGN2	HMGN2	high mobility group nucleosomal binding domain 2 ; uncharacterized LOC102725520	high mobility group nucleosomal binding domain 2 [Source:HGNC Symbol / Acc:HGNC:4986] / high mobility group nucleosomal binding domain 2 [Source:HGNC Symbol / Acc:HGNC:4986]
8937.83	-3.4581	0.1281	-26.9974	0	0	RPS6KA1	RPS6KA1	ribosomal protein S6 kinase, 90kDa, polypeptide 1 [Source:HGNC Symbol;Acc:HGNC:10430]	ribosomal protein S6 kinase - 90kDa - polypeptide 1
71.693	-2.4834	0.1242	-20.0018	0	0	RP5-968P14.2
18541.9	-3.648	0.11	-33.1679	0	0	ARID1A	ARID1A	AT rich interactive domain 1A (SWI-like) [Source:HGNC Symbol;Acc:HGNC:11110]	AT rich interactive domain 1A (SWI-like)
760.568	-2.3449	0.138	-16.9899	0	0	PIGV	PIGV	phosphatidylinositol glycan anchor biosynthesis, class V [Source:HGNC Symbol;Acc:HGNC:26031]	phosphatidylinositol glycan anchor biosynthesis - class V
3069.99	-3.6336	0.1847	-19.6707	0	0	ZDHHC18	ZDHHC18	zinc finger, DHHC-type containing 18 [Source:HGNC Symbol;Acc:HGNC:20712]	zinc finger - DHHC-type containing 18
2217.16	-3.3346	0.0803	-41.5237	0	0	GPN2	GPN2	GPN-loop GTPase 2 [Source:HGNC Symbol;Acc:HGNC:25513]	GPN-loop GTPase 2
1171.13	-2.9729	0.1192	-24.9363	0	0	GPATCH3	GPATCH3	G patch domain containing 3 [Source:HGNC Symbol;Acc:HGNC:25720]	G patch domain containing 3
12771.6	-3.9161	0.0884	-44.2912	0	0	NUDC	NUDC	nudC nuclear distribution protein [Source:HGNC Symbol;Acc:HGNC:8045]	nudC nuclear distribution protein
2774.65	-3.3932	0.2071	-16.3832	0	0	SLC9A1	SLC9A1	solute carrier family 9, subfamily A (NHE1, cation proton antiporter 1), member 1 [Source:HGNC Symbol;Acc:HGNC:11071]	solute carrier family 9 - subfamily A (NHE1 - cation proton antiporter 1) - member 1
25.0924	-1.3678	0.1559	-8.7716	0	0	NPM1P39	NPM1P39	nucleophosmin 1 (nucleolar phosphoprotein B23, numatrin) pseudogene 39 [Source:HGNC Symbol;Acc:HGNC:45218]
6531.39	-3.4038	0.1054	-32.2908	0	0	WDTC1	WDTC1	WD and tetratricopeptide repeats 1 [Source:HGNC Symbol;Acc:HGNC:29175]	WD and tetratricopeptide repeats 1
2351.74	-3.1249	0.0743	-42.0375	0	0	TMEM222	TMEM222	transmembrane protein 222 [Source:HGNC Symbol;Acc:HGNC:25363]	transmembrane protein 222
48.9699	-1.8093	0.1267	-14.2842	0	0	RP11-4K3__A.5
86.769	-2.533	0.3517	-7.2021	0	0	GPR3	GPR3	G protein-coupled receptor 3 [Source:HGNC Symbol;Acc:HGNC:4484]	G protein-coupled receptor 3
17241	-3.4814	0.0972	-35.8278	0	0	WASF2	WASF2	WAS protein family, member 2 [Source:HGNC Symbol;Acc:HGNC:12733]	WAS protein family - member 2
1214.6	-2.6625	0.3194	-8.3365	0	0	AHDC1	AHDC1	AT hook, DNA binding motif, containing 1 [Source:HGNC Symbol;Acc:HGNC:25230]	AT hook - DNA binding motif - containing 1
920.594	-4.2325	0.4328	-9.7791	0	0	IFI6	IFI6	interferon, alpha-inducible protein 6 [Source:HGNC Symbol;Acc:HGNC:4054]	interferon - alpha-inducible protein 6
765.169	-2.7855	0.0946	-29.4328	0	0	FAM76A	FAM76A	family with sequence similarity 76, member A [Source:HGNC Symbol;Acc:HGNC:28530]	family with sequence similarity 76 - member A
1915.62	-2.8189	0.0711	-39.6344	0	0	STX12	STX12	syntaxin 12 [Source:HGNC Symbol;Acc:HGNC:11430]	syntaxin 12
4865.7	-3.329	0.0767	-43.3987	0	0	PPP1R8	PPP1R8	protein phosphatase 1, regulatory subunit 8 [Source:HGNC Symbol;Acc:HGNC:9296]	protein phosphatase 1 - regulatory subunit 8
336.706	-3.086	0.4021	-7.6754	0	0	THEMIS2	THEMIS2	thymocyte selection associated family member 2 [Source:HGNC Symbol;Acc:HGNC:16839]	thymocyte selection associated family member 2
5316	-3.3562	0.0604	-55.5475	0	0	RPA2	RPA2	replication protein A2, 32kDa [Source:HGNC Symbol;Acc:HGNC:10290]	replication protein A2 - 32kDa
367.684	-2.4847	0.2442	-10.1759	0	0	XKR8	XKR8	XK, Kell blood group complex subunit-related family, member 8 [Source:HGNC Symbol;Acc:HGNC:25508]	XK - Kell blood group complex subunit-related family - member 8
5104.22	-3.6569	0.1237	-29.5692	0	0	EYA3	EYA3	EYA transcriptional coactivator and phosphatase 3 [Source:HGNC Symbol;Acc:HGNC:3521]	EYA transcriptional coactivator and phosphatase 3
16.651	-1.4874	0.1692	-8.7908	0	0	SPCS2P4	SPCS2P4	signal peptidase complex subunit 2 homolog (S. cerevisiae) pseudogene 4 [Source:HGNC Symbol;Acc:HGNC:45237]
1448.68	-2.6746	0.2461	-10.867	0	0	PTAFR	PTAFR	platelet-activating factor receptor [Source:HGNC Symbol;Acc:HGNC:9582]	platelet-activating factor receptor
12154.2	-3.6496	0.0888	-41.0969	0	0	DNAJC8	DNAJC8	DnaJ (Hsp40) homolog, subfamily C, member 8 [Source:HGNC Symbol;Acc:HGNC:15470]	DnaJ (Hsp40) homolog - subfamily C - member 8
6775.42	-3.7772	0.1115	-33.8726	0	0	ATPIF1	ATPIF1	ATPase inhibitory factor 1 [Source:HGNC Symbol;Acc:HGNC:871]	ATPase inhibitory factor 1
428.745	-2.7979	0.1842	-15.1906	0	0	RP5-1092A3.4
4516.66	-2.738	0.3185	-8.596	0	0	SESN2	SESN2	sestrin 2 [Source:HGNC Symbol;Acc:HGNC:20746]	sestrin 2
1202.14	-2.9157	0.1281	-22.7644	0	0	MED18	MED18	mediator complex subunit 18 ; mediator of RNA polymerase II transcription subunit 18-like	mediator complex subunit 18 [Source:HGNC Symbol / Acc:HGNC:25944] / mediator complex subunit 18 [Source:HGNC Symbol / Acc:HGNC:25944]
2804.79	-2.8819	0.1089	-26.4716	0	0	PHACTR4	PHACTR4	phosphatase and actin regulator 4 [Source:HGNC Symbol;Acc:HGNC:25793]	phosphatase and actin regulator 4
14783.4	-3.6913	0.0733	-50.3353	0	0	RCC1	RCC1	regulator of chromosome condensation 1 [Source:HGNC Symbol;Acc:HGNC:1913]	regulator of chromosome condensation 1
6159.1	-3.4611	0.1609	-21.5169	0	0	SNHG3	SNHG3	small nucleolar RNA host gene 3 (non-protein coding) ; small nucleolar RNA, H/ACA box 73A	small nucleolar RNA host gene 3 (non-protein coding) [Source:HGNC Symbol / Acc:HGNC:10118] / small nucleolar RNA host gene 3 (non-protein coding) [Source:HGNC Symbol / Acc:HGNC:10118]
170.292	-2.3912	0.2098	-11.3992	0	0	SNORA73B	SNORA73B	RNA, U105A small nucleolar ; small nucleolar RNA, H/ACA box 73B	small nucleolar RNA - H/ACA box 73B [Source:HGNC Symbol / Acc:HGNC:10116] / small nucleolar RNA - H/ACA box 73B [Source:HGNC Symbol / Acc:HGNC:10116]
12.7778	-1.3289	0.1755	-7.5733	0	0	PRDX3P2	PRDX3P2	peroxiredoxin 3 pseudogene 2 [Source:HGNC Symbol;Acc:HGNC:39265]
192.566	-2.5723	0.1208	-21.2905	0	0	RP4-669K10.8			uncharacterized LOC102725332
2127.91	-3.0022	0.1746	-17.1921	0	0	TRNAU1AP	TRNAU1AP	tRNA selenocysteine 1 associated protein 1 [Source:HGNC Symbol;Acc:HGNC:30813]	tRNA selenocysteine 1 associated protein 1
962.193	-2.7932	0.149	-18.748	0	0	SNHG12	SNHG12	small nucleolar RNA host gene 12 (non-protein coding) ; small nucleolar RNA, H/ACA box 16A ; small nucleolar RNA, H/ACA box 61 ; small nucleolar RNA, H/ACA box 44	small nucleolar RNA host gene 12 (non-protein coding) [Source:HGNC Symbol / Acc:HGNC:30062] / small nucleolar RNA host gene 12 (non-protein coding) [Source:HGNC Symbol / Acc:HGNC:30062] / small nucleolar RNA host gene 12 (non-protein coding) [Source:HGNC Symbol / Acc:HGNC:30062] / small nucleolar RNA host gene 12 (non-protein coding) [Source:HGNC Symbol / Acc:HGNC:30062]
35.6606	-1.5174	0.1494	-10.1547	0	0	SNORD99	SNORD99	small nucleolar RNA, C/D box 99 [Source:HGNC Symbol;Acc:HGNC:32762]	small nucleolar RNA - C/D box 99
1729.42	-3.1773	0.0474	-67.0956	0	0	TAF12	TAF12	TAF12 RNA polymerase II, TATA box binding protein (TBP)-associated factor, 20kDa [Source:HGNC Symbol;Acc:HGNC:11545]	TAF12 RNA polymerase II - TATA box binding protein (TBP)-associated factor - 20kDa
25.3993	-2.2149	0.1735	-12.7671	0	0	RP11-442N24__B.1
2223.43	-2.9305	0.0886	-33.0753	0	0	GMEB1	GMEB1	glucocorticoid modulatory element binding protein 1 [Source:HGNC Symbol;Acc:HGNC:4370]	glucocorticoid modulatory element binding protein 1
8325.39	-3.595	0.1006	-35.723	0	0	YTHDF2	YTHDF2	YTH domain family, member 2 [Source:HGNC Symbol;Acc:HGNC:31675]	YTH domain family - member 2
16604.2	-3.2873	0.2191	-15.0044	0	0	EPB41	EPB41	erythrocyte membrane protein band 4.1 [Source:HGNC Symbol;Acc:HGNC:3377]	erythrocyte membrane protein band 4.1
8472.4	-3.4052	0.1078	-31.5941	0	0	SRSF4	SRSF4	serine/arginine-rich splicing factor 4 [Source:HGNC Symbol;Acc:HGNC:10786]	serine/arginine-rich splicing factor 4
76.2987	-2.0622	0.1267	-16.2737	0	0	uc_338		TUC338 [Source:RFAM;Acc:RF02271]
1505.23	-2.7868	0	Inf	0	0	MECR	MECR	mitochondrial trans-2-enoyl-CoA reductase [Source:HGNC Symbol;Acc:HGNC:19691]	mitochondrial trans-2-enoyl-CoA reductase
23.8798	-1.546	0.1794	-8.6156	0	0	RP11-467D18.2
37277.2	-3.9341	0.2489	-15.8061	0	0	LAPTM5	LAPTM5	lysosomal protein transmembrane 5 [Source:HGNC Symbol;Acc:HGNC:29612]	lysosomal protein transmembrane 5
7086.89	-3.3866	0.067	-50.5591	0	0	PUM1	PUM1	pumilio RNA-binding family member 1 [Source:HGNC Symbol;Acc:HGNC:14957]	pumilio RNA-binding family member 1
5679.48	-3.5457	0.1044	-33.9547	0	0	SNRNP40	SNRNP40	small nuclear ribonucleoprotein 40kDa (U5) [Source:HGNC Symbol;Acc:HGNC:30857]	small nuclear ribonucleoprotein 40kDa (U5)
37.6676	-1.7139	0.1469	-11.6679	0	0	RP11-490K7.4
2093.22	-3.2062	0.1192	-26.8942	0	0	ZCCHC17	ZCCHC17	zinc finger, CCHC domain containing 17 [Source:HGNC Symbol;Acc:HGNC:30246]	zinc finger - CCHC domain containing 17
80.8147	-1.6965	0.1332	-12.7362	0	0	FABP3	FABP3	fatty acid binding protein 3, muscle and heart (mammary-derived growth inhibitor) [Source:HGNC Symbol;Acc:HGNC:3557]	fatty acid binding protein 3 - muscle and heart (mammary-derived growth inhibitor)
4312.85	-3.2976	0.1158	-28.4779	0	0	PEF1	PEF1	penta-EF-hand domain containing 1 [Source:HGNC Symbol;Acc:HGNC:30009]	penta-EF-hand domain containing 1
11360.7	-3.304	0.0848	-38.9733	0	0	PTP4A2	PTP4A2	protein tyrosine phosphatase type IVA, member 2 [Source:HGNC Symbol;Acc:HGNC:9635]	protein tyrosine phosphatase type IVA - member 2
20736	-3.6161	0.1154	-31.3391	0	0	KHDRBS1	KHDRBS1	KH domain containing, RNA binding, signal transduction associated 1 [Source:HGNC Symbol;Acc:HGNC:18116]	KH domain containing - RNA binding - signal transduction associated 1
1769.07	-2.8238	0.0846	-33.3884	0	0	TMEM39B	TMEM39B	transmembrane protein 39B [Source:HGNC Symbol;Acc:HGNC:25510]	transmembrane protein 39B
4729.44	-3.2063	0.0431	-74.3245	0	0	KPNA6	KPNA6	karyopherin alpha 6 (importin alpha 7) [Source:HGNC Symbol;Acc:HGNC:6399]	karyopherin alpha 6 (importin alpha 7)
8139.62	-3.5724	0.0691	-51.6752	0	0	TXLNA	TXLNA	taxilin alpha [Source:HGNC Symbol;Acc:HGNC:30685]	taxilin alpha
1558.53	-3.0851	0.3261	-9.4591	0	0	CCDC28B	CCDC28B	coiled-coil domain containing 28B [Source:HGNC Symbol;Acc:HGNC:28163]	coiled-coil domain containing 28B
11.8232	-1.7092	0.206	-8.2984	0	0	RP4-622L5.7
394.46	-2.4202	0.1253	-19.3116	0	0	IQCC	IQCC	IQ motif containing C [Source:HGNC Symbol;Acc:HGNC:25545]	IQ motif containing C
27.0812	-1.6881	0.2321	-7.2719	0	0	DCDC2B	DCDC2B	doublecortin domain containing 2B [Source:HGNC Symbol;Acc:HGNC:32576]	doublecortin domain containing 2B
222.65	-2.6802	0.1207	-22.2123	0	0	TMEM234	TMEM234	transmembrane protein 234 [Source:HGNC Symbol;Acc:HGNC:28837]	transmembrane protein 234
17307	-3.7406	0.059	-63.4128	0	0	EIF3I	EIF3I	eukaryotic translation initiation factor 3, subunit I [Source:HGNC Symbol;Acc:HGNC:3272]	eukaryotic translation initiation factor 3 - subunit I
102.081	-2.5641	0.167	-15.3533	0	0	MTMR9LP	MTMR9LP	myotubularin related protein 9-like, pseudogene [Source:HGNC Symbol;Acc:HGNC:27920]	myotubularin related protein 9-like - pseudogene
19379.5	-3.6247	0.0949	-38.1945	0	0	HDAC1	HDAC1	histone deacetylase 1 [Source:HGNC Symbol;Acc:HGNC:4852]	histone deacetylase 1
14836	-3.7448	0.1247	-30.0217	0	0	MARCKSL1	MARCKSL1	MARCKS-like 1 [Source:HGNC Symbol;Acc:HGNC:7142]	MARCKS-like 1
113.522	-1.6999	0.1022	-16.6324	0	0	FAM229A	FAM229A	family with sequence similarity 229, member A [Source:HGNC Symbol;Acc:HGNC:44652]	family with sequence similarity 229 - member A
3522.64	-3.3551	0.0963	-34.849	0	0	BSDC1	BSDC1	BSD domain containing 1 [Source:HGNC Symbol;Acc:HGNC:25501]	BSD domain containing 1
3232.77	-3.1154	0.1223	-25.4841	0	0	ZBTB8OS	ZBTB8OS	zinc finger and BTB domain containing 8 opposite strand [Source:HGNC Symbol;Acc:HGNC:24094]	zinc finger and BTB domain containing 8 opposite strand
30401.6	-3.9084	0.1049	-37.2648	0	0	RBBP4	RBBP4	retinoblastoma binding protein 4 [Source:HGNC Symbol;Acc:HGNC:9887]	retinoblastoma binding protein 4
21734.8	-3.409	0.1328	-25.6756	0	0	YARS	YARS	tyrosyl-tRNA synthetase [Source:HGNC Symbol;Acc:HGNC:12840]	tyrosyl-tRNA synthetase
3366.17	-2.8815	0.1571	-18.3459	0	0	S100PBP	S100PBP	S100P binding protein [Source:HGNC Symbol;Acc:HGNC:25768]	S100P binding protein
20.7911	-2.7299	0.3899	-7.0011	0	0	TMEM54	TMEM54	transmembrane protein 54 [Source:HGNC Symbol;Acc:HGNC:24143]	transmembrane protein 54
4193.54	-3.4998	0.2774	-12.6167	0	0	RNF19B	RNF19B	ring finger protein 19B [Source:HGNC Symbol;Acc:HGNC:26886]	ring finger protein 19B
18792.6	-3.6993	0.0892	-41.4699	0	0	AK2	AK2	adenylate kinase 2 [Source:HGNC Symbol;Acc:HGNC:362]	adenylate kinase 2
927.495	-3.1511	0.1522	-20.6996	0	0	TRIM62	TRIM62	tripartite motif containing 62 [Source:HGNC Symbol;Acc:HGNC:25574]	tripartite motif containing 62
41.1316	-2.0541	0.1841	-11.1599	0	0	RP11-131M11.3
499.62	-2.1959	0.3254	-6.7487	0	0	ZNF362	ZNF362	zinc finger protein 362 [Source:HGNC Symbol;Acc:HGNC:18079]	zinc finger protein 362
5084.35	-3.1996	0.1408	-22.7286	0	0	PHC2	PHC2	polyhomeotic homolog 2 (Drosophila) [Source:HGNC Symbol;Acc:HGNC:3183]	polyhomeotic homolog 2 (Drosophila)
415.823	-2.9235	0.1658	-17.6312	0	0	ZSCAN20	ZSCAN20	zinc finger and SCAN domain containing 20 [Source:HGNC Symbol;Acc:HGNC:13093]	zinc finger and SCAN domain containing 20
2589.36	-3.324	0.0769	-43.2295	0	0	SMIM12	SMIM12	small integral membrane protein 12 [Source:HGNC Symbol;Acc:HGNC:25154]	small integral membrane protein 12
63.6851	-1.8631	0.1315	-14.1714	0	0	RP5-997D16.2
116.969	-1.9431	0.1623	-11.9713	0	0	RP11-244H3.1			uncharacterized LOC653160
603.739	-2.7288	0.1159	-23.5387	0	0	ZMYM6	ZMYM6	zinc finger, MYM-type 6 [Source:HGNC Symbol;Acc:HGNC:13050]	zinc finger - MYM-type 6
567.934	-2.5239	0.187	-13.4998	0	0	ZMYM1	ZMYM1	zinc finger, MYM-type 1 [Source:HGNC Symbol;Acc:HGNC:26253]	zinc finger - MYM-type 1
36051.4	-4.0865	0.1036	-39.4269	0	0	SFPQ	SFPQ	splicing factor proline/glutamine-rich [Source:HGNC Symbol;Acc:HGNC:10774]	splicing factor proline/glutamine-rich
5226.13	-3.2676	0.0966	-33.8141	0	0	ZMYM4	ZMYM4	zinc finger, MYM-type 4 [Source:HGNC Symbol;Acc:HGNC:13055]	zinc finger - MYM-type 4
19.3701	-1.2214	0.1584	-7.7087	0	0	RPL5P4	RPL5P4	ribosomal protein L5 pseudogene 4 [Source:HGNC Symbol;Acc:HGNC:36095]
3428.38	-3.368	0.0854	-39.4563	0	0	KIAA0319L	KIAA0319L	KIAA0319-like [Source:HGNC Symbol;Acc:HGNC:30071]	KIAA0319-like
3622.33	-3.7742	0.103	-36.6328	0	0	NCDN	NCDN	neurochondrin [Source:HGNC Symbol;Acc:HGNC:17597]	neurochondrin
73.2907	-3.063	0.2544	-12.0388	0	0	RP4-728D4.2
106.615	-2.4132	0.1902	-12.6863	0	0	TFAP2E	TFAP2E	transcription factor AP-2 epsilon (activating enhancer binding protein 2 epsilon) [Source:HGNC Symbol;Acc:HGNC:30774]	transcription factor AP-2 epsilon (activating enhancer binding protein 2 epsilon)
12811.1	-3.9433	0.1186	-33.2479	0	0	PSMB2	PSMB2	proteasome (prosome, macropain) subunit, beta type, 2 [Source:HGNC Symbol;Acc:HGNC:9539]	proteasome (prosome - macropain) subunit - beta type - 2
1114.2	-3.3311	0.1818	-18.3178	0	0	C1orf216	C1orf216	chromosome 1 open reading frame 216 [Source:HGNC Symbol;Acc:HGNC:26800]	chromosome 1 open reading frame 216
4258.63	-3.3118	0.0899	-36.8222	0	0	CLSPN	CLSPN	claspin [Source:HGNC Symbol;Acc:HGNC:19715]	claspin
1449.73	-1.8712	0.1505	-12.4349	0	0	AGO4	AGO4	argonaute RISC catalytic component 4 [Source:HGNC Symbol;Acc:HGNC:18424]	argonaute RISC catalytic component 4
4050.44	-3.2321	0.1477	-21.8855	0	0	AGO1	AGO1	argonaute RISC catalytic component 1 [Source:HGNC Symbol;Acc:HGNC:3262]	argonaute RISC catalytic component 1
22.5653	-1.8137	0.222	-8.1684	0	0	RP4-789D17.5
2615.15	-3.2358	0.1186	-27.2784	0	0	AGO3	AGO3	argonaute RISC catalytic component 3 [Source:HGNC Symbol;Acc:HGNC:18421]	argonaute RISC catalytic component 3
2392.21	-3.1299	0.0999	-31.319	0	0	ADPRHL2	ADPRHL2	ADP-ribosylhydrolase like 2 [Source:HGNC Symbol;Acc:HGNC:21304]	ADP-ribosylhydrolase like 2
3207.11	-3.1815	0.0833	-38.2103	0	0	TRAPPC3	TRAPPC3	trafficking protein particle complex 3 [Source:HGNC Symbol;Acc:HGNC:19942]	trafficking protein particle complex 3
6522.19	-3.6854	0.109	-33.8175	0	0	MAP7D1	MAP7D1	MAP7 domain containing 1 [Source:HGNC Symbol;Acc:HGNC:25514]	MAP7 domain containing 1
19512.5	-3.6978	0.0811	-45.6121	0	0	THRAP3	THRAP3	thyroid hormone receptor associated protein 3 [Source:HGNC Symbol;Acc:HGNC:22964]	thyroid hormone receptor associated protein 3
1708.28	-2.2132	0.2947	-7.5101	0	0	SH3D21	SH3D21	SH3 domain containing 21 [Source:HGNC Symbol;Acc:HGNC:26236]	SH3 domain containing 21
9771.88	-3.1031	0.1904	-16.2975	0	0	STK40	STK40	serine/threonine kinase 40 [Source:HGNC Symbol;Acc:HGNC:21373]	serine/threonine kinase 40
3410.83	-3.2276	0.171	-18.8715	0	0	LSM10	LSM10	LSM10, U7 small nuclear RNA associated [Source:HGNC Symbol;Acc:HGNC:17562]	LSM10 - U7 small nuclear RNA associated
139.354	-2.487	0.1431	-17.3746	0	0	OSCP1	OSCP1	organic solute carrier partner 1 [Source:HGNC Symbol;Acc:HGNC:29971]	organic solute carrier partner 1
5635.03	-3.5234	0.0728	-48.4051	0	0	MRPS15	MRPS15	mitochondrial ribosomal protein S15 [Source:HGNC Symbol;Acc:HGNC:14504]	mitochondrial ribosomal protein S15
1198.5	-2.9516	0.2312	-12.7652	0	0	ZC3H12A	ZC3H12A	zinc finger CCCH-type containing 12A ; microRNA 6732	zinc finger CCCH-type containing 12A [Source:HGNC Symbol / Acc:HGNC:26259] / zinc finger CCCH-type containing 12A [Source:HGNC Symbol / Acc:HGNC:26259]
3200.91	-3.1918	0.1044	-30.5867	0	0	MEAF6	MEAF6	MYST/Esa1-associated factor 6 [Source:HGNC Symbol;Acc:HGNC:25674]	MYST/Esa1-associated factor 6
999.364	-2.7313	0.0818	-33.3733	0	0	SNIP1	SNIP1	Smad nuclear interacting protein 1 [Source:HGNC Symbol;Acc:HGNC:30587]	Smad nuclear interacting protein 1
11.1851	-1.934	0.2122	-9.1152	0	0	DNALI1	DNALI1	dynein, axonemal, light intermediate chain 1 [Source:HGNC Symbol;Acc:HGNC:14353]	dynein - axonemal - light intermediate chain 1
7788.27	-3.6641	0.1043	-35.1314	0	0	GNL2	GNL2	guanine nucleotide binding protein-like 2 (nucleolar) [Source:HGNC Symbol;Acc:HGNC:29925]	guanine nucleotide binding protein-like 2 (nucleolar)
1880.97	-2.7924	0.12	-23.2723	0	0	C1orf109	C1orf109	chromosome 1 open reading frame 109 [Source:HGNC Symbol;Acc:HGNC:26039]	chromosome 1 open reading frame 109
10636.4	-3.386	0.0653	-51.8194	0	0	CDCA8	CDCA8	cell division cycle associated 8 [Source:HGNC Symbol;Acc:HGNC:14629]	cell division cycle associated 8
598.269	-2.585	0.2778	-9.3055	0	0	MANEAL	MANEAL	mannosidase, endo-alpha-like [Source:HGNC Symbol;Acc:HGNC:26452]	mannosidase - endo-alpha-like
2034.27	-2.99	0.1499	-19.9475	0	0	YRDC	YRDC	yrdC N(6)-threonylcarbamoyltransferase domain containing [Source:HGNC Symbol;Acc:HGNC:28905]	yrdC N(6)-threonylcarbamoyltransferase domain containing
768.381	-3.006	0.1194	-25.1794	0	0	C1orf122	C1orf122	chromosome 1 open reading frame 122 [Source:HGNC Symbol;Acc:HGNC:24789]	chromosome 1 open reading frame 122
1685.69	-2.9579	0.1083	-27.3026	0	0	MTF1	MTF1	metal-regulatory transcription factor 1 [Source:HGNC Symbol;Acc:HGNC:7428]	metal-regulatory transcription factor 1
3722.9	-2.9945	0.1157	-25.8878	0	0	INPP5B	INPP5B	inositol polyphosphate-5-phosphatase, 75kDa [Source:HGNC Symbol;Acc:HGNC:6077]	inositol polyphosphate-5-phosphatase - 75kDa
14732.4	-3.7749	0.0935	-40.3948	0	0	SF3A3	SF3A3	splicing factor 3a, subunit 3, 60kDa [Source:HGNC Symbol;Acc:HGNC:10767]	splicing factor 3a - subunit 3 - 60kDa
3071	-3.2128	0.0993	-32.3605	0	0	UTP11L	UTP11L	UTP11-like, U3 small nucleolar ribonucleoprotein (yeast) [Source:HGNC Symbol;Acc:HGNC:24329]	UTP11-like - U3 small nucleolar ribonucleoprotein (yeast)
780.439	-2.7691	0.1311	-21.1144	0	0	RRAGC	RRAGC	Ras-related GTP binding C [Source:HGNC Symbol;Acc:HGNC:19902]	Ras-related GTP binding C
32.1226	-1.7979	0.1307	-13.7565	0	0	RP5-864K19.4
1511.84	-2.9604	0.1364	-21.7068	0	0	MYCBP	MYCBP	MYC binding protein [Source:HGNC Symbol;Acc:HGNC:7554]	MYC binding protein
6061.92	-3.6466	0.1705	-21.3823	0	0	AKIRIN1	AKIRIN1	akirin 1 [Source:HGNC Symbol;Acc:HGNC:25744]	akirin 1
7195.41	-3.7957	0.09	-42.1947	0	0	NDUFS5	NDUFS5	NADH dehydrogenase (ubiquinone) Fe-S protein 5, 15kDa (NADH-coenzyme Q reductase) [Source:HGNC Symbol;Acc:HGNC:7712]	NADH dehydrogenase (ubiquinone) Fe-S protein 5 - 15kDa (NADH-coenzyme Q reductase)
11100	-2.5256	0.376	-6.7164	0	0	MACF1	MACF1	microtubule-actin crosslinking factor 1 ; KIAA0754	microtubule-actin crosslinking factor 1 [Source:HGNC Symbol / Acc:HGNC:13664] / microtubule-actin crosslinking factor 1 [Source:HGNC Symbol / Acc:HGNC:13664]
40.4313	-1.9404	0.2543	-7.6305	0	0	BMP8A	BMP8A	bone morphogenetic protein 8a [Source:HGNC Symbol;Acc:HGNC:21650]	bone morphogenetic protein 8a
278.254	-2.5349	0.2094	-12.1056	0	0	PPIEL		peptidylprolyl isomerase E-like pseudogene [Source:EntrezGene;Acc:728448]	peptidylprolyl isomerase E-like pseudogene
83.8572	-1.9721	0.2259	-8.7293	0	0	PPIEL	PPIEL	peptidylprolyl isomerase E-like pseudogene [Source:HGNC Symbol;Acc:HGNC:33195]
13810.4	-3.5706	0.1219	-29.2981	0	0	PABPC4	PABPC4	poly(A) binding protein, cytoplasmic 4 (inducible form) ; polyadenylate-binding protein 4-like	poly(A) binding protein - cytoplasmic 4 (inducible form) [Source:HGNC Symbol / Acc:HGNC:8557] / poly(A) binding protein - cytoplasmic 4 (inducible form) [Source:HGNC Symbol / Acc:HGNC:8557]
59.0571	-1.5577	0.1809	-8.6119	0	0	SNORA55	SNORA55	small nucleolar RNA, H/ACA box 55 [Source:HGNC Symbol;Acc:HGNC:32649]	small nucleolar RNA - H/ACA box 55
3905.88	-3.2673	0.1207	-27.0606	0	0	PPIE	PPIE	peptidylprolyl isomerase E (cyclophilin E) [Source:HGNC Symbol;Acc:HGNC:9258]	peptidylprolyl isomerase E (cyclophilin E)
2246.48	-3.2186	0.1088	-29.5817	0	0	TRIT1	TRIT1	tRNA isopentenyltransferase 1 [Source:HGNC Symbol;Acc:HGNC:20286]	tRNA isopentenyltransferase 1
1118.46	-2.7287	0.2233	-12.2179	0	0	MFSD2A	MFSD2A	major facilitator superfamily domain containing 2A [Source:HGNC Symbol;Acc:HGNC:25897]	major facilitator superfamily domain containing 2A
20392.5	-3.7936	0.0692	-54.8041	0	0	CAP1	CAP1	CAP, adenylate cyclase-associated protein 1 (yeast) [Source:HGNC Symbol;Acc:HGNC:20040]	CAP - adenylate cyclase-associated protein 1 (yeast)
7537.35	-3.752	0.1112	-33.7391	0	0	PPT1	PPT1	palmitoyl-protein thioesterase 1 [Source:HGNC Symbol;Acc:HGNC:9325]	palmitoyl-protein thioesterase 1
2621.23	-3.1172	0.1505	-20.7076	0	0	RLF	RLF	rearranged L-myc fusion [Source:HGNC Symbol;Acc:HGNC:10025]	rearranged L-myc fusion
488.961	-2.7244	0.1506	-18.0925	0	0	RP1-39G22.7
2622.97	-3.4828	0.1463	-23.801	0	0	ZMPSTE24	ZMPSTE24	zinc metallopeptidase STE24 [Source:HGNC Symbol;Acc:HGNC:12877]	zinc metallopeptidase STE24
9669.49	-3.5549	0.1546	-22.9988	0	0	SMAP2	SMAP2	small ArfGAP2 [Source:HGNC Symbol;Acc:HGNC:25082]	small ArfGAP2
712.305	-2.393	0.152	-15.748	0	0	ZFP69B	ZFP69B	ZFP69 zinc finger protein B [Source:HGNC Symbol;Acc:HGNC:28053]	ZFP69 zinc finger protein B
374.995	-2.082	0.1699	-12.2514	0	0	RP1-228H13.5
818.727	-3.072	0.2474	-12.4162	0	0	ZFP69	ZFP69	ZFP69 zinc finger protein [Source:HGNC Symbol;Acc:HGNC:24708]	ZFP69 zinc finger protein
40.2722	-2.9936	0.3448	-8.6811	0	0	RP11-656D10.3
317.905	-3.364	0.4457	-7.5477	0	0	EXO5	EXO5	exonuclease 5 [Source:HGNC Symbol;Acc:HGNC:26115]	exonuclease 5
14.2067	-2.2504	0.2723	-8.2637	0	0	RP11-656D10.6
269.778	-2.4524	0.0788	-31.1356	0	0	ZNF684	ZNF684	zinc finger protein 684 [Source:HGNC Symbol;Acc:HGNC:28418]	zinc finger protein 684
9754.65	-2.8981	0.405	-7.1567	0	0	RIMS3	RIMS3	regulating synaptic membrane exocytosis 3 [Source:HGNC Symbol;Acc:HGNC:21292]	regulating synaptic membrane exocytosis 3
168.189	-2.4796	0.1706	-14.5362	0	0	NFYC-AS1	NFYC-AS1	NFYC antisense RNA 1 [Source:HGNC Symbol;Acc:HGNC:49451]	NFYC antisense RNA 1
4213.3	-3.3048	0.1029	-32.125	0	0	NFYC	NFYC	nuclear transcription factor Y, gamma [Source:HGNC Symbol;Acc:HGNC:7806]	nuclear transcription factor Y - gamma
56.6288	-2.7176	0.3358	-8.0923	0	0	KCNQ4	KCNQ4	potassium voltage-gated channel, KQT-like subfamily, member 4 [Source:HGNC Symbol;Acc:HGNC:6298]	potassium voltage-gated channel - KQT-like subfamily - member 4
9223.35	-3.5495	0.0945	-37.5457	0	0	CTPS1	CTPS1	CTP synthase 1 [Source:HGNC Symbol;Acc:HGNC:2519]	CTP synthase 1
333.829	-2.9192	0.0859	-33.977	0	0	SLFNL1	SLFNL1	schlafen-like 1 [Source:HGNC Symbol;Acc:HGNC:26313]	schlafen-like 1
4409.38	-3.1266	0.0347	-90.0599	0	0	SCMH1	SCMH1	sex comb on midleg homolog 1 (Drosophila) [Source:HGNC Symbol;Acc:HGNC:19003]	sex comb on midleg homolog 1 (Drosophila)
4910.42	-3.4888	0.0978	-35.6627	0	0	FOXJ3	FOXJ3	forkhead box J3 [Source:HGNC Symbol;Acc:HGNC:29178]	forkhead box J3
19.1008	-3.3015	0.4362	-7.5682	0	0	ZMYND12	ZMYND12	zinc finger, MYND-type containing 12 [Source:HGNC Symbol;Acc:HGNC:21192]	zinc finger - MYND-type containing 12
989.319	-2.7923	0.1672	-16.6988	0	0	PPCS	PPCS	phosphopantothenoylcysteine synthetase [Source:HGNC Symbol;Acc:HGNC:25686]	phosphopantothenoylcysteine synthetase
63.1633	-1.6202	0.1784	-9.0802	0	0	CCDC30	CCDC30	uncharacterized LOC102724095 ; coiled-coil domain containing 30	coiled-coil domain containing 30 [Source:HGNC Symbol / Acc:HGNC:26103] / coiled-coil domain containing 30 [Source:HGNC Symbol / Acc:HGNC:26103]
3519.62	-3.0757	0.1062	-28.9702	0	0	PPIH	PPIH	peptidylprolyl isomerase H (cyclophilin H) [Source:HGNC Symbol;Acc:HGNC:14651]	peptidylprolyl isomerase H (cyclophilin H)
31.6131	-1.6431	0.1966	-8.3583	0	0	RP5-994D16.3
72937.1	-4.4629	0.081	-55.1227	0	0	YBX1	YBX1	Y box binding protein 1 [Source:HGNC Symbol;Acc:HGNC:8014]	Y box binding protein 1
2011.81	-2.7761	0.0986	-28.1674	0	0	LEPRE1	LEPRE1	leucine proline-enriched proteoglycan (leprecan) 1 ; uncharacterized LOC102723473	leucine proline-enriched proteoglycan (leprecan) 1 [Source:HGNC Symbol / Acc:HGNC:19316] / leucine proline-enriched proteoglycan (leprecan) 1 [Source:HGNC Symbol / Acc:HGNC:19316]
463.472	-2.3914	0.0754	-31.719	0	0	C1orf50	C1orf50	chromosome 1 open reading frame 50 [Source:HGNC Symbol;Acc:HGNC:28795]	chromosome 1 open reading frame 50
85.7291	-1.6045	0.1168	-13.7411	0	0	RP5-994D16.9
537.902	-2.1506	0.0944	-22.7917	0	0	CCDC23	CCDC23	coiled-coil domain containing 23 [Source:HGNC Symbol;Acc:HGNC:29204]	coiled-coil domain containing 23
129.872	-1.4712	0.1634	-9.0032	0	0	ERMAP	ERMAP	erythroblast membrane-associated protein (Scianna blood group) [Source:HGNC Symbol;Acc:HGNC:15743]	erythroblast membrane-associated protein (Scianna blood group)
612.734	-2.8109	0.1674	-16.7931	0	0	ZNF691	ZNF691	zinc finger protein 691 [Source:HGNC Symbol;Acc:HGNC:28028]	zinc finger protein 691
5868.18	-3.4304	0.1215	-28.2285	0	0	SLC2A1	SLC2A1	solute carrier family 2 (facilitated glucose transporter), member 1 [Source:HGNC Symbol;Acc:HGNC:11005]	solute carrier family 2 (facilitated glucose transporter) - member 1
6384.23	-3.7139	0.112	-33.1742	0	0	EBNA1BP2	EBNA1BP2	EBNA1 binding protein 2 ; microRNA 6733	EBNA1 binding protein 2 [Source:HGNC Symbol / Acc:HGNC:15531] / EBNA1 binding protein 2 [Source:HGNC Symbol / Acc:HGNC:15531]
15417	-3.9419	0.1211	-32.5568	0	0	CDC20	CDC20	cell division cycle 20 [Source:HGNC Symbol;Acc:HGNC:1723]	cell division cycle 20
2966.28	-3.241	0.0582	-55.6961	0	0	ELOVL1	ELOVL1	ELOVL fatty acid elongase 1 ; microRNA 6734	ELOVL fatty acid elongase 1 [Source:HGNC Symbol / Acc:HGNC:14418] / ELOVL fatty acid elongase 1 [Source:HGNC Symbol / Acc:HGNC:14418]
2245.6	-3.1099	0.108	-28.7899	0	0	MED8	MED8	mediator complex subunit 8 [Source:HGNC Symbol;Acc:HGNC:19971]	mediator complex subunit 8
40.409	-1.5342	0.1807	-8.4908	0	0	RP1-92O14.6
5490.62	-3.5392	0.0532	-66.5823	0	0	SZT2	SZT2	seizure threshold 2 homolog (mouse) [Source:HGNC Symbol;Acc:HGNC:29040]	seizure threshold 2 homolog (mouse)
222.753	-2.0914	0.1554	-13.4542	0	0	HYI	HYI	hydroxypyruvate isomerase (putative) [Source:HGNC Symbol;Acc:HGNC:26948]	hydroxypyruvate isomerase (putative)
4852.07	-3.1507	0.0816	-38.6331	0	0	KDM4A	KDM4A	lysine (K)-specific demethylase 4A [Source:HGNC Symbol;Acc:HGNC:22978]	lysine (K)-specific demethylase 4A
108.043	-2.5781	0.1065	-24.207	0	0	KDM4A-AS1	KDM4A-AS1	KDM4A antisense RNA 1 [Source:HGNC Symbol;Acc:HGNC:40528]
728.535	-2.5992	0.095	-27.3553	0	0	ST3GAL3	ST3GAL3	ST3 beta-galactoside alpha-2,3-sialyltransferase 3 [Source:HGNC Symbol;Acc:HGNC:10866]	ST3 beta-galactoside alpha-2 - 3-sialyltransferase 3
78.751	-2.6027	0.2461	-10.5765	0	0	ARTN	ARTN	artemin [Source:HGNC Symbol;Acc:HGNC:727]	artemin
92.0935	-1.7367	0.2298	-7.5568	0	0	RP11-7O11.3			uncharacterized LOC101929609
3021.87	-3.1684	0.1171	-27.0475	0	0	IPO13	IPO13	importin 13 [Source:HGNC Symbol;Acc:HGNC:16853]	importin 13
5616.35	-3.5439	0.1507	-23.5094	0	0	DPH2	DPH2	DPH2 homolog (S. cerevisiae) [Source:HGNC Symbol;Acc:HGNC:3004]	DPH2 homolog (S. cerevisiae)
7085.96	-3.7139	0.1476	-25.1595	0	0	ATP6V0B	ATP6V0B	ATPase, H+ transporting, lysosomal 21kDa, V0 subunit b [Source:HGNC Symbol;Acc:HGNC:861]	ATPase - H+ transporting - lysosomal 21kDa - V0 subunit b
2256.66	-3.061	0.1905	-16.0715	0	0	B4GALT2	B4GALT2	UDP-Gal:betaGlcNAc beta 1,4- galactosyltransferase, polypeptide 2 [Source:HGNC Symbol;Acc:HGNC:925]	UDP-Gal:betaGlcNAc beta 1 - 4- galactosyltransferase - polypeptide 2
577.119	-3.2495	0.3818	-8.511	0	0	CCDC24	CCDC24	coiled-coil domain containing 24 [Source:HGNC Symbol;Acc:HGNC:28688]	coiled-coil domain containing 24
3061.4	-3.3054	0.0802	-41.2063	0	0	DMAP1	DMAP1	DNA methyltransferase 1 associated protein 1 [Source:HGNC Symbol;Acc:HGNC:18291]	DNA methyltransferase 1 associated protein 1
3978.5	-3.3348	0.1021	-32.6533	0	0	ERI3	ERI3	ERI1 exoribonuclease family member 3 [Source:HGNC Symbol;Acc:HGNC:17276]	ERI1 exoribonuclease family member 3
3744.96	-3.1677	0.1079	-29.3455	0	0	RNF220	RNF220	ring finger protein 220 [Source:HGNC Symbol;Acc:HGNC:25552]	ring finger protein 220
344.927	-2.4994	0.172	-14.5323	0	0	TMEM53	TMEM53	transmembrane protein 53 [Source:HGNC Symbol;Acc:HGNC:26186]	transmembrane protein 53
10132.4	-3.0804	0.1022	-30.1491	0	0	KIF2C	KIF2C	kinesin family member 2C [Source:HGNC Symbol;Acc:HGNC:6393]	kinesin family member 2C
26.5382	-1.3342	0.1722	-7.7467	0	0	RP11-269F19.2
83643.9	-4.0286	0.1126	-35.7847	0	0	RPS8	RPS8	small nucleolar RNA, C/D box 38B ; small nucleolar RNA, C/D box 55 ; ribosomal protein S8 ; 40S ribosomal protein S8-like	ribosomal protein S8 [Source:HGNC Symbol / Acc:HGNC:10441] / ribosomal protein S8 [Source:HGNC Symbol / Acc:HGNC:10441] / ribosomal protein S8 [Source:HGNC Symbol / Acc:HGNC:10441] / ribosomal protein S8 [Source:HGNC Symbol / Acc:HGNC:10441]
48.0144	-1.685	0.2061	-8.176	0	0	SNORD46	SNORD46	small nucleolar RNA, C/D box 46 [Source:HGNC Symbol;Acc:HGNC:10186]	small nucleolar RNA - C/D box 46
122.05	-3.07	0.314	-9.777	0	0	BEST4	BEST4	bestrophin 4 [Source:HGNC Symbol;Acc:HGNC:17106]	bestrophin 4
657.182	-2.6141	0.1409	-18.5486	0	0	PLK3	PLK3	polo-like kinase 3 ; uncharacterized LOC102725475	polo-like kinase 3 [Source:HGNC Symbol / Acc:HGNC:2154] / polo-like kinase 3 [Source:HGNC Symbol / Acc:HGNC:2154]
95.4974	-2.7086	0.2295	-11.8045	0	0	BTBD19	BTBD19	BTB (POZ) domain containing 19 [Source:HGNC Symbol;Acc:HGNC:27145]	BTB (POZ) domain containing 19
170.186	-3.0387	0.198	-15.3445	0	0	PTCH2	PTCH2	patched 2 [Source:HGNC Symbol;Acc:HGNC:9586]	patched 2
2789.27	-3.333	0.1038	-32.1126	0	0	EIF2B3	EIF2B3	eukaryotic translation initiation factor 2B, subunit 3 gamma, 58kDa [Source:HGNC Symbol;Acc:HGNC:3259]	eukaryotic translation initiation factor 2B - subunit 3 gamma - 58kDa
2598.13	-3.1351	0.1587	-19.7495	0	0	HECTD3	HECTD3	HECT domain containing E3 ubiquitin protein ligase 3 [Source:HGNC Symbol;Acc:HGNC:26117]	HECT domain containing E3 ubiquitin protein ligase 3
3829.04	-3.5453	0.1027	-34.5212	0	0	UROD	UROD	uroporphyrinogen decarboxylase [Source:HGNC Symbol;Acc:HGNC:12591]	uroporphyrinogen decarboxylase
2105.55	-3.4399	0.0669	-51.4284	0	0	MUTYH	MUTYH	mutY homolog [Source:HGNC Symbol;Acc:HGNC:7527]	mutY homolog
1883.9	-3.1777	0.1018	-31.2108	0	0	TOE1	TOE1	target of EGR1, member 1 (nuclear) [Source:HGNC Symbol;Acc:HGNC:15954]	target of EGR1 - member 1 (nuclear)
1166.17	-3.0358	0.1104	-27.496	0	0	MMACHC	MMACHC	methylmalonic aciduria (cobalamin deficiency) cblC type, with homocystinuria [Source:HGNC Symbol;Acc:HGNC:24525]	methylmalonic aciduria (cobalamin deficiency) cblC type - with homocystinuria
23171.5	-4.0815	0.1084	-37.6392	0	0	PRDX1	PRDX1	peroxiredoxin 1 [Source:HGNC Symbol;Acc:HGNC:9352]	peroxiredoxin 1
6753.56	-3.2428	0.0775	-41.8239	0	0	AKR1A1	AKR1A1	aldo-keto reductase family 1, member A1 (aldehyde reductase) [Source:HGNC Symbol;Acc:HGNC:380]	aldo-keto reductase family 1 - member A1 (aldehyde reductase)
25523.2	-3.748	0.0985	-38.0501	0	0	NASP	NASP	nuclear autoantigenic sperm protein (histone-binding) ; uncharacterized LOC102724095 ; uncharacterized LOC102724071	nuclear autoantigenic sperm protein (histone-binding) [Source:HGNC Symbol / Acc:HGNC:7644] / nuclear autoantigenic sperm protein (histone-binding) [Source:HGNC Symbol / Acc:HGNC:7644] / nuclear autoantigenic sperm protein (histone-binding) [Source:HGNC Symbol / Acc:HGNC:7644]
156.99	-2.3682	0.1338	-17.7005	0	0	CCDC17	CCDC17	coiled-coil domain containing 17 [Source:HGNC Symbol;Acc:HGNC:26574]	coiled-coil domain containing 17
8010.82	-3.3798	0.0414	-81.6779	0	0	GPBP1L1	GPBP1L1	GC-rich promoter binding protein 1-like 1 [Source:HGNC Symbol;Acc:HGNC:28843]	GC-rich promoter binding protein 1-like 1
2620.94	-3.3299	0.0648	-51.3571	0	0	TMEM69	TMEM69	transmembrane protein 69 [Source:HGNC Symbol;Acc:HGNC:28035]	transmembrane protein 69
671.354	-2.5898	0.1833	-14.1302	0	0	IPP	IPP	intracisternal A particle-promoted polypeptide [Source:HGNC Symbol;Acc:HGNC:6108]	intracisternal A particle-promoted polypeptide
36.2587	-1.4489	0.2042	-7.0967	0	0	RP11-767N6.7
9035.65	-3.7099	0.1976	-18.7788	0	0	MAST2	MAST2	microtubule associated serine/threonine kinase 2 [Source:HGNC Symbol;Acc:HGNC:19035]	microtubule associated serine/threonine kinase 2
1429.43	-3.5132	0.238	-14.7612	0	0	PIK3R3	PIK3R3	phosphoinositide-3-kinase, regulatory subunit 3 (gamma) [Source:HGNC Symbol;Acc:HGNC:8981]	phosphoinositide-3-kinase - regulatory subunit 3 (gamma)
9.8564	-2.1211	0.2618	-8.1023	0	0	RP4-533D7.5			uncharacterized LOC101929626
2463.56	-3.1597	0.1286	-24.5619	0	0	POMGNT1	POMGNT1	protein O-linked mannose N-acetylglucosaminyltransferase 1 (beta 1,2-) [Source:HGNC Symbol;Acc:HGNC:19139]	protein O-linked mannose N-acetylglucosaminyltransferase 1 (beta 1 - 2-)
2001.18	-2.5718	0.102	-25.2045	0	0	RAD54L	RAD54L	RAD54-like (S. cerevisiae) [Source:HGNC Symbol;Acc:HGNC:9826]	RAD54-like (S. cerevisiae)
4216.99	-3.2997	0.166	-19.8759	0	0	LRRC41	LRRC41	leucine rich repeat containing 41 [Source:HGNC Symbol;Acc:HGNC:16917]	leucine rich repeat containing 41
13378.6	-3.471	0.1038	-33.4321	0	0	UQCRH	UQCRH	ubiquinol-cytochrome c reductase hinge protein [Source:HGNC Symbol;Acc:HGNC:12590]	ubiquinol-cytochrome c reductase hinge protein
2623.23	-2.8316	0.1229	-23.0372	0	0	NSUN4	NSUN4	NOP2/Sun domain family, member 4 [Source:HGNC Symbol;Acc:HGNC:31802]	NOP2/Sun domain family - member 4
1384.57	-3.0001	0.0914	-32.8364	0	0	MKNK1	MKNK1	MAP kinase interacting serine/threonine kinase 1 ; uncharacterized LOC102724915	MAP kinase interacting serine/threonine kinase 1 [Source:HGNC Symbol / Acc:HGNC:7110] / MAP kinase interacting serine/threonine kinase 1 [Source:HGNC Symbol / Acc:HGNC:7110]
356.877	-2.4643	0.1281	-19.2345	0	0	MOB3C	MOB3C	MOB kinase activator 3C [Source:HGNC Symbol;Acc:HGNC:29800]	MOB kinase activator 3C
3869.32	-4.0218	0.3227	-12.4626	0	0	ATPAF1	ATPAF1	ATP synthase mitochondrial F1 complex assembly factor 1 [Source:HGNC Symbol;Acc:HGNC:18803]	ATP synthase mitochondrial F1 complex assembly factor 1
7.7529	-1.9583	0.2854	-6.8619	0	0	NENFP1	NENFP1	neudesin neurotrophic factor pseudogene 1 [Source:HGNC Symbol;Acc:HGNC:50298]
7.7345	-1.4112	0.2063	-6.8413	0	0	EFCAB14-AS1	EFCAB14-AS1	EFCAB14 antisense RNA 1 [Source:HGNC Symbol;Acc:HGNC:44108]	EFCAB14 antisense RNA 1
4569.1	-3.4396	0.1059	-32.4899	0	0	EFCAB14	EFCAB14	EF-hand calcium binding domain 14 [Source:HGNC Symbol;Acc:HGNC:29051]	EF-hand calcium binding domain 14
4642.81	-3.3025	0.0969	-34.0938	0	0	STIL	STIL	SCL/TAL1 interrupting locus [Source:HGNC Symbol;Acc:HGNC:10879]	SCL/TAL1 interrupting locus
6563.77	-3.4296	0.097	-35.3587	0	0	CMPK1	CMPK1	cytidine monophosphate (UMP-CMP) kinase 1, cytosolic [Source:HGNC Symbol;Acc:HGNC:18170]	cytidine monophosphate (UMP-CMP) kinase 1 - cytosolic
24.0797	-2.2266	0.2823	-7.8871	0	0	LINC01389	LINC01389	long intergenic non-protein coding RNA 1389 [Source:HGNC Symbol;Acc:HGNC:50661]
573.022	-2.2161	0.0574	-38.5811	0	0	FOXD2-AS1	FOXD2-AS1	FOXD2 antisense RNA 1 (head to head) [Source:HGNC Symbol;Acc:HGNC:44256]	FOXD2 antisense RNA 1 (head to head)
135.716	-1.7548	0.1132	-15.5013	0	0	FOXD2	FOXD2	forkhead box D2 [Source:HGNC Symbol;Acc:HGNC:3803]	forkhead box D2
7661.26	-3.4458	0.1049	-32.8452	0	0	FAF1	FAF1	Fas (TNFRSF6) associated factor 1 [Source:HGNC Symbol;Acc:HGNC:3578]	Fas (TNFRSF6) associated factor 1
6533.98	-3.2563	0.2099	-15.5109	0	0	CDKN2C	CDKN2C	cyclin-dependent kinase inhibitor 2C (p18, inhibits CDK4) [Source:HGNC Symbol;Acc:HGNC:1789]	cyclin-dependent kinase inhibitor 2C (p18 - inhibits CDK4)
606.652	-3.4565	0.3781	-9.1407	0	0	RNF11	RNF11	ring finger protein 11 [Source:HGNC Symbol;Acc:HGNC:10056]	ring finger protein 11
8873.19	-3.833	0.0877	-43.7228	0	0	EPS15	EPS15	epidermal growth factor receptor pathway substrate 15 [Source:HGNC Symbol;Acc:HGNC:3419]	epidermal growth factor receptor pathway substrate 15
171.233	-3.1175	0.3086	-10.1004	0	0	RP11-191G24.1
10640.3	-3.675	0.1258	-29.2073	0	0	OSBPL9	OSBPL9	oxysterol binding protein-like 9 [Source:HGNC Symbol;Acc:HGNC:16386]	oxysterol binding protein-like 9
15947	-3.9889	0.1136	-35.0991	0	0	NRD1	NRD1	nardilysin (N-arginine dibasic convertase) [Source:HGNC Symbol;Acc:HGNC:7995]	nardilysin (N-arginine dibasic convertase)
42.9611	-2.1869	0.1791	-12.2129	0	0	RP4-657D16.3
3401.32	-3.1915	0.1098	-29.0783	0	0	TXNDC12	TXNDC12	thioredoxin domain containing 12 (endoplasmic reticulum) [Source:HGNC Symbol;Acc:HGNC:24626]	thioredoxin domain containing 12 (endoplasmic reticulum)
1454.78	-3.0912	0.1006	-30.7381	0	0	KTI12	KTI12	KTI12 homolog, chromatin associated (S. cerevisiae) [Source:HGNC Symbol;Acc:HGNC:25160]	KTI12 homolog - chromatin associated (S. cerevisiae)
2531.23	-3.0214	0.1191	-25.3769	0	0	BTF3L4	BTF3L4	basic transcription factor 3-like 4 [Source:HGNC Symbol;Acc:HGNC:30547]	basic transcription factor 3-like 4
2458.42	-3.3605	0.1235	-27.2196	0	0	CC2D1B	CC2D1B	coiled-coil and C2 domain containing 1B [Source:HGNC Symbol;Acc:HGNC:29386]	coiled-coil and C2 domain containing 1B
5448.14	-3.1703	0.0931	-34.0458	0	0	ORC1	ORC1	origin recognition complex, subunit 1 [Source:HGNC Symbol;Acc:HGNC:8487]	origin recognition complex - subunit 1
7101.03	-3.3829	0.0926	-36.5178	0	0	PRPF38A	PRPF38A	pre-mRNA processing factor 38A [Source:HGNC Symbol;Acc:HGNC:25930]	pre-mRNA processing factor 38A
5893.38	-3.0776	0.1544	-19.9357	0	0	ZCCHC11	ZCCHC11	zinc finger, CCHC domain containing 11 [Source:HGNC Symbol;Acc:HGNC:28981]	zinc finger - CCHC domain containing 11
1819.6	-2.4411	0.2945	-8.2899	0	0	GPX7	GPX7	glutathione peroxidase 7 [Source:HGNC Symbol;Acc:HGNC:4559]	glutathione peroxidase 7
3758.63	-3.3704	0.1586	-21.2511	0	0	COA7	COA7	cytochrome c oxidase assembly factor 7 (putative) [Source:HGNC Symbol;Acc:HGNC:25716]	cytochrome c oxidase assembly factor 7 (putative)
1568.67	-2.8634	0.1446	-19.7962	0	0	ZYG11B	ZYG11B	zyg-11 family member B, cell cycle regulator [Source:HGNC Symbol;Acc:HGNC:25820]	zyg-11 family member B - cell cycle regulator
3646.7	-3.3709	0.084	-40.119	0	0	SCP2	SCP2	sterol carrier protein 2 [Source:HGNC Symbol;Acc:HGNC:10606]	sterol carrier protein 2
1585.83	-3.2485	0.1328	-24.4552	0	0	CPT2	CPT2	carnitine palmitoyltransferase 2 [Source:HGNC Symbol;Acc:HGNC:2330]	carnitine palmitoyltransferase 2
1785.25	-2.8272	0.1086	-26.0211	0	0	C1orf123	C1orf123	chromosome 1 open reading frame 123 [Source:HGNC Symbol;Acc:HGNC:26059]	chromosome 1 open reading frame 123
3006.63	-3.2335	0.0859	-37.6539	0	0	MAGOH	MAGOH	mago-nashi homolog B (Drosophila) ; mago-nashi homolog, proliferation-associated (Drosophila)	mago-nashi homolog - proliferation-associated (Drosophila) [Source:HGNC Symbol / Acc:HGNC:6815] / mago-nashi homolog - proliferation-associated (Drosophila) [Source:HGNC Symbol / Acc:HGNC:6815]
28.3588	-1.9212	0.2585	-7.4323	0	0	RP5-1024G6.5			uncharacterized LOC100507564
946.163	-2.937	0.1058	-27.7581	0	0	RP5-1024G6.8
4047.42	-3.3826	0.0943	-35.8643	0	0	LRP8	LRP8	low density lipoprotein receptor-related protein 8, apolipoprotein e receptor [Source:HGNC Symbol;Acc:HGNC:6700]	low density lipoprotein receptor-related protein 8 - apolipoprotein e receptor
23.7132	-1.723	0.1767	-9.7489	0	0	RP4-784A16.3
48.5932	-2.1799	0.1834	-11.8838	0	0	RP4-784A16.4
111.999	-2.3982	0.3071	-7.8081	0	0	RP4-784A16.5
10562.5	-3.4438	0.1118	-30.8003	0	0	NDC1	NDC1	NDC1 transmembrane nucleoporin [Source:HGNC Symbol;Acc:HGNC:25525]	NDC1 transmembrane nucleoporin
1255.65	-2.9906	0.0873	-34.2494	0	0	YIPF1	YIPF1	Yip1 domain family, member 1 [Source:HGNC Symbol;Acc:HGNC:25231]	Yip1 domain family - member 1
14.8562	-1.9359	0.1959	-9.8832	0	0	DIO1	DIO1	deiodinase, iodothyronine, type I [Source:HGNC Symbol;Acc:HGNC:2883]	deiodinase - iodothyronine - type I
2395.09	-3.6099	0.0846	-42.6836	0	0	HSPB11	HSPB11	heat shock protein family B (small), member 11 [Source:HGNC Symbol;Acc:HGNC:25019]	heat shock protein family B (small) - member 11
2530.36	-3.4884	0.1207	-28.8995	0	0	LRRC42	LRRC42	leucine rich repeat containing 42 [Source:HGNC Symbol;Acc:HGNC:28792]	leucine rich repeat containing 42
3731.01	-3.4767	0.0708	-49.1019	0	0	TMEM59	TMEM59	transmembrane protein 59 [Source:HGNC Symbol;Acc:HGNC:1239]	transmembrane protein 59
1434.38	-2.9234	0.0793	-36.8626	0	0	TCEANC2	TCEANC2	transcription elongation factor A (SII) N-terminal and central domain containing 2 [Source:HGNC Symbol;Acc:HGNC:26494]	transcription elongation factor A (SII) N-terminal and central domain containing 2
45.0618	-1.5379	0.1526	-10.0786	0	0	AL353898.1
113.15	-1.896	0.1145	-16.559	0	0	RP11-56P23.1
926.167	-2.8741	0.1181	-24.3429	0	0	CYB5RL	CYB5RL	cytochrome b5 reductase-like [Source:HGNC Symbol;Acc:HGNC:32220]	cytochrome b5 reductase-like
8820.45	-3.5128	0.0808	-43.482	0	0	MRPL37	MRPL37	mitochondrial ribosomal protein L37 [Source:HGNC Symbol;Acc:HGNC:14034]	mitochondrial ribosomal protein L37
2407.69	-2.4653	0.2978	-8.2788	0	0	SSBP3	SSBP3	single stranded DNA binding protein 3 [Source:HGNC Symbol;Acc:HGNC:15674]	single stranded DNA binding protein 3
67.2362	-1.9849	0.1163	-17.0739	0	0	TTC4	TTC4	tetratricopeptide repeat domain 4 [Source:HGNC Symbol;Acc:HGNC:12394]	tetratricopeptide repeat domain 4
455.791	-2.6056	0.1412	-18.4592	0	0	PARS2	PARS2	prolyl-tRNA synthetase 2, mitochondrial (putative) [Source:HGNC Symbol;Acc:HGNC:30563]	prolyl-tRNA synthetase 2 - mitochondrial (putative)
13766.3	-4.2418	0.1494	-28.3946	0	0	DHCR24	DHCR24	24-dehydrocholesterol reductase [Source:HGNC Symbol;Acc:HGNC:2859]	24-dehydrocholesterol reductase
10585.5	-3.4455	0.1092	-31.5563	0	0	USP24	USP24	ubiquitin specific peptidase 24 [Source:HGNC Symbol;Acc:HGNC:12623]	ubiquitin specific peptidase 24
1368.9	-3.0308	0.1314	-23.0722	0	0	OMA1	OMA1	OMA1 zinc metallopeptidase [Source:HGNC Symbol;Acc:HGNC:29661]	OMA1 zinc metallopeptidase
20.9652	-1.3997	0.1281	-10.9235	0	0	RP4-592A1.2			adenylate kinase 2
3517.44	-3.1234	0.0989	-31.5712	0	0	MYSM1	MYSM1	Myb-like, SWIRM and MPN domains 1 [Source:HGNC Symbol;Acc:HGNC:29401]	Myb-like - SWIRM and MPN domains 1
268.445	-2.7973	0.2957	-9.4614	0	0	JUN	JUN	jun proto-oncogene [Source:HGNC Symbol;Acc:HGNC:6204]	jun proto-oncogene
1137.86	-2.8122	0.0947	-29.7066	0	0	TM2D1	TM2D1	TM2 domain containing 1 [Source:HGNC Symbol;Acc:HGNC:24142]	TM2 domain containing 1
11516.1	-3.7239	0.121	-30.7743	0	0	USP1	USP1	ubiquitin specific peptidase 1 [Source:HGNC Symbol;Acc:HGNC:12607]	ubiquitin specific peptidase 1
1415.06	-2.7353	0.1891	-14.4621	0	0	ATG4C	ATG4C	autophagy related 4C, cysteine peptidase [Source:HGNC Symbol;Acc:HGNC:16040]	autophagy related 4C - cysteine peptidase
1590.55	-2.904	0.1352	-21.4829	0	0	ALG6	ALG6	ALG6, alpha-1,3-glucosyltransferase [Source:HGNC Symbol;Acc:HGNC:23157]	ALG6 - alpha-1 - 3-glucosyltransferase
2687.73	-3.1734	0.123	-25.7993	0	0	ITGB3BP	ITGB3BP	integrin beta 3 binding protein (beta3-endonexin) [Source:HGNC Symbol;Acc:HGNC:6157]	integrin beta 3 binding protein (beta3-endonexin)
766.429	-2.9428	0.1252	-23.504	0	0	EFCAB7	EFCAB7	EF-hand calcium binding domain 7 [Source:HGNC Symbol;Acc:HGNC:29379]	EF-hand calcium binding domain 7
35.3594	-1.4383	0.1652	-8.7053	0	0	DLEU2L	DLEU2L	deleted in lymphocytic leukemia 2-like [Source:HGNC Symbol;Acc:HGNC:13225]	deleted in lymphocytic leukemia 2-like
4559.25	-3.5211	0.1969	-17.8792	0	0	PGM1	PGM1	phosphoglucomutase 1 [Source:HGNC Symbol;Acc:HGNC:8905]	phosphoglucomutase 1
9444.8	-3.491	0.2198	-15.8862	0	0	JAK1	JAK1	Janus kinase 1 [Source:HGNC Symbol;Acc:HGNC:6190]	Janus kinase 1
1267.43	-2.6884	0.1205	-22.3113	0	0	LEPROT	LEPROT	leptin receptor overlapping transcript [Source:HGNC Symbol;Acc:HGNC:29477]	leptin receptor overlapping transcript
138.19	-1.6807	0.1733	-9.6981	0	0	LEPR	LEPR	leptin receptor [Source:HGNC Symbol;Acc:HGNC:6554]	leptin receptor
3415.61	-3.9568	0.5483	-7.2169	0	0	PDE4B	PDE4B	phosphodiesterase 4B, cAMP-specific [Source:HGNC Symbol;Acc:HGNC:8781]	phosphodiesterase 4B - cAMP-specific
2967.4	-3.4396	0.1282	-26.8372	0	0	MIER1	MIER1	mesoderm induction early response 1, transcriptional regulator [Source:HGNC Symbol;Acc:HGNC:29657]	mesoderm induction early response 1 - transcriptional regulator
3755.82	-3.1747	0.1251	-25.3762	0	0	SLC35D1	SLC35D1	solute carrier family 35 (UDP-GlcA/UDP-GalNAc transporter), member D1 [Source:HGNC Symbol;Acc:HGNC:20800]	solute carrier family 35 (UDP-GlcA/UDP-GalNAc transporter) - member D1
82.6174	-2.857	0.2359	-12.1095	0	0	IL12RB2	IL12RB2	interleukin 12 receptor, beta 2 [Source:HGNC Symbol;Acc:HGNC:5972]	interleukin 12 receptor - beta 2
39759.2	-4.1252	0.1135	-36.3319	0	0	SERBP1	SERBP1	SERPINE1 mRNA binding protein 1 [Source:HGNC Symbol;Acc:HGNC:17860]	SERPINE1 mRNA binding protein 1
1358.82	-2.9836	0.3004	-9.9326	0	0	GADD45A	GADD45A	growth arrest and DNA-damage-inducible, alpha [Source:HGNC Symbol;Acc:HGNC:4095]	growth arrest and DNA-damage-inducible - alpha
21.5867	-3.4188	0.4065	-8.41	0	0	CTBP2P8	CTBP2P8	C-terminal binding protein 2 pseudogene 8 [Source:HGNC Symbol;Acc:HGNC:45200]
2827.31	-3.7937	0.4982	-7.6153	0	0	DEPDC1	DEPDC1	DEP domain containing 1 [Source:HGNC Symbol;Acc:HGNC:22949]	DEP domain containing 1
121.61	-1.8176	0.1152	-15.7733	0	0	LRRC7	LRRC7	leucine rich repeat containing 7 [Source:HGNC Symbol;Acc:HGNC:18531]	leucine rich repeat containing 7
2735.63	-3.1477	0.114	-27.6093	0	0	LRRC40	LRRC40	leucine rich repeat containing 40 [Source:HGNC Symbol;Acc:HGNC:26004]	leucine rich repeat containing 40
16746.9	-3.8407	0.1012	-37.9441	0	0	SRSF11	SRSF11	serine/arginine-rich splicing factor 11 [Source:HGNC Symbol;Acc:HGNC:10782]	serine/arginine-rich splicing factor 11
1821.93	-3.1189	0.1004	-31.0671	0	0	ANKRD13C	ANKRD13C	ankyrin repeat domain 13C [Source:HGNC Symbol;Acc:HGNC:25374]	ankyrin repeat domain 13C
572.793	-2.3192	0.1086	-21.3604	0	0	HHLA3	HHLA3	HERV-H LTR-associating 3 [Source:HGNC Symbol;Acc:HGNC:4906]	HERV-H LTR-associating 3
1739.03	-2.5113	0.3258	-7.7072	0	0	CTH	CTH	cystathionine gamma-lyase [Source:HGNC Symbol;Acc:HGNC:2501]	cystathionine gamma-lyase
10.3949	-1.429	0.2091	-6.8351	0	0	ZRANB2-AS1	ZRANB2-AS1	ZRANB2 antisense RNA 1 [Source:HGNC Symbol;Acc:HGNC:43594]
8095.41	-3.638	0.1538	-23.6593	0	0	ZRANB2	ZRANB2	zinc finger, RAN-binding domain containing 2 [Source:HGNC Symbol;Acc:HGNC:13058]	zinc finger - RAN-binding domain containing 2
184.317	-2.2207	0.1947	-11.4088	0	0	LRRIQ3	LRRIQ3	leucine-rich repeats and IQ motif containing 3 [Source:HGNC Symbol;Acc:HGNC:28318]	leucine-rich repeats and IQ motif containing 3
360.875	-2.5837	0.1502	-17.2047	0	0	FPGT	FPGT	fucose-1-phosphate guanylyltransferase [Source:HGNC Symbol;Acc:HGNC:3825]	fucose-1-phosphate guanylyltransferase
2619.08	-3.6484	0.1405	-25.9639	0	0	CRYZ	CRYZ	crystallin, zeta (quinone reductase) [Source:HGNC Symbol;Acc:HGNC:2419]	crystallin - zeta (quinone reductase)
3356.55	-3.6776	0.1691	-21.7492	0	0	TYW3	TYW3	tRNA-yW synthesizing protein 3 homolog (S. cerevisiae) [Source:HGNC Symbol;Acc:HGNC:24757]	tRNA-yW synthesizing protein 3 homolog (S. cerevisiae)
22322.5	-4.1895	0.2324	-18.0293	0	0	ACADM	ACADM	acyl-CoA dehydrogenase, C-4 to C-12 straight chain [Source:HGNC Symbol;Acc:HGNC:89]	acyl-CoA dehydrogenase - C-4 to C-12 straight chain
194.333	-2.3866	0.2023	-11.7968	0	0	RP4-682C21.2
5384.19	-3.365	0.154	-21.8523	0	0	RABGGTB	RABGGTB	small nucleolar RNA, C/D box 45A ; small nucleolar RNA, C/D box 45B ; Rab geranylgeranyltransferase, beta subunit ; small nucleolar RNA, C/D box 45C	Rab geranylgeranyltransferase - beta subunit [Source:HGNC Symbol / Acc:HGNC:9796] / Rab geranylgeranyltransferase - beta subunit [Source:HGNC Symbol / Acc:HGNC:9796] / Rab geranylgeranyltransferase - beta subunit [Source:HGNC Symbol / Acc:HGNC:9796] / Rab geranylgeranyltransferase - beta subunit [Source:HGNC Symbol / Acc:HGNC:9796]
105.66	-2.3471	0.1585	-14.8113	0	0	TPI1P1	TPI1P1	triosephosphate isomerase 1 pseudogene 1 [Source:HGNC Symbol;Acc:HGNC:35449]
1431.37	-3.1684	0.1283	-24.699	0	0	PIGK	PIGK	phosphatidylinositol glycan anchor biosynthesis, class K [Source:HGNC Symbol;Acc:HGNC:8965]	phosphatidylinositol glycan anchor biosynthesis - class K
124.678	-1.6104	0.121	-13.3091	0	0	RP4-706A16.3
4152.34	-3.3435	0.1074	-31.1398	0	0	ZZZ3	ZZZ3	zinc finger, ZZ-type containing 3 [Source:HGNC Symbol;Acc:HGNC:24523]	zinc finger - ZZ-type containing 3
4285.68	-3.278	0.1384	-23.6781	0	0	USP33	USP33	ubiquitin specific peptidase 33 [Source:HGNC Symbol;Acc:HGNC:20059]	ubiquitin specific peptidase 33
643.441	-2.6324	0.1409	-18.6837	0	0	FAM73A	FAM73A	family with sequence similarity 73, member A [Source:HGNC Symbol;Acc:HGNC:24741]	family with sequence similarity 73 - member A
14049	-3.7427	0.0792	-47.2792	0	0	FUBP1	FUBP1	far upstream element (FUSE) binding protein 1 [Source:HGNC Symbol;Acc:HGNC:4004]	far upstream element (FUSE) binding protein 1
574.297	-1.9549	0.2192	-8.9198	0	0	DNAJB4	DNAJB4	DnaJ (Hsp40) homolog, subfamily B, member 4 [Source:HGNC Symbol;Acc:HGNC:14886]	DnaJ (Hsp40) homolog - subfamily B - member 4
4845.15	-2.9893	0.1267	-23.5984	0	0	PRKACB	PRKACB	protein kinase, cAMP-dependent, catalytic, beta [Source:HGNC Symbol;Acc:HGNC:9381]	protein kinase - cAMP-dependent - catalytic - beta
4227.8	-3.6922	0.1212	-30.4664	0	0	RPF1	RPF1	ribosome production factor 1 homolog (S. cerevisiae) [Source:HGNC Symbol;Acc:HGNC:30350]	ribosome production factor 1 homolog (S. cerevisiae)
3423.55	-3.519	0.147	-23.941	0	0	GNG5	GNG5	guanine nucleotide binding protein (G protein), gamma 5 [Source:HGNC Symbol;Acc:HGNC:4408]	guanine nucleotide binding protein (G protein) - gamma 5
22.9872	-1.3789	0.1642	-8.3974	0	0	SPATA1	SPATA1	spermatogenesis associated 1 [Source:HGNC Symbol;Acc:HGNC:14682]	spermatogenesis associated 1
453.465	-2.4451	0.0957	-25.552	0	0	CTBS	CTBS	chitobiase, di-N-acetyl- [Source:HGNC Symbol;Acc:HGNC:2496]	chitobiase - di-N-acetyl-
2679.09	-3.318	0.1979	-16.7667	0	0	SSX2IP	SSX2IP	synovial sarcoma, X breakpoint 2 interacting protein [Source:HGNC Symbol;Acc:HGNC:16509]	synovial sarcoma - X breakpoint 2 interacting protein
3707.49	-3.6851	0.1772	-20.7965	0	0	MCOLN2	MCOLN2	mucolipin 2 [Source:HGNC Symbol;Acc:HGNC:13357]	mucolipin 2
196.764	-3.6361	0.4897	-7.4253	0	0	WDR63	WDR63	WD repeat domain 63 [Source:HGNC Symbol;Acc:HGNC:30711]	WD repeat domain 63
1385.17	-3.0239	0.1312	-23.0406	0	0	C1orf52	C1orf52	chromosome 1 open reading frame 52 [Source:HGNC Symbol;Acc:HGNC:24871]	chromosome 1 open reading frame 52
861.76	-2.5821	0.1147	-22.5101	0	0	BCL10	BCL10	B-cell CLL/lymphoma 10 [Source:HGNC Symbol;Acc:HGNC:989]	B-cell CLL/lymphoma 10
107.115	-5.7186	0.7318	-7.8147	0	0	DDAH1	DDAH1	dimethylarginine dimethylaminohydrolase 1 ; uncharacterized LOC101930232	dimethylarginine dimethylaminohydrolase 1 [Source:HGNC Symbol / Acc:HGNC:2715] / dimethylarginine dimethylaminohydrolase 1 [Source:HGNC Symbol / Acc:HGNC:2715]
3447.36	-3.3154	0.1107	-29.9455	0	0	ZNHIT6	ZNHIT6	zinc finger, HIT-type containing 6 [Source:HGNC Symbol;Acc:HGNC:26089]	zinc finger - HIT-type containing 6
788.57	-2.4861	0.205	-12.1304	0	0	ODF2L	ODF2L	outer dense fiber of sperm tails 2-like [Source:HGNC Symbol;Acc:HGNC:29225]	outer dense fiber of sperm tails 2-like
34.9617	-1.6961	0.1187	-14.2936	0	0	RP4-612B15.3
4310.82	-3.2405	0.0835	-38.7992	0	0	SH3GLB1	SH3GLB1	SH3-domain GRB2-like endophilin B1 [Source:HGNC Symbol;Acc:HGNC:10833]	SH3-domain GRB2-like endophilin B1
8807.71	-3.552	0.1225	-28.9966	0	0	SEP15		15 kDa selenoprotein isoform 1 precursor [Source:RefSeq peptide;Acc:NP_004252]	15 kDa selenoprotein
4774.59	-3.009	0.1419	-21.2119	0	0	HS2ST1	HS2ST1	heparan sulfate 2-O-sulfotransferase 1 [Source:HGNC Symbol;Acc:HGNC:5193]	heparan sulfate 2-O-sulfotransferase 1
4012.3	-1.8864	0.156	-12.0896	0	0	LMO4	LMO4	LIM domain only 4 [Source:HGNC Symbol;Acc:HGNC:6644]	LIM domain only 4
2415	-3.1782	0.1161	-27.38	0	0	PKN2	PKN2	protein kinase N2 [Source:HGNC Symbol;Acc:HGNC:9406]	protein kinase N2
52.8101	-1.843	0.1692	-10.8956	0	0	TCEB1P19	TCEB1P19	transcription elongation factor B (SIII), polypeptide 1 pseudogene 19 [Source:HGNC Symbol;Acc:HGNC:38155]
2690.48	-3.376	0.0945	-35.7334	0	0	GTF2B	GTF2B	general transcription factor IIB [Source:HGNC Symbol;Acc:HGNC:4648]	general transcription factor IIB
1369.96	-2.9758	0.1399	-21.2736	0	0	CCBL2	CCBL2	cysteine conjugate-beta lyase 2 [Source:HGNC Symbol;Acc:HGNC:33238]	cysteine conjugate-beta lyase 2
1414.92	-3.0871	0.104	-29.6923	0	0	RBMXL1	RBMXL1	RNA binding motif protein, X-linked-like 1 [Source:HGNC Symbol;Acc:HGNC:25073]	RNA binding motif protein - X-linked-like 1
30.2435	-1.5755	0.1655	-9.5199	0	0	PTGES3P1	PTGES3P1	prostaglandin E synthase 3 (cytosolic) pseudogene 1 [Source:HGNC Symbol;Acc:HGNC:43824]
839.421	-3.2558	0.1608	-20.2429	0	0	LRRC8B	LRRC8B	leucine rich repeat containing 8 family, member B [Source:HGNC Symbol;Acc:HGNC:30692]	leucine rich repeat containing 8 family - member B
532.241	-2.8418	0.3824	-7.4309	0	0	LRRC8C	LRRC8C	leucine rich repeat containing 8 family, member C ; uncharacterized LOC102723361 ; uncharacterized LOC101927933	leucine rich repeat containing 8 family - member C [Source:HGNC Symbol / Acc:HGNC:25075] / leucine rich repeat containing 8 family - member C [Source:HGNC Symbol / Acc:HGNC:25075] / leucine rich repeat containing 8 family - member C [Source:HGNC Symbol / Acc:HGNC:25075]
87.201	-1.7795	0.1442	-12.3421	0	0	RP5-943J3.2
2643.44	-2.967	0.1456	-20.3819	0	0	LRRC8D	LRRC8D	leucine rich repeat containing 8 family, member D [Source:HGNC Symbol;Acc:HGNC:16992]	leucine rich repeat containing 8 family - member D
83.4484	-2.088	0.1688	-12.3665	0	0	GEMIN8P4	GEMIN8P4	gem (nuclear organelle) associated protein 8 pseudogene 4 [Source:HGNC Symbol;Acc:HGNC:37979]	gem (nuclear organelle) associated protein 8 pseudogene 4
3140.11	-3.2554	0.1192	-27.3045	0	0	ZNF326	ZNF326	zinc finger protein 326 [Source:HGNC Symbol;Acc:HGNC:14104]	zinc finger protein 326
6.0061	-3.147	0.4485	-7.016	0	0	RP4-665J23.1			uncharacterized LOC149351
3156.31	-3.3171	0.1342	-24.7164	0	0	ZNF644	ZNF644	zinc finger protein 644 [Source:HGNC Symbol;Acc:HGNC:29222]	zinc finger protein 644
3757.1	-3.1931	0.0956	-33.4071	0	0	CDC7	CDC7	cell division cycle 7 [Source:HGNC Symbol;Acc:HGNC:1745]	cell division cycle 7
1208.19	-3.3985	0.1896	-17.924	0	0	GLMN	GLMN	glomulin, FKBP associated protein [Source:HGNC Symbol;Acc:HGNC:14373]	glomulin - FKBP associated protein
2366.26	-3.3591	0.0961	-34.9386	0	0	RPAP2	RPAP2	RNA polymerase II associated protein 2 [Source:HGNC Symbol;Acc:HGNC:25791]	RNA polymerase II associated protein 2
1290.93	-2.7438	0.3344	-8.2055	0	0	GFI1	GFI1	growth factor independent 1 transcription repressor [Source:HGNC Symbol;Acc:HGNC:4237]	growth factor independent 1 transcription repressor
698.564	-2.9281	0.1378	-21.2464	0	0	EVI5	EVI5	ecotropic viral integration site 5 [Source:HGNC Symbol;Acc:HGNC:3501]	ecotropic viral integration site 5
90143.9	-4.1591	0.1205	-34.5198	0	0	RPL5	RPL5	ribosomal protein L5 ; small nucleolar RNA, C/D box 21	ribosomal protein L5 [Source:HGNC Symbol / Acc:HGNC:10360] / ribosomal protein L5 [Source:HGNC Symbol / Acc:HGNC:10360]
1540.92	-2.7229	0.1127	-24.1566	0	0	FAM69A	FAM69A	family with sequence similarity 69, member A [Source:HGNC Symbol;Acc:HGNC:32213]	family with sequence similarity 69 - member A
32.4169	-1.5717	0.2082	-7.5506	0	0	SNORA66	SNORA66	small nucleolar RNA, H/ACA box 66 [Source:HGNC Symbol;Acc:HGNC:10223]	small nucleolar RNA - H/ACA box 66
5814.57	-3.122	0.0899	-34.735	0	0	MTF2	MTF2	metal response element binding transcription factor 2 [Source:HGNC Symbol;Acc:HGNC:29535]	metal response element binding transcription factor 2
2897.52	-3.2558	0.162	-20.0943	0	0	TMED5	TMED5	transmembrane emp24 protein transport domain containing 5 ; uncharacterized LOC102725415	transmembrane emp24 protein transport domain containing 5 [Source:HGNC Symbol / Acc:HGNC:24251] / transmembrane emp24 protein transport domain containing 5 [Source:HGNC Symbol / Acc:HGNC:24251]
2575.81	-3.0243	0.133	-22.7409	0	0	CCDC18	CCDC18	coiled-coil domain containing 18 [Source:HGNC Symbol;Acc:HGNC:30370]	coiled-coil domain containing 18
2598.87	-3.3268	0.1999	-16.6442	0	0	RP4-717I23.3			uncharacterized LOC100131564
5828.81	-3.3897	0.0998	-33.9793	0	0	DR1	DR1	down-regulator of transcription 1, TBP-binding (negative cofactor 2) [Source:HGNC Symbol;Acc:HGNC:3017]	down-regulator of transcription 1 - TBP-binding (negative cofactor 2)
851.402	-3.656	0.2179	-16.7784	0	0	BCAR3	BCAR3	breast cancer anti-estrogen resistance 3 [Source:HGNC Symbol;Acc:HGNC:973]	breast cancer anti-estrogen resistance 3
14.3729	-1.4241	0.1901	-7.4914	0	0	RP4-561L24.3
6878.29	-3.6712	0.0966	-37.9996	0	0	DNTTIP2	DNTTIP2	deoxynucleotidyltransferase, terminal, interacting protein 2 [Source:HGNC Symbol;Acc:HGNC:24013]	deoxynucleotidyltransferase - terminal - interacting protein 2
1327.35	-2.8599	0.0886	-32.2614	0	0	GCLM	GCLM	glutamate-cysteine ligase, modifier subunit [Source:HGNC Symbol;Acc:HGNC:4312]	glutamate-cysteine ligase - modifier subunit
3038.9	-3.2709	0.1107	-29.5466	0	0	ABCD3	ABCD3	ATP-binding cassette, sub-family D (ALD), member 3 [Source:HGNC Symbol;Acc:HGNC:67]	ATP-binding cassette - sub-family D (ALD) - member 3
716.725	-6.7671	0.7496	-9.028	0	0	CNN3	CNN3	calponin 3, acidic [Source:HGNC Symbol;Acc:HGNC:2157]	calponin 3 - acidic
515.731	-2.4274	0.1027	-23.6309	0	0	ALG14	ALG14	ALG14, UDP-N-acetylglucosaminyltransferase subunit [Source:HGNC Symbol;Acc:HGNC:28287]	ALG14 - UDP-N-acetylglucosaminyltransferase subunit
111.434	-1.8295	0.1483	-12.3399	0	0	RWDD3	RWDD3	RWD domain containing 3 [Source:HGNC Symbol;Acc:HGNC:21393]	RWD domain containing 3
20.3802	-1.0701	0.1371	-7.8033	0	0	RP11-57H12.5
225.072	-1.9852	0.1241	-15.9905	0	0	RPL7P9	RPL7P9	ribosomal protein L7 pseudogene 9 [Source:HGNC Symbol;Acc:HGNC:37028]
1714.43	-3.1141	0.2431	-12.8109	0	0	PTBP2	PTBP2	polypyrimidine tract binding protein 2 [Source:HGNC Symbol;Acc:HGNC:17662]	polypyrimidine tract binding protein 2
640.762	-2.5583	0.2685	-9.5274	0	0	FRRS1	FRRS1	ferric-chelate reductase 1 [Source:HGNC Symbol;Acc:HGNC:27622]	ferric-chelate reductase 1
4619.63	-3.722	0.1805	-20.6241	0	0	AGL	AGL	amylo-alpha-1, 6-glucosidase, 4-alpha-glucanotransferase [Source:HGNC Symbol;Acc:HGNC:321]	amylo-alpha-1 - 6-glucosidase - 4-alpha-glucanotransferase
54.9238	-1.9815	0.2617	-7.5703	0	0	RP5-884G6.2
1103.5	-3.0849	0.181	-17.0414	0	0	SLC35A3	SLC35A3	solute carrier family 35 (UDP-N-acetylglucosamine (UDP-GlcNAc) transporter), member A3 [Source:HGNC Symbol;Acc:HGNC:11023]	solute carrier family 35 (UDP-N-acetylglucosamine (UDP-GlcNAc) transporter) - member A3
52.3938	-1.8272	0.1689	-10.8203	0	0	RP4-714D9.5
3737.25	-3.4	0.0969	-35.1023	0	0	HIAT1	HIAT1	hippocampus abundant transcript 1 [Source:HGNC Symbol;Acc:HGNC:23363]	hippocampus abundant transcript 1
1638.65	-2.898	0.0773	-37.5031	0	0	SASS6	SASS6	spindle assembly 6 homolog (C. elegans) [Source:HGNC Symbol;Acc:HGNC:25403]	spindle assembly 6 homolog (C. elegans)
1295.31	-2.9967	0.0975	-30.7286	0	0	TRMT13	TRMT13	tRNA methyltransferase 13 homolog (S. cerevisiae) [Source:HGNC Symbol;Acc:HGNC:25502]	tRNA methyltransferase 13 homolog (S. cerevisiae)
77.7755	-2.3462	0.1206	-19.4486	0	0	LRRC39	LRRC39	leucine rich repeat containing 39 [Source:HGNC Symbol;Acc:HGNC:28228]	leucine rich repeat containing 39
2045.69	-3.0017	0.0845	-35.532	0	0	DBT	DBT	dihydrolipoamide branched chain transacylase E2 [Source:HGNC Symbol;Acc:HGNC:2698]	dihydrolipoamide branched chain transacylase E2
63.6455	-1.9514	0.1653	-11.8031	0	0	RTCA-AS1	RTCA-AS1	RTCA antisense RNA 1 [Source:HGNC Symbol;Acc:HGNC:50573]	RTCA antisense RNA 1
2640.54	-3.1046	0.1183	-26.2398	0	0	RTCA	RTCA	RNA 3'-terminal phosphate cyclase [Source:HGNC Symbol;Acc:HGNC:17981]	RNA 3'-terminal phosphate cyclase
401.657	-3.1104	0.2595	-11.9866	0	0	CDC14A	CDC14A	cell division cycle 14A [Source:HGNC Symbol;Acc:HGNC:1718]	cell division cycle 14A
838.08	-3.3034	0.1783	-18.5291	0	0	EXTL2	EXTL2	exostosin-like glycosyltransferase 2 [Source:HGNC Symbol;Acc:HGNC:3516]	exostosin-like glycosyltransferase 2
946.451	-3.128	0.16	-19.5495	0	0	SLC30A7	SLC30A7	solute carrier family 30 (zinc transporter), member 7 [Source:HGNC Symbol;Acc:HGNC:19306]	solute carrier family 30 (zinc transporter) - member 7
2241.24	-2.6233	0.1231	-21.318	0	0	DPH5	DPH5	diphthamide biosynthesis 5 [Source:HGNC Symbol;Acc:HGNC:24270]	diphthamide biosynthesis 5
449.568	-2.4464	0.2088	-11.7161	0	0	RP11-421L21.3			uncharterized LOC102606465
1465.54	-3.1572	0.1617	-19.5295	0	0	RNPC3	RNPC3	RNA-binding region (RNP1, RRM) containing 3 [Source:HGNC Symbol;Acc:HGNC:18666]	RNA-binding region (RNP1 - RRM) containing 3
356.606	-3.038	0.3813	-7.9667	0	0	AMY2B	AMY2B	amylase, alpha 2B (pancreatic) ; actin, gamma 1 pseudogene 4	amylase - alpha 2B (pancreatic) [Source:HGNC Symbol / Acc:HGNC:478] / amylase - alpha 2B (pancreatic) [Source:HGNC Symbol / Acc:HGNC:478]
2319.15	-3.4681	0.1389	-24.9632	0	0	PRMT6	PRMT6	protein arginine methyltransferase 6 [Source:HGNC Symbol;Acc:HGNC:18241]	protein arginine methyltransferase 6
30.6421	-1.657	0.1925	-8.6072	0	0	RP11-270C12.3
1503.34	-7.1554	0.3518	-20.3397	0	0	SLC25A24	SLC25A24	solute carrier family 25 (mitochondrial carrier; phosphate carrier), member 24 [Source:HGNC Symbol;Acc:HGNC:20662]	solute carrier family 25 (mitochondrial carrier / phosphate carrier) - member 24
1203	-2.0392	0.268	-7.6081	0	0	FAM102B	FAM102B	family with sequence similarity 102, member B [Source:HGNC Symbol;Acc:HGNC:27637]	family with sequence similarity 102 - member B
1413.45	-3.4328	0.5003	-6.8609	0	0	HENMT1	HENMT1	HEN1 methyltransferase homolog 1 (Arabidopsis) [Source:HGNC Symbol;Acc:HGNC:26400]	HEN1 methyltransferase homolog 1 (Arabidopsis)
6108.04	-3.3864	0.1282	-26.4173	0	0	PRPF38B	PRPF38B	pre-mRNA processing factor 38B [Source:HGNC Symbol;Acc:HGNC:25512]	pre-mRNA processing factor 38B
2583.26	-3.4189	0.1068	-32.0033	0	0	STXBP3	STXBP3	syntaxin binding protein 3 [Source:HGNC Symbol;Acc:HGNC:11446]	syntaxin binding protein 3
2305.29	-2.5863	0.1693	-15.2755	0	0	GPSM2	GPSM2	G-protein signaling modulator 2 [Source:HGNC Symbol;Acc:HGNC:29501]	G-protein signaling modulator 2
1211.88	-2.9583	0.0876	-33.7564	0	0	CLCC1	CLCC1	chloride channel CLIC-like 1 [Source:HGNC Symbol;Acc:HGNC:29675]	chloride channel CLIC-like 1
1154.7	-2.6923	0.1417	-19.0002	0	0	WDR47	WDR47	WD repeat domain 47 [Source:HGNC Symbol;Acc:HGNC:29141]	WD repeat domain 47
184.295	-1.855	0.1122	-16.5374	0	0	RP11-20O24.4
675.05	-3.0976	0.1969	-15.7347	0	0	TAF13	TAF13	TAF13 RNA polymerase II, TATA box binding protein (TBP)-associated factor, 18kDa [Source:HGNC Symbol;Acc:HGNC:11546]	TAF13 RNA polymerase II - TATA box binding protein (TBP)-associated factor - 18kDa
42.1562	-2.5964	0.1826	-14.2182	0	0	RP5-1065J22.8
1526.51	-2.8063	0.08	-35.0776	0	0	TMEM167B	TMEM167B	transmembrane protein 167B [Source:HGNC Symbol;Acc:HGNC:30187]	transmembrane protein 167B
13.0367	-1.5676	0.1937	-8.0912	0	0	RP5-1065J22.4
14086.8	-3.242	0.1433	-22.617	0	0	SARS	SARS	seryl-tRNA synthetase [Source:HGNC Symbol;Acc:HGNC:10537]	seryl-tRNA synthetase
2882.73	-1.823	0.2293	-7.9518	0	0	CELSR2	CELSR2	cadherin, EGF LAG seven-pass G-type receptor 2 [Source:HGNC Symbol;Acc:HGNC:3231]	cadherin - EGF LAG seven-pass G-type receptor 2
1090.24	-2.2531	0.1309	-17.2183	0	0	PSRC1	PSRC1	proline/serine-rich coiled-coil 1 [Source:HGNC Symbol;Acc:HGNC:24472]	proline/serine-rich coiled-coil 1
8947.92	-3.6902	0.0803	-45.9358	0	0	PSMA5	PSMA5	proteasome (prosome, macropain) subunit, alpha type, 5 [Source:HGNC Symbol;Acc:HGNC:9534]	proteasome (prosome - macropain) subunit - alpha type - 5
1331.19	-2.5107	0.1374	-18.2708	0	0	ATXN7L2	ATXN7L2	ataxin 7-like 2 [Source:HGNC Symbol;Acc:HGNC:28713]	ataxin 7-like 2
1137.51	-2.697	0.1147	-23.5193	0	0	CYB561D1	CYB561D1	cytochrome b561 family, member D1 [Source:HGNC Symbol;Acc:HGNC:26804]	cytochrome b561 family - member D1
36.7061	-2.9682	0.2524	-11.7585	0	0	AMIGO1	AMIGO1	adhesion molecule with Ig-like domain 1 [Source:HGNC Symbol;Acc:HGNC:20824]	adhesion molecule with Ig-like domain 1
16.9015	-1.5105	0.199	-7.5919	0	0	GPR61	GPR61	G protein-coupled receptor 61 [Source:HGNC Symbol;Acc:HGNC:13300]	G protein-coupled receptor 61
5660.42	-3.5511	0.1032	-34.4014	0	0	GNAI3	GNAI3	guanine nucleotide binding protein (G protein), alpha inhibiting activity polypeptide 3 [Source:HGNC Symbol;Acc:HGNC:4387]	guanine nucleotide binding protein (G protein) - alpha inhibiting activity polypeptide 3
5758.94	-3.1173	0.1192	-26.1452	0	0	AMPD2	AMPD2	adenosine monophosphate deaminase 2 [Source:HGNC Symbol;Acc:HGNC:469]	adenosine monophosphate deaminase 2
588.732	-1.9049	0.1606	-11.8644	0	0	GSTM4	GSTM4	glutathione S-transferase mu 4 [Source:HGNC Symbol;Acc:HGNC:4636]	glutathione S-transferase mu 4
36.6136	-3.1823	0.3065	-10.3828	0	0	CSF1	CSF1	colony stimulating factor 1 (macrophage) [Source:HGNC Symbol;Acc:HGNC:2432]	colony stimulating factor 1 (macrophage)
6608.97	-3.1253	0.0985	-31.7212	0	0	AHCYL1	AHCYL1	adenosylhomocysteinase-like 1 [Source:HGNC Symbol;Acc:HGNC:344]	adenosylhomocysteinase-like 1
2777.87	-3.2265	0.0958	-33.6814	0	0	STRIP1	STRIP1	striatin interacting protein 1 [Source:HGNC Symbol;Acc:HGNC:25916]	striatin interacting protein 1
541.586	-2.7733	0.1634	-16.9712	0	0	RP4-773N10.4
566.577	-1.7344	0.2536	-6.8398	0	0	KCNC4	KCNC4	potassium voltage-gated channel, Shaw-related subfamily, member 4 [Source:HGNC Symbol;Acc:HGNC:6236]	potassium voltage-gated channel - Shaw-related subfamily - member 4
66.7979	-1.5723	0.1578	-9.9641	0	0	RP5-1074L1.1			uncharacterized LOC440600
4674.57	-3.2097	0.0911	-35.2487	0	0	RBM15	RBM15	RNA binding motif protein 15 [Source:HGNC Symbol;Acc:HGNC:14959]	RNA binding motif protein 15
244.804	-3.165	0.2355	-13.4401	0	0	SLC16A4	SLC16A4	solute carrier family 16, member 4 [Source:HGNC Symbol;Acc:HGNC:10925]	solute carrier family 16 - member 4
383.753	-2.7066	0.1425	-18.993	0	0	RP5-1074L1.4
69.9372	-1.8995	0.1744	-10.8907	0	0	LAMTOR5-AS1	LAMTOR5-AS1	LAMTOR5 antisense RNA 1 [Source:HGNC Symbol;Acc:HGNC:40823]	LAMTOR5 antisense RNA 1
2579.03	-3.2524	0.1358	-23.9471	0	0	LAMTOR5	LAMTOR5	late endosomal/lysosomal adaptor, MAPK and MTOR activator 5 [Source:HGNC Symbol;Acc:HGNC:17955]	late endosomal/lysosomal adaptor - MAPK and MTOR activator 5
8390.4	-3.5425	0.1902	-18.626	0	0	CD53	CD53	CD53 molecule [Source:HGNC Symbol;Acc:HGNC:1686]	CD53 molecule
67.3136	-1.9347	0.2008	-9.6365	0	0	RP11-96K19.4			uncharacterized LOC102725401
54.2778	-1.4268	0.1754	-8.1331	0	0	RP11-96K19.2
1381.92	-2.6522	0.1081	-24.542	0	0	LRIF1	LRIF1	ligand dependent nuclear receptor interacting factor 1 [Source:HGNC Symbol;Acc:HGNC:30299]	ligand dependent nuclear receptor interacting factor 1
2983.61	-2.553	0.1261	-20.2532	0	0	DRAM2	DRAM2	DNA-damage regulated autophagy modulator 2 [Source:HGNC Symbol;Acc:HGNC:28769]	DNA-damage regulated autophagy modulator 2
2497.72	-3.0341	0.1441	-21.0592	0	0	CEPT1	CEPT1	choline/ethanolamine phosphotransferase 1 [Source:HGNC Symbol;Acc:HGNC:24289]	choline/ethanolamine phosphotransferase 1
2342.46	-3.003	0.1668	-17.9991	0	0	DENND2D	DENND2D	DENN/MADD domain containing 2D [Source:HGNC Symbol;Acc:HGNC:26192]	DENN/MADD domain containing 2D
266.937	-2.8282	0.3671	-7.7048	0	0	OVGP1	OVGP1	oviductal glycoprotein 1, 120kDa [Source:HGNC Symbol;Acc:HGNC:8524]	oviductal glycoprotein 1 - 120kDa
53.7886	-1.8675	0.1767	-10.5687	0	0	UBE2FP3	UBE2FP3	ubiquitin-conjugating enzyme E2F (putative) pseudogene 3 [Source:HGNC Symbol;Acc:HGNC:44537]
38.2905	-1.7342	0.1174	-14.7733	0	0	RP11-552M11.4
3792.94	-3.4363	0.1237	-27.7704	0	0	WDR77	WDR77	WD repeat domain 77 [Source:HGNC Symbol;Acc:HGNC:29652]	WD repeat domain 77
14477.2	-3.8562	0.0691	-55.8463	0	0	ATP5F1	ATP5F1	ATP synthase, H+ transporting, mitochondrial Fo complex, subunit B1 [Source:HGNC Symbol;Acc:HGNC:840]	ATP synthase - H+ transporting - mitochondrial Fo complex - subunit B1
50.3941	-1.7179	0.1939	-8.8606	0	0	C1orf162	C1orf162	chromosome 1 open reading frame 162 [Source:HGNC Symbol;Acc:HGNC:28344]	chromosome 1 open reading frame 162
13.2104	-1.8241	0.194	-9.404	0	0	ADORA3	ADORA3	adenosine A3 receptor [Source:HGNC Symbol;Acc:HGNC:268]	adenosine A3 receptor
4676.78	-3.2312	0.1402	-23.046	0	0	RAP1A	RAP1A	RAP1A, member of RAS oncogene family [Source:HGNC Symbol;Acc:HGNC:9855]	RAP1A - member of RAS oncogene family
653.368	-2.8072	0.1654	-16.9683	0	0	FAM212B	FAM212B	family with sequence similarity 212, member B ; uncharacterized LOC101928718	family with sequence similarity 212 - member B [Source:HGNC Symbol / Acc:HGNC:28045] / family with sequence similarity 212 - member B [Source:HGNC Symbol / Acc:HGNC:28045]
2642.81	-3.1437	0.1076	-29.2256	0	0	DDX20	DDX20	DEAD (Asp-Glu-Ala-Asp) box polypeptide 20 [Source:HGNC Symbol;Acc:HGNC:2743]	DEAD (Asp-Glu-Ala-Asp) box polypeptide 20
369.651	-2.4917	0.1183	-21.0608	0	0	ST7L	ST7L	suppression of tumorigenicity 7 like [Source:HGNC Symbol;Acc:HGNC:18441]	suppression of tumorigenicity 7 like
17342.1	-3.8015	0.1394	-27.2748	0	0	CAPZA1	CAPZA1	capping protein (actin filament) muscle Z-line, alpha 1 [Source:HGNC Symbol;Acc:HGNC:1488]	capping protein (actin filament) muscle Z-line - alpha 1
11776.1	-3.8415	0.0675	-56.9027	0	0	SLC16A1	SLC16A1	solute carrier family 16 (monocarboxylate transporter), member 1 [Source:HGNC Symbol;Acc:HGNC:10922]	solute carrier family 16 (monocarboxylate transporter) - member 1
43.8193	-1.5521	0.1708	-9.0892	0	0	AKR7A2P1	AKR7A2P1	aldo-keto reductase family 7, member A2 pseudogene 1 [Source:HGNC Symbol;Acc:HGNC:24062]	aldo-keto reductase family 7 - member A2 pseudogene 1
1016.5	-2.6638	0.1225	-21.749	0	0	SLC16A1-AS1	SLC16A1-AS1	SLC16A1 antisense RNA 1 [Source:HGNC Symbol;Acc:HGNC:49445]	SLC16A1 antisense RNA 1
22.6117	-1.574	0.1837	-8.5661	0	0	RP11-389O22.1
18.972	-1.2294	0.1775	-6.9278	0	0	RP11-31F15.2			uncharacterized LOC100996251
1149.73	-2.8412	0.0649	-43.8059	0	0	LRIG2	LRIG2	leucine-rich repeats and immunoglobulin-like domains 2 [Source:HGNC Symbol;Acc:HGNC:20889]	leucine-rich repeats and immunoglobulin-like domains 2
368.185	-2.9765	0.3745	-7.9473	0	0	MAGI3	MAGI3	membrane associated guanylate kinase, WW and PDZ domain containing 3 [Source:HGNC Symbol;Acc:HGNC:29647]	membrane associated guanylate kinase - WW and PDZ domain containing 3
36.946	-1.7583	0.1535	-11.4574	0	0	RP11-512F24.1
2051.43	-3.8798	0.1335	-29.0609	0	0	PHTF1	PHTF1	putative homeodomain transcription factor 1 [Source:HGNC Symbol;Acc:HGNC:8939]	putative homeodomain transcription factor 1
21.1901	-2.0897	0.1895	-11.0257	0	0	RP4-730K3.3
1463.13	-2.6352	0.1239	-21.276	0	0	RSBN1	RSBN1	round spermatid basic protein 1 [Source:HGNC Symbol;Acc:HGNC:25642]	round spermatid basic protein 1
3450.11	-2.5596	0.1355	-18.8902	0	0	PTPN22	PTPN22	protein tyrosine phosphatase, non-receptor type 22 (lymphoid) [Source:HGNC Symbol;Acc:HGNC:9652]	protein tyrosine phosphatase - non-receptor type 22 (lymphoid)
34.2272	-1.422	0.1458	-9.7547	0	0	AP4B1-AS1	AP4B1-AS1	AP4B1 antisense RNA 1 [Source:HGNC Symbol;Acc:HGNC:44114]	AP4B1 antisense RNA 1
26.8446	-1.6418	0.2263	-7.2535	0	0	BCL2L15	BCL2L15	uncharacterized LOC102724932 ; uncharacterized LOC102724007 ; BCL2-like 15	BCL2-like 15 [Source:HGNC Symbol / Acc:HGNC:33624] / BCL2-like 15 [Source:HGNC Symbol / Acc:HGNC:33624] / BCL2-like 15 [Source:HGNC Symbol / Acc:HGNC:33624]
1450.2	-2.9465	0.0938	-31.4071	0	0	AP4B1	AP4B1	adaptor-related protein complex 4, beta 1 subunit [Source:HGNC Symbol;Acc:HGNC:572]	adaptor-related protein complex 4 - beta 1 subunit
1821.34	-2.9345	0.0965	-30.4127	0	0	DCLRE1B	DCLRE1B	DNA cross-link repair 1B [Source:HGNC Symbol;Acc:HGNC:17641]	DNA cross-link repair 1B
14.6001	-1.7006	0.1978	-8.5993	0	0	HIPK1-AS1	HIPK1-AS1	HIPK1 antisense RNA 1 [Source:HGNC Symbol;Acc:HGNC:50576]	HIPK1 antisense RNA 1
6247.8	-3.1022	0.082	-37.8311	0	0	HIPK1	HIPK1	homeodomain interacting protein kinase 1 [Source:HGNC Symbol;Acc:HGNC:19006]	homeodomain interacting protein kinase 1
4543.75	-3.3543	0.116	-28.9097	0	0	TRIM33	TRIM33	tripartite motif containing 33 [Source:HGNC Symbol;Acc:HGNC:16290]	tripartite motif containing 33
2925.89	-3.4046	0.092	-36.9908	0	0	BCAS2	BCAS2	breast carcinoma amplified sequence 2 [Source:HGNC Symbol;Acc:HGNC:975]	breast carcinoma amplified sequence 2
6428.14	-3.2827	0.1056	-31.0864	0	0	NRAS	NRAS	neuroblastoma RAS viral (v-ras) oncogene homolog [Source:HGNC Symbol;Acc:HGNC:7989]	neuroblastoma RAS viral (v-ras) oncogene homolog
39644.2	-4.0908	0.095	-43.0612	0	0	CSDE1	CSDE1	cold shock domain containing E1, RNA-binding [Source:HGNC Symbol;Acc:HGNC:29905]	cold shock domain containing E1 - RNA-binding
3506.77	-3.1268	0.1023	-30.5801	0	0	SIKE1	SIKE1	suppressor of IKBKE 1 [Source:HGNC Symbol;Acc:HGNC:26119]	suppressor of IKBKE 1
73630.4	-5.3729	0.2295	-23.4161	0	0	ATP1A1	ATP1A1	ATPase, Na+/K+ transporting, alpha 1 polypeptide [Source:HGNC Symbol;Acc:HGNC:799]	ATPase - Na+/K+ transporting - alpha 1 polypeptide
95.3175	-2.3347	0.3012	-7.7521	0	0	ATP1A1-AS1	ATP1A1-AS1	ATP1A1 antisense RNA 1 [Source:HGNC Symbol;Acc:HGNC:28262]	ATP1A1 antisense RNA 1
23.5883	-1.4974	0.2013	-7.4395	0	0	RP11-27K13.3			uncharacterized LOC101929099
10162.1	-3.5841	0.077	-46.5351	0	0	TTF2	TTF2	transcription termination factor, RNA polymerase II [Source:HGNC Symbol;Acc:HGNC:12398]	transcription termination factor - RNA polymerase II
150.115	-3.7298	0.3311	-11.2633	0	0	TRIM45	TRIM45	tripartite motif containing 45 [Source:HGNC Symbol;Acc:HGNC:19018]	tripartite motif containing 45
3086.47	-3.3726	0.1487	-22.6835	0	0	MAN1A2	MAN1A2	mannosidase, alpha, class 1A, member 2 [Source:HGNC Symbol;Acc:HGNC:6822]	mannosidase - alpha - class 1A - member 2
853.044	-2.8377	0.101	-28.0997	0	0	GDAP2	GDAP2	ganglioside induced differentiation associated protein 2 [Source:HGNC Symbol;Acc:HGNC:18010]	ganglioside induced differentiation associated protein 2
7654.92	-3.6627	0.1107	-33.0958	0	0	WDR3	WDR3	WD repeat domain 3 [Source:HGNC Symbol;Acc:HGNC:12755]	WD repeat domain 3
804.783	-2.6711	0.1435	-18.6101	0	0	WARS2	WARS2	tryptophanyl tRNA synthetase 2, mitochondrial [Source:HGNC Symbol;Acc:HGNC:12730]	tryptophanyl tRNA synthetase 2 - mitochondrial
598.641	-2.5904	0.0612	-42.2975	0	0	RP11-418J17.1			uncharacterized LOC101929147
2502.31	-2.7893	0.4077	-6.8422	0	0	NOTCH2	NOTCH2	notch 2 [Source:HGNC Symbol;Acc:HGNC:7882]	notch 2
3835.09	-3.42	0.1153	-29.6736	0	0	SEC22B	SEC22B	SEC22 vesicle trafficking protein homolog B (S. cerevisiae) (gene/pseudogene) [Source:HGNC Symbol;Acc:HGNC:10700]	SEC22 vesicle trafficking protein homolog B (S. cerevisiae) (gene/pseudogene)
1644.99	-3.0729	0.153	-20.0789	0	0	NBPF8P
21.6827	-1.3411	0.1625	-8.2536	0	0	AC253572.1
336.015	-2.494	0.2324	-10.7309	0	0	CH17-3B23.1		Neuroblastoma breakpoint family member 1 [Source:UniProtKB/TrEMBL;Acc:S4R3H5]	neuroblastoma breakpoint family - member 26
2718.16	-2.933	0.0503	-58.2836	0	0	FAM72B	FAM72B	family with sequence similarity 72, member B [Source:HGNC Symbol;Acc:HGNC:24805]	family with sequence similarity 72 - member B
429.305	-2.7929	0.1414	-19.7491	0	0	SRGAP2C	SRGAP2C	SLIT-ROBO Rho GTPase activating protein 2D (pseudogene) ; SLIT-ROBO Rho GTPase activating protein 2C	SLIT-ROBO Rho GTPase activating protein 2C [Source:HGNC Symbol / Acc:HGNC:30584] / SLIT-ROBO Rho GTPase activating protein 2C [Source:HGNC Symbol / Acc:HGNC:30584]
89.1287	-2.2376	0.1916	-11.6788	0	0	RP11-344P13.6
166.053	-2.2177	0.167	-13.2759	0	0	EMBP1	EMBP1	embigin pseudogene 1 [Source:HGNC Symbol;Acc:HGNC:38661]	embigin pseudogene 1
729.907	-2.2156	0.2639	-8.3958	0	0	FAM72C	FAM72C	family with sequence similarity 72, member C [Source:HGNC Symbol;Acc:HGNC:30602]	family with sequence similarity 72 - member C
2351.54	-2.4142	0.1551	-15.5691	0	0	NBPF15	NBPF15	neuroblastoma breakpoint family, member 15 [Source:HGNC Symbol;Acc:HGNC:28791]	neuroblastoma breakpoint family - member 15
169.31	-1.6488	0.1149	-14.3463	0	0	SRGAP2B	SRGAP2B	SLIT-ROBO Rho GTPase activating protein 2B [Source:HGNC Symbol;Acc:HGNC:35237]	SLIT-ROBO Rho GTPase activating protein 2B
492.508	-2.8012	0.2052	-13.6495	0	0	NBPF8	NBPF8	neuroblastoma breakpoint family, member 8 [Source:HGNC Symbol;Acc:HGNC:31990]	neuroblastoma breakpoint family - member 20
679.553	-2.5935	0.2089	-12.416	0	0	GPR89A	GPR89A	G protein-coupled receptor 89B ; G protein-coupled receptor 89A	G protein-coupled receptor 89A [Source:HGNC Symbol / Acc:HGNC:31984] / G protein-coupled receptor 89A [Source:HGNC Symbol / Acc:HGNC:31984]
5348.76	-3.3272	0.1953	-17.0389	0	0	RNF115	RNF115	ring finger protein 115 [Source:HGNC Symbol;Acc:HGNC:18154]	ring finger protein 115
7890.85	-3.489	0.2211	-15.7787	0	0	POLR3C	POLR3C	polymerase (RNA) III (DNA directed) polypeptide C (62kD) ; uncharacterized LOC102724798	polymerase (RNA) III (DNA directed) polypeptide C (62kD) [Source:HGNC Symbol / Acc:HGNC:30076] / polymerase (RNA) III (DNA directed) polypeptide C (62kD) [Source:HGNC Symbol / Acc:HGNC:30076]
1139.98	-2.9599	0.3083	-9.5999	0	0	NUDT17	NUDT17	nudix (nucleoside diphosphate linked moiety X)-type motif 17 [Source:HGNC Symbol;Acc:HGNC:26618]	nudix (nucleoside diphosphate linked moiety X)-type motif 17
3406.07	-3.128	0.1979	-15.8095	0	0	PIAS3	PIAS3	protein inhibitor of activated STAT, 3 [Source:HGNC Symbol;Acc:HGNC:16861]	protein inhibitor of activated STAT - 3
2723.65	-2.8045	0.2107	-13.3094	0	0	PEX11B	PEX11B	peroxisomal biogenesis factor 11 beta [Source:HGNC Symbol;Acc:HGNC:8853]	peroxisomal biogenesis factor 11 beta
200.827	-2.3311	0.2316	-10.0659	0	0	GNRHR2	GNRHR2	gonadotropin-releasing hormone (type 2) receptor 2, pseudogene ; uncharacterized LOC102725374	gonadotropin-releasing hormone (type 2) receptor 2 - pseudogene [Source:HGNC Symbol / Acc:HGNC:16341] / gonadotropin-releasing hormone (type 2) receptor 2 - pseudogene [Source:HGNC Symbol / Acc:HGNC:16341]
8765.07	-3.3868	0.1902	-17.8091	0	0	RBM8A	RBM8A	RNA binding motif protein 8A [Source:HGNC Symbol;Acc:HGNC:9905]	RNA binding motif protein 8A
69.2453	-1.572	0.2026	-7.7607	0	0	RP11-315I20.1
3170	-2.6611	0.1448	-18.3729	0	0	LIX1L	LIX1L	Lix1 homolog (chicken) like [Source:HGNC Symbol;Acc:HGNC:28715]	Lix1 homolog (chicken) like
763.859	-2.6428	0.1982	-13.3357	0	0	ANKRD34A	ANKRD34A	ankyrin repeat domain 34A [Source:HGNC Symbol;Acc:HGNC:27639]	ankyrin repeat domain 34A
3678.12	-3.0293	0.1876	-16.1452	0	0	POLR3GL	POLR3GL	polymerase (RNA) III (DNA directed) polypeptide G (32kD)-like [Source:HGNC Symbol;Acc:HGNC:28466]	polymerase (RNA) III (DNA directed) polypeptide G (32kD)-like
13934.8	-3.9994	0.2429	-16.467	0	0	TXNIP	TXNIP	thioredoxin interacting protein [Source:HGNC Symbol;Acc:HGNC:16952]	thioredoxin interacting protein
1992.89	-2.9009	0.1893	-15.3203	0	0	NBPF12	NBPF12	neuroblastoma breakpoint family, member 12 ; neuroblastoma breakpoint family, member 1 ; neuroblastoma breakpoint family member 1-like ; neuroblastoma breakpoint family, member 8	neuroblastoma breakpoint family - member 12 [Source:HGNC Symbol / Acc:HGNC:24297] / neuroblastoma breakpoint family - member 12 [Source:HGNC Symbol / Acc:HGNC:24297] / neuroblastoma breakpoint family - member 12 [Source:HGNC Symbol / Acc:HGNC:24297] / neuroblastoma breakpoint family - member 12 [Source:HGNC Symbol / Acc:HGNC:24297]
2902.97	-3.2307	0.2551	-12.6656	0	0	PRKAB2	PRKAB2	protein kinase, AMP-activated, beta 2 non-catalytic subunit [Source:HGNC Symbol;Acc:HGNC:9379]	protein kinase - AMP-activated - beta 2 non-catalytic subunit
62.1285	-2.3266	0.3382	-6.8791	0	0	RP11-337C18.8
49.5203	-2.2851	0.3234	-7.0662	0	0	RP11-337C18.9
163.488	-2.8154	0.1311	-21.4764	0	0	PDIA3P1	PDIA3P1	protein disulfide isomerase family A, member 3 pseudogene 1 [Source:HGNC Symbol;Acc:HGNC:4607]	protein disulfide isomerase family A - member 3 pseudogene 1
41.3339	-1.7926	0.1604	-11.1789	0	0	CCT8P1	CCT8P1	chaperonin containing TCP1, subunit 8 (theta) pseudogene 1 [Source:HGNC Symbol;Acc:HGNC:35144]
8025.63	-3.4595	0.2471	-13.9998	0	0	CHD1L	CHD1L	chromodomain helicase DNA binding protein 1-like [Source:HGNC Symbol;Acc:HGNC:1916]	chromodomain helicase DNA binding protein 1-like
88.9653	-2.0354	0.2845	-7.1541	0	0	LINC00624	LINC00624	long intergenic non-protein coding RNA 624 [Source:HGNC Symbol;Acc:HGNC:44254]	long intergenic non-protein coding RNA 624
3644.37	-3.2285	0.26	-12.4176	0	0	BCL9	BCL9	B-cell CLL/lymphoma 9 [Source:HGNC Symbol;Acc:HGNC:1008]	B-cell CLL/lymphoma 9
520.663	-2.5444	0.1815	-14.0219	0	0	GPR89B	GPR89B	G protein-coupled receptor 89B ; G protein-coupled receptor 89A	G protein-coupled receptor 89B [Source:HGNC Symbol / Acc:HGNC:13840] / G protein-coupled receptor 89B [Source:HGNC Symbol / Acc:HGNC:13840]
1790.48	-2.7175	0.2318	-11.723	0	0	NBPF11	NBPF11	neuroblastoma breakpoint family, member 11 ; neuroblastoma breakpoint family member 1-like	neuroblastoma breakpoint family - member 11 [Source:HGNC Symbol / Acc:HGNC:31993] / neuroblastoma breakpoint family - member 11 [Source:HGNC Symbol / Acc:HGNC:31993]
3455.77	-3.1005	0.2239	-13.8495	0	0	NBPF9	NBPF9	neuroblastoma breakpoint family member 1-like ; neuroblastoma breakpoint family, member 8 ; neuroblastoma breakpoint family, member 9	neuroblastoma breakpoint family - member 9 [Source:HGNC Symbol / Acc:HGNC:31991] / neuroblastoma breakpoint family - member 9 [Source:HGNC Symbol / Acc:HGNC:31991] / neuroblastoma breakpoint family - member 9 [Source:HGNC Symbol / Acc:HGNC:31991]
397.544	-2.3345	0.3347	-6.9759	0	0	NBPF14	NBPF14	neuroblastoma breakpoint family, member 19 ; notch 2 N-terminal like	neuroblastoma breakpoint family - member 14 [Source:HGNC Symbol / Acc:HGNC:25232] / neuroblastoma breakpoint family - member 14 [Source:HGNC Symbol / Acc:HGNC:25232]
436.354	-2.2649	0.2207	-10.2604	0	0	RP11-196G18.22
19.0801	-2.2367	0.2427	-9.2142	0	0	SV2A	SV2A	synaptic vesicle glycoprotein 2A [Source:HGNC Symbol;Acc:HGNC:20566]	synaptic vesicle glycoprotein 2A
9443.42	-3.6911	0.1333	-27.6995	0	0	SF3B4	SF3B4	splicing factor 3b, subunit 4, 49kDa [Source:HGNC Symbol;Acc:HGNC:10771]	splicing factor 3b - subunit 4 - 49kDa
627.905	-3.6794	0.3738	-9.8433	0	0	OTUD7B	OTUD7B	OTU deubiquitinase 7B [Source:HGNC Symbol;Acc:HGNC:16683]	OTU deubiquitinase 7B
2799.56	-3.0372	0.2392	-12.6959	0	0	VPS45	VPS45	vacuolar protein sorting 45 homolog (S. cerevisiae) [Source:HGNC Symbol;Acc:HGNC:14579]	vacuolar protein sorting 45 homolog (S. cerevisiae)
31816.4	-4.1348	0.2375	-17.4111	0	0	ANP32E	ANP32E	acidic (leucine-rich) nuclear phosphoprotein 32 family, member E [Source:HGNC Symbol;Acc:HGNC:16673]	acidic (leucine-rich) nuclear phosphoprotein 32 family - member E
149.391	-2.212	0.3069	-7.2068	0	0	CA14	CA14	carbonic anhydrase XIV [Source:HGNC Symbol;Acc:HGNC:1372]	carbonic anhydrase XIV
15297.4	-3.7343	0.1596	-23.3915	0	0	APH1A	APH1A	APH1A gamma secretase subunit [Source:HGNC Symbol;Acc:HGNC:29509]	APH1A gamma secretase subunit
59.4937	-1.5294	0.1788	-8.5559	0	0	CIART	CIART	circadian associated repressor of transcription [Source:HGNC Symbol;Acc:HGNC:25200]	circadian associated repressor of transcription
13696.2	-4.2848	0.3125	-13.7123	0	0	MRPS21	MRPS21	mitochondrial ribosomal protein S21 [Source:HGNC Symbol;Acc:HGNC:14046]	mitochondrial ribosomal protein S21
10906.6	-4.0804	0.2507	-16.2726	0	0	PRPF3	PRPF3	pre-mRNA processing factor 3 [Source:HGNC Symbol;Acc:HGNC:17348]	pre-mRNA processing factor 3
16278.9	-4.0136	0.2071	-19.3759	0	0	RPRD2	RPRD2	regulation of nuclear pre-mRNA domain containing 2 [Source:HGNC Symbol;Acc:HGNC:29039]	regulation of nuclear pre-mRNA domain containing 2
13118.5	-4.1448	0.248	-16.7102	0	0	TARS2	TARS2	threonyl-tRNA synthetase 2, mitochondrial (putative) ; microRNA 6878	threonyl-tRNA synthetase 2 - mitochondrial (putative) [Source:HGNC Symbol / Acc:HGNC:30740] / threonyl-tRNA synthetase 2 - mitochondrial (putative) [Source:HGNC Symbol / Acc:HGNC:30740]
402.336	-3.4424	0.3618	-9.5142	0	0	ECM1	ECM1	extracellular matrix protein 1 [Source:HGNC Symbol;Acc:HGNC:3153]	extracellular matrix protein 1
162.477	-3.2425	0.3262	-9.94	0	0	ADAMTSL4	ADAMTSL4	ADAMTS-like 4 [Source:HGNC Symbol;Acc:HGNC:19706]	ADAMTS-like 4
54.1547	-2.3981	0.2323	-10.3247	0	0	ADAMTSL4-AS1	ADAMTSL4-AS1	ADAMTSL4 antisense RNA 1 [Source:HGNC Symbol;Acc:HGNC:32041]	ADAMTSL4 antisense RNA 1
45282.8	-4.7832	0.2812	-17.0077	0	0	MCL1	MCL1	myeloid cell leukemia 1 [Source:HGNC Symbol;Acc:HGNC:6943]	myeloid cell leukemia 1
23934.6	-4.2112	0.2392	-17.602	0	0	ENSA	ENSA	endosulfine alpha [Source:HGNC Symbol;Acc:HGNC:3360]	endosulfine alpha
4083.39	-3.6763	0.2115	-17.3836	0	0	GOLPH3L	GOLPH3L	golgi phosphoprotein 3-like [Source:HGNC Symbol;Acc:HGNC:24882]	golgi phosphoprotein 3-like
7390.47	-3.2878	0.1639	-20.0548	0	0	CTSS	CTSS	cathepsin S [Source:HGNC Symbol;Acc:HGNC:2545]	cathepsin S
211.842	-1.8214	0.1928	-9.4488	0	0	CTSK	CTSK	cathepsin K [Source:HGNC Symbol;Acc:HGNC:2536]	cathepsin K
5106.62	-2.6637	0.1523	-17.4863	0	0	ARNT	ARNT	aryl hydrocarbon receptor nuclear translocator [Source:HGNC Symbol;Acc:HGNC:700]	aryl hydrocarbon receptor nuclear translocator
4358.19	-2.6969	0.1242	-21.7147	0	0	SETDB1	SETDB1	SET domain, bifurcated 1 [Source:HGNC Symbol;Acc:HGNC:10761]	SET domain - bifurcated 1
4906.32	-2.9707	0.1552	-19.1463	0	0	CERS2	CERS2	ceramide synthase 2 [Source:HGNC Symbol;Acc:HGNC:14076]	ceramide synthase 2
1050.8	-2.0316	0.234	-8.682	0	0	FAM63A	FAM63A	family with sequence similarity 63, member A [Source:HGNC Symbol;Acc:HGNC:25648]	family with sequence similarity 63 - member A
3020.31	-2.7694	0.1078	-25.6797	0	0	PRUNE	PRUNE	prune exopolyphosphatase [Source:HGNC Symbol;Acc:HGNC:13420]	prune exopolyphosphatase
88.5524	-1.4781	0.1493	-9.8993	0	0	BNIPL	BNIPL	BCL2/adenovirus E1B 19kD interacting protein like [Source:HGNC Symbol;Acc:HGNC:16976]	BCL2/adenovirus E1B 19kD interacting protein like
170.109	-2.5229	0.2498	-10.0986	0	0	C1orf56	C1orf56	chromosome 1 open reading frame 56 [Source:HGNC Symbol;Acc:HGNC:26045]	chromosome 1 open reading frame 56
7459.78	-3.3689	0.138	-24.4137	0	0	CDC42SE1	CDC42SE1	CDC42 small effector 1 [Source:HGNC Symbol;Acc:HGNC:17719]	CDC42 small effector 1
1017.55	-2.7984	0.2601	-10.7595	0	0	MLLT11	MLLT11	myeloid/lymphoid or mixed-lineage leukemia (trithorax homolog, Drosophila); translocated to, 11 [Source:HGNC Symbol;Acc:HGNC:16997]	myeloid/lymphoid or mixed-lineage leukemia (trithorax homolog - Drosophila) / translocated to - 11
1822.02	-2.2769	0.1983	-11.4838	0	0	GABPB2	GABPB2	GA binding protein transcription factor, beta subunit 2 [Source:HGNC Symbol;Acc:HGNC:28441]	GA binding protein transcription factor - beta subunit 2
298.953	-2.612	0.25	-10.4481	0	0	TNFAIP8L2	TNFAIP8L2	tumor necrosis factor, alpha-induced protein 8-like 2 [Source:HGNC Symbol;Acc:HGNC:26277]	tumor necrosis factor - alpha-induced protein 8-like 2
3436.57	-2.9466	0.1189	-24.7824	0	0	SCNM1	SCNM1	sodium channel modifier 1 ; TNFAIP8L2-SCNM1 readthrough	sodium channel modifier 1 [Source:HGNC Symbol / Acc:HGNC:23136] / sodium channel modifier 1 [Source:HGNC Symbol / Acc:HGNC:23136]
4409.15	-2.9014	0.1423	-20.3848	0	0	VPS72	VPS72	vacuolar protein sorting 72 homolog (S. cerevisiae) [Source:HGNC Symbol;Acc:HGNC:11644]	vacuolar protein sorting 72 homolog (S. cerevisiae)
9473.75	-3.5214	0.1177	-29.9254	0	0	PIP5K1A	PIP5K1A	phosphatidylinositol-4-phosphate 5-kinase, type I, alpha [Source:HGNC Symbol;Acc:HGNC:8994]	phosphatidylinositol-4-phosphate 5-kinase - type I - alpha
13719.4	-3.5303	0.1504	-23.4687	0	0	PSMD4	PSMD4	proteasome (prosome, macropain) 26S subunit, non-ATPase, 4 [Source:HGNC Symbol;Acc:HGNC:9561]	proteasome (prosome - macropain) 26S subunit - non-ATPase - 4
3862.19	-2.9051	0.1375	-21.123	0	0	ZNF687	ZNF687	zinc finger protein 687 [Source:HGNC Symbol;Acc:HGNC:29277]	zinc finger protein 687
7992.03	-3.0945	0.1297	-23.8621	0	0	PI4KB	PI4KB	phosphatidylinositol 4-kinase, catalytic, beta [Source:HGNC Symbol;Acc:HGNC:8984]	phosphatidylinositol 4-kinase - catalytic - beta
13116	-3.4289	0.1032	-33.2397	0	0	RFX5	RFX5	regulatory factor X, 5 (influences HLA class II expression) [Source:HGNC Symbol;Acc:HGNC:9986]	regulatory factor X - 5 (influences HLA class II expression)
46.001	-1.6516	0.1684	-9.8061	0	0	RP11-126K1.6			uncharacterized LOC101927886
18045	-3.6251	0.1306	-27.7508	0	0	PSMB4	PSMB4	proteasome (prosome, macropain) subunit, beta type, 4 [Source:HGNC Symbol;Acc:HGNC:9541]	proteasome (prosome - macropain) subunit - beta type - 4
12137.7	-3.1123	0.088	-35.3787	0	0	POGZ	POGZ	pogo transposable element with ZNF domain [Source:HGNC Symbol;Acc:HGNC:18801]	pogo transposable element with ZNF domain
175.101	-5.0649	0.6773	-7.4776	0	0	TUFT1	TUFT1	tuftelin 1 [Source:HGNC Symbol;Acc:HGNC:12422]	tuftelin 1
2629.72	-2.8318	0.1391	-20.3627	0	0	SNX27	SNX27	sorting nexin family member 27 [Source:HGNC Symbol;Acc:HGNC:20073]	sorting nexin family member 27
2879.03	-2.7373	0.1451	-18.8621	0	0	MRPL9	MRPL9	mitochondrial ribosomal protein L9 [Source:HGNC Symbol;Acc:HGNC:14277]	mitochondrial ribosomal protein L9
1366.32	-2.683	0.3232	-8.3009	0	0	TDRKH	TDRKH	tudor and KH domain containing [Source:HGNC Symbol;Acc:HGNC:11713]	tudor and KH domain containing
130.388	-5.2511	0.5602	-9.3731	0	0	AL450992.2
113.597	-5.096	0.628	-8.1145	0	0	THEM5	THEM5	thioesterase superfamily member 5 [Source:HGNC Symbol;Acc:HGNC:26755]	thioesterase superfamily member 5
2133.63	-3.0377	0.2717	-11.1802	0	0	THEM4	THEM4	thioesterase superfamily member 4 [Source:HGNC Symbol;Acc:HGNC:17947]	thioesterase superfamily member 4
814.133	-6.0329	0.3633	-16.604	0	0	S100A11	S100A11	S100 calcium binding protein A11 [Source:HGNC Symbol;Acc:HGNC:10488]	S100 calcium binding protein A11
41.1832	-4.8499	0.586	-8.2767	0	0	FLG-AS1	FLG-AS1	FLG antisense RNA 1 [Source:HGNC Symbol;Acc:HGNC:27913]	FLG antisense RNA 1
65.3708	-6.8597	0.7723	-8.882	0	0	HRNR	HRNR	hornerin [Source:HGNC Symbol;Acc:HGNC:20846]	hornerin
142.594	-6.3836	0.5948	-10.732	0	0	FLG	FLG	filaggrin [Source:HGNC Symbol;Acc:HGNC:3748]	filaggrin
180.884	-6.1214	0.5881	-10.4093	0	0	S100A6	S100A6	S100 calcium binding protein A6 [Source:HGNC Symbol;Acc:HGNC:10496]	S100 calcium binding protein A6
6326.71	-3.3911	0.1062	-31.9171	0	0	CHTOP	CHTOP	chromatin target of PRMT1 [Source:HGNC Symbol;Acc:HGNC:24511]	chromatin target of PRMT1
1810.54	-2.897	0.1522	-19.0384	0	0	SNAPIN	SNAPIN	SNAP-associated protein [Source:HGNC Symbol;Acc:HGNC:17145]	SNAP-associated protein
25458.4	-3.7513	0.1134	-33.0709	0	0	ILF2	ILF2	interleukin enhancer binding factor 2 [Source:HGNC Symbol;Acc:HGNC:6037]	interleukin enhancer binding factor 2
5453.61	-3.1333	0.1099	-28.518	0	0	INTS3	INTS3	integrator complex subunit 3 [Source:HGNC Symbol;Acc:HGNC:26153]	integrator complex subunit 3
672.735	-2.9639	0.1749	-16.945	0	0	SLC27A3	SLC27A3	solute carrier family 27 (fatty acid transporter), member 3 [Source:HGNC Symbol;Acc:HGNC:10997]	solute carrier family 27 (fatty acid transporter) - member 3
5598.23	-3.0893	0.0948	-32.5898	0	0	GATAD2B	GATAD2B	GATA zinc finger domain containing 2B [Source:HGNC Symbol;Acc:HGNC:30778]	GATA zinc finger domain containing 2B
16.4109	-1.3978	0.1457	-9.5936	0	0	RP11-216N14.7
11603.8	-3.4056	0.095	-35.8328	0	0	DENND4B	DENND4B	DENN/MADD domain containing 4B [Source:HGNC Symbol;Acc:HGNC:29044]	DENN/MADD domain containing 4B
5223.1	-3.1354	0.1056	-29.6797	0	0	CRTC2	CRTC2	CREB regulated transcription coactivator 2 [Source:HGNC Symbol;Acc:HGNC:27301]	CREB regulated transcription coactivator 2
4412.34	-3.403	0.1465	-23.2294	0	0	SLC39A1	SLC39A1	solute carrier family 39 (zinc transporter), member 1 [Source:HGNC Symbol;Acc:HGNC:12876]	solute carrier family 39 (zinc transporter) - member 1
36.4464	-1.6688	0.151	-11.055	0	0	RP11-422P24.10
1129.7	-2.4963	0.1804	-13.838	0	0	CREB3L4	CREB3L4	cAMP responsive element binding protein 3-like 4 [Source:HGNC Symbol;Acc:HGNC:18854]	cAMP responsive element binding protein 3-like 4
7968.13	-3.4963	0.0445	-78.6046	0	0	JTB	JTB	jumping translocation breakpoint [Source:HGNC Symbol;Acc:HGNC:6201]	jumping translocation breakpoint
173.809	-1.9999	0.1732	-11.5486	0	0	RP11-422P24.11
120.888	-2.6083	0.2936	-8.8851	0	0	RAB13	RAB13	RAB13, member RAS oncogene family [Source:HGNC Symbol;Acc:HGNC:9762]	RAB13 - member RAS oncogene family
64885.7	-3.873	0.1071	-36.1696	0	0	RPS27	RPS27	ribosomal protein S27 [Source:HGNC Symbol;Acc:HGNC:10416]	ribosomal protein S27
26079.4	-3.9548	0.0951	-41.599	0	0	TPM3	TPM3	tropomyosin 3 [Source:HGNC Symbol;Acc:HGNC:12012]	tropomyosin 3
13401	-3.5603	0.082	-43.4434	0	0	C1orf43	C1orf43	chromosome 1 open reading frame 43 [Source:HGNC Symbol;Acc:HGNC:29876]	chromosome 1 open reading frame 43
18885	-3.7248	0.1059	-35.1626	0	0	UBAP2L	UBAP2L	ubiquitin associated protein 2-like [Source:HGNC Symbol;Acc:HGNC:29877]	ubiquitin associated protein 2-like
74.0011	-1.9611	0.1091	-17.9772	0	0	AL590431.1
10322.4	-2.9793	0.1601	-18.6087	0	0	HAX1	HAX1	HCLS1 associated protein X-1 [Source:HGNC Symbol;Acc:HGNC:16915]	HCLS1 associated protein X-1
1465.3	-3.9349	0.4095	-9.6096	0	0	ATP8B2	ATP8B2	ATPase, aminophospholipid transporter, class I, type 8B, member 2 [Source:HGNC Symbol;Acc:HGNC:13534]	ATPase - aminophospholipid transporter - class I - type 8B - member 2
6149.91	-3.2567	0.0948	-34.3484	0	0	UBE2Q1	UBE2Q1	ubiquitin-conjugating enzyme E2Q family member 1 [Source:HGNC Symbol;Acc:HGNC:15698]	ubiquitin-conjugating enzyme E2Q family member 1
22.017	-1.3562	0.156	-8.6932	0	0	UBE2Q1-AS1	UBE2Q1-AS1	UBE2Q1 antisense RNA 1 [Source:HGNC Symbol;Acc:HGNC:40722]
40972.9	-3.9523	0.0924	-42.7546	0	0	ADAR	ADAR	adenosine deaminase, RNA-specific ; uncharacterized LOC102724045	adenosine deaminase - RNA-specific [Source:HGNC Symbol / Acc:HGNC:225] / adenosine deaminase - RNA-specific [Source:HGNC Symbol / Acc:HGNC:225]
6735.23	-4.1489	0.2392	-17.3457	0	0	KCNN3	KCNN3	potassium intermediate/small conductance calcium-activated channel, subfamily N, member 3 [Source:HGNC Symbol;Acc:HGNC:6292]	potassium intermediate/small conductance calcium-activated channel - subfamily N - member 3
3661.37	-3.1475	0.1194	-26.352	0	0	PMVK	PMVK	phosphomevalonate kinase [Source:HGNC Symbol;Acc:HGNC:9141]	phosphomevalonate kinase
3967.12	-2.4873	0.1627	-15.2903	0	0	PBXIP1	PBXIP1	pre-B-cell leukemia homeobox interacting protein 1 [Source:HGNC Symbol;Acc:HGNC:21199]	pre-B-cell leukemia homeobox interacting protein 1
4482.35	-2.9009	0.095	-30.5486	0	0	PYGO2	PYGO2	pygopus family PHD finger 2 [Source:HGNC Symbol;Acc:HGNC:30257]	pygopus family PHD finger 2
3985.81	-2.8181	0.0872	-32.3187	0	0	SHC1	SHC1	SHC (Src homology 2 domain containing) transforming protein 1 [Source:HGNC Symbol;Acc:HGNC:10840]	SHC (Src homology 2 domain containing) transforming protein 1
6084.7	-3.0199	0.106	-28.4948	0	0	CKS1B	CKS1B	CDC28 protein kinase regulatory subunit 1B [Source:HGNC Symbol;Acc:HGNC:19083]	CDC28 protein kinase regulatory subunit 1B
56.3007	-1.4352	0.1622	-8.8482	0	0	MIR4258	MIR4258	microRNA 4258 [Source:HGNC Symbol;Acc:HGNC:38281]	microRNA 4258
4311.92	-3.3054	0.092	-35.929	0	0	FLAD1	FLAD1	flavin adenine dinucleotide synthetase 1 [Source:HGNC Symbol;Acc:HGNC:24671]	flavin adenine dinucleotide synthetase 1
1975.23	-3.3796	0.2971	-11.3748	0	0	ZBTB7B	ZBTB7B	zinc finger and BTB domain containing 7B [Source:HGNC Symbol;Acc:HGNC:18668]	zinc finger and BTB domain containing 7B
29.4964	-1.6301	0.1775	-9.1839	0	0	DCST1	DCST1	DC-STAMP domain containing 1 [Source:HGNC Symbol;Acc:HGNC:26539]	DC-STAMP domain containing 1
41.2618	-1.7222	0.1938	-8.8853	0	0	RP11-307C12.11			uncharacterized LOC100505666
3138.92	-3.4895	0.1353	-25.7839	0	0	ADAM15	ADAM15	ADAM metallopeptidase domain 15 [Source:HGNC Symbol;Acc:HGNC:193]	ADAM metallopeptidase domain 15
390.3	-1.7096	0.1589	-10.7591	0	0	EFNA4	EFNA4	ephrin-A4 [Source:HGNC Symbol;Acc:HGNC:3224]	ephrin-A4
2125.57	-2.928	0.1462	-20.032	0	0	SLC50A1	SLC50A1	solute carrier family 50 (sugar efflux transporter), member 1 [Source:HGNC Symbol;Acc:HGNC:30657]	solute carrier family 50 (sugar efflux transporter) - member 1
493.244	-2.8426	0.1678	-16.9441	0	0	DPM3	DPM3	dolichyl-phosphate mannosyltransferase polypeptide 3 [Source:HGNC Symbol;Acc:HGNC:3007]	dolichyl-phosphate mannosyltransferase polypeptide 3
289.577	-2.1446	0.1005	-21.3418	0	0	KRTCAP2	KRTCAP2	keratinocyte associated protein 2 [Source:HGNC Symbol;Acc:HGNC:28942]	keratinocyte associated protein 2
439.387	-2.4496	0.2333	-10.5003	0	0	TRIM46	TRIM46	tripartite motif containing 46 [Source:HGNC Symbol;Acc:HGNC:19019]	tripartite motif containing 46
436.043	-1.9777	0.1721	-11.4893	0	0	THBS3	THBS3	thrombospondin 3 [Source:HGNC Symbol;Acc:HGNC:11787]	thrombospondin 3
1516.2	-2.9348	0.0646	-45.3997	0	0	MTX1	MTX1	metaxin 1 [Source:HGNC Symbol;Acc:HGNC:7504]	metaxin 1
619.943	-2.0262	0.1168	-17.3419	0	0	GBAP1	GBAP1	glucosidase, beta, acid pseudogene 1 [Source:HGNC Symbol;Acc:HGNC:4178]	glucosidase - beta - acid pseudogene 1
229.713	-2.307	0.2024	-11.3998	0	0	MTX1P1	MTX1P1	metaxin 1 pseudogene 1 [Source:HGNC Symbol;Acc:HGNC:7505]
2030.57	-3.3339	0.1189	-28.0495	0	0	GBA	GBA	glucosidase, beta, acid [Source:HGNC Symbol;Acc:HGNC:4177]	glucosidase - beta - acid
3003.16	-3.1145	0.1931	-16.1328	0	0	FAM189B	FAM189B	family with sequence similarity 189, member B [Source:HGNC Symbol;Acc:HGNC:1233]	family with sequence similarity 189 - member B
4458.03	-3.3007	0.086	-38.3858	0	0	SCAMP3	SCAMP3	secretory carrier membrane protein 3 [Source:HGNC Symbol;Acc:HGNC:10565]	secretory carrier membrane protein 3
6749.21	-3.3338	0.1288	-25.8786	0	0	CLK2	CLK2	CDC-like kinase 2 [Source:HGNC Symbol;Acc:HGNC:2069]	CDC-like kinase 2
1219.44	-2.2562	0.2345	-9.6196	0	0	HCN3	HCN3	hyperpolarization activated cyclic nucleotide-gated potassium channel 3 [Source:HGNC Symbol;Acc:HGNC:19183]	hyperpolarization activated cyclic nucleotide-gated potassium channel 3
10812.7	-3.5425	0.1703	-20.8043	0	0	FDPS	FDPS	farnesyl diphosphate synthase [Source:HGNC Symbol;Acc:HGNC:3631]	farnesyl diphosphate synthase
634.645	-2.3021	0.191	-12.0508	0	0	RUSC1-AS1	RUSC1-AS1	RUSC1 antisense RNA 1 [Source:HGNC Symbol;Acc:HGNC:26680]
1774.68	-2.7002	0.0918	-29.4254	0	0	RUSC1	RUSC1	RUN and SH3 domain containing 1 [Source:HGNC Symbol;Acc:HGNC:17153]	RUN and SH3 domain containing 1
5188.76	-3.2842	0.0875	-37.5159	0	0	ASH1L	ASH1L	ash1 (absent, small, or homeotic)-like (Drosophila) [Source:HGNC Symbol;Acc:HGNC:19088]	ash1 (absent - small - or homeotic)-like (Drosophila)
327.258	-2.5606	0.1405	-18.2303	0	0	ASH1L-AS1	ASH1L-AS1	ASH1L antisense RNA 1 [Source:HGNC Symbol;Acc:HGNC:44146]
27.5495	-1.6272	0.1264	-12.8696	0	0	RP11-29H23.7
1277.58	-2.9729	0.0957	-31.077	0	0	MSTO1	MSTO1	misato 1, mitochondrial distribution and morphology regulator [Source:HGNC Symbol;Acc:HGNC:29678]	misato 1 - mitochondrial distribution and morphology regulator
29.3571	-1.7465	0.1287	-13.5708	0	0	RP11-29H23.5
5142.53	-3.1739	0.0885	-35.8619	0	0	YY1AP1	YY1AP1	YY1 associated protein 1 [Source:HGNC Symbol;Acc:HGNC:30935]	YY1 associated protein 1
11609.9	-3.5233	0.0628	-56.1463	0	0	DAP3	DAP3	death associated protein 3 [Source:HGNC Symbol;Acc:HGNC:2673]	death associated protein 3
476.727	-2.5516	0.1249	-20.4228	0	0	MSTO2P	MSTO2P	misato family member 2, pseudogene [Source:HGNC Symbol;Acc:HGNC:26329]
7017.63	-2.9836	0.133	-22.437	0	0	GON4L	GON4L	gon-4-like (C. elegans) [Source:HGNC Symbol;Acc:HGNC:25973]	gon-4-like (C. elegans)
1827.39	-2.4893	0.1658	-15.0101	0	0	RIT1	RIT1	Ras-like without CAAX 1 [Source:HGNC Symbol;Acc:HGNC:10023]	Ras-like without CAAX 1
5576.5	-3.1594	0.1175	-26.882	0	0	KIAA0907	KIAA0907	KIAA0907 [Source:HGNC Symbol;Acc:HGNC:29145]	KIAA0907
31.6904	-1.9133	0.22	-8.6948	0	0	RXFP4	RXFP4	relaxin/insulin-like family peptide receptor 4 [Source:HGNC Symbol;Acc:HGNC:14666]	relaxin/insulin-like family peptide receptor 4
12457.2	-3.4671	0.1223	-28.3396	0	0	ARHGEF2	ARHGEF2	Rho/Rac guanine nucleotide exchange factor (GEF) 2 [Source:HGNC Symbol;Acc:HGNC:682]	Rho/Rac guanine nucleotide exchange factor (GEF) 2
241.135	-1.8569	0.2016	-9.2088	0	0	RP11-336K24.12
9319.32	-3.2333	0.141	-22.9301	0	0	SSR2	SSR2	signal sequence receptor, beta (translocon-associated protein beta) [Source:HGNC Symbol;Acc:HGNC:11324]	signal sequence receptor - beta (translocon-associated protein beta)
5965.73	-3.2029	0.0828	-38.6811	0	0	UBQLN4	UBQLN4	ubiquilin 4 [Source:HGNC Symbol;Acc:HGNC:1237]	ubiquilin 4
3058.09	-3.1963	0.1081	-29.5801	0	0	LAMTOR2	LAMTOR2	late endosomal/lysosomal adaptor, MAPK and MTOR activator 2 [Source:HGNC Symbol;Acc:HGNC:29796]	late endosomal/lysosomal adaptor - MAPK and MTOR activator 2
366.675	-2.7777	0.3461	-8.025	0	0	LMNA	LMNA	lamin A/C [Source:HGNC Symbol;Acc:HGNC:6636]	lamin A/C
8305.66	-3.462	0.3234	-10.7038	0	0	SEMA4A	SEMA4A	sema domain, immunoglobulin domain (Ig), transmembrane domain (TM) and short cytoplasmic domain, (semaphorin) 4A [Source:HGNC Symbol;Acc:HGNC:10729]	sema domain - immunoglobulin domain (Ig) - transmembrane domain (TM) and short cytoplasmic domain - (semaphorin) 4A
2749.02	-3.1703	0.1005	-31.5408	0	0	SLC25A44	SLC25A44	solute carrier family 25, member 44 [Source:HGNC Symbol;Acc:HGNC:29036]	solute carrier family 25 - member 44
1363.35	-2.6846	0.1809	-14.8413	0	0	PMF1	PMF1	polyamine-modulated factor 1 [Source:HGNC Symbol;Acc:HGNC:9112]	polyamine-modulated factor 1
1015.39	-2.3772	0.1526	-15.5816	0	0	PAQR6	PAQR6	progestin and adipoQ receptor family member VI [Source:HGNC Symbol;Acc:HGNC:30132]	progestin and adipoQ receptor family member VI
13379.9	-3.5508	0.0954	-37.2366	0	0	SMG5	SMG5	SMG5 nonsense mediated mRNA decay factor [Source:HGNC Symbol;Acc:HGNC:24644]	SMG5 nonsense mediated mRNA decay factor
772.656	-2.6682	0.1475	-18.0881	0	0	TMEM79	TMEM79	transmembrane protein 79 [Source:HGNC Symbol;Acc:HGNC:28196]	transmembrane protein 79
515.515	-3.7559	0.4956	-7.5783	0	0	C1orf85	C1orf85	chromosome 1 open reading frame 85 [Source:HGNC Symbol;Acc:HGNC:29436]	chromosome 1 open reading frame 85
50534.9	-4.0654	0.1088	-37.374	0	0	CCT3	CCT3	chaperonin containing TCP1, subunit 3 (gamma) [Source:HGNC Symbol;Acc:HGNC:1616]	chaperonin containing TCP1 - subunit 3 (gamma)
108.905	-2.1116	0.1285	-16.4274	0	0	TSACC	TSACC	TSSK6 activating co-chaperone [Source:HGNC Symbol;Acc:HGNC:30636]	TSSK6 activating co-chaperone
53.1692	-3.4812	0.4827	-7.2118	0	0	C1orf61	C1orf61	chromosome 1 open reading frame 61 [Source:HGNC Symbol;Acc:HGNC:30780]	chromosome 1 open reading frame 61
10347.7	-3.0532	0.1096	-27.868	0	0	MEF2D	MEF2D	myocyte enhancer factor 2D [Source:HGNC Symbol;Acc:HGNC:6997]	myocyte enhancer factor 2D
4502.31	-3.286	0.1532	-21.4438	0	0	APOA1BP	APOA1BP	apolipoprotein A-I binding protein [Source:HGNC Symbol;Acc:HGNC:18453]	apolipoprotein A-I binding protein
5338.72	-3.2776	0.108	-30.338	0	0	GPATCH4	GPATCH4	G patch domain containing 4 [Source:HGNC Symbol;Acc:HGNC:25982]	G patch domain containing 4
39.845	-2.0726	0.196	-10.5764	0	0	CRABP2	CRABP2	cellular retinoic acid binding protein 2 [Source:HGNC Symbol;Acc:HGNC:2339]	cellular retinoic acid binding protein 2
14.1662	-1.9095	0.2365	-8.075	0	0	RP11-66D17.5
6871.12	-3.3563	0.0723	-46.4218	0	0	ISG20L2	ISG20L2	interferon stimulated exonuclease gene 20kDa-like 2 [Source:HGNC Symbol;Acc:HGNC:25745]	interferon stimulated exonuclease gene 20kDa-like 2
2155.61	-2.7408	0.1444	-18.9741	0	0	RRNAD1	RRNAD1	ribosomal RNA adenine dimethylase domain containing 1 [Source:HGNC Symbol;Acc:HGNC:24273]	ribosomal RNA adenine dimethylase domain containing 1
4073.74	-3.2839	0.1641	-20.0098	0	0	MRPL24	MRPL24	mitochondrial ribosomal protein L24 [Source:HGNC Symbol;Acc:HGNC:14037]	mitochondrial ribosomal protein L24
40432.1	-3.8627	0.0874	-44.1999	0	0	HDGF	HDGF	hepatoma-derived growth factor [Source:HGNC Symbol;Acc:HGNC:4856]	hepatoma-derived growth factor
6422.28	-3.3231	0.0452	-73.5964	0	0	PRCC	PRCC	papillary renal cell carcinoma (translocation-associated) [Source:HGNC Symbol;Acc:HGNC:9343]	papillary renal cell carcinoma (translocation-associated)
83.6818	-2.9105	0.2614	-11.1348	0	0	ARHGEF11	ARHGEF11	Rho guanine nucleotide exchange factor (GEF) 11 [Source:HGNC Symbol;Acc:HGNC:14580]	Rho guanine nucleotide exchange factor (GEF) 11
1529.49	-2.8157	0.1034	-27.2283	0	0	ETV3	ETV3	ets variant 3 [Source:HGNC Symbol;Acc:HGNC:3492]	ets variant 3
3443.52	-3.3908	0.4849	-6.9923	0	0	FCRL2	FCRL2	Fc receptor-like 2 [Source:HGNC Symbol;Acc:HGNC:14875]	Fc receptor-like 2
20320.4	-3.0442	0.169	-18.0135	0	0	IFI16	IFI16	interferon, gamma-inducible protein 16 [Source:HGNC Symbol;Acc:HGNC:5395]	interferon - gamma-inducible protein 16
1906.2	-3.6644	0.4654	-7.874	0	0	AIM2	AIM2	absent in melanoma 2 [Source:HGNC Symbol;Acc:HGNC:357]	absent in melanoma 2
27141.2	-3.5759	0.1119	-31.9681	0	0	TAGLN2	TAGLN2	transgelin 2 [Source:HGNC Symbol;Acc:HGNC:11554]	transgelin 2
79.0378	-1.8016	0.2145	-8.3976	0	0	RP11-226L15.5
783.208	-3.0092	0.1473	-20.4319	0	0	PIGM	PIGM	phosphatidylinositol glycan anchor biosynthesis, class M [Source:HGNC Symbol;Acc:HGNC:18858]	phosphatidylinositol glycan anchor biosynthesis - class M
18.5355	-1.7718	0.2508	-7.0659	0	0	KCNJ10	KCNJ10	potassium inwardly-rectifying channel, subfamily J, member 10 [Source:HGNC Symbol;Acc:HGNC:6256]	potassium inwardly-rectifying channel - subfamily J - member 10
2246.17	-2.7645	0.151	-18.3116	0	0	IGSF8	IGSF8	immunoglobulin superfamily, member 8 [Source:HGNC Symbol;Acc:HGNC:17813]	immunoglobulin superfamily - member 8
26.3681	-1.8424	0.2258	-8.16	0	0	CASQ1	CASQ1	calsequestrin 1 (fast-twitch, skeletal muscle) [Source:HGNC Symbol;Acc:HGNC:1512]	calsequestrin 1 (fast-twitch - skeletal muscle)
81.0044	-2.095	0.1325	-15.8091	0	0	RP11-536C5.7			uncharacterized LOC729867
7195.11	-3.7088	0.1585	-23.4059	0	0	PEA15	PEA15	phosphoprotein enriched in astrocytes 15 [Source:HGNC Symbol;Acc:HGNC:8822]	phosphoprotein enriched in astrocytes 15
3647.76	-2.9768	0.1154	-25.7917	0	0	DCAF8	DCAF8	DDB1 and CUL4 associated factor 8 [Source:HGNC Symbol;Acc:HGNC:24891]	DDB1 and CUL4 associated factor 8
52.4087	-1.6108	0.1217	-13.2382	0	0	RP11-574F21.2
3256.77	-2.8914	0.114	-25.3699	0	0	PEX19	PEX19	peroxisomal biogenesis factor 19 [Source:HGNC Symbol;Acc:HGNC:9713]	peroxisomal biogenesis factor 19
20265.2	-3.6504	0.1299	-28.1065	0	0	COPA	COPA	coatomer protein complex, subunit alpha [Source:HGNC Symbol;Acc:HGNC:2230]	coatomer protein complex - subunit alpha
14.358	-1.1993	0.1679	-7.1452	0	0	SUMO1P3	SUMO1P3	SUMO1 pseudogene 3 (functional) [Source:HGNC Symbol;Acc:HGNC:33150]
5029.08	-3.2917	0.086	-38.2957	0	0	NCSTN	NCSTN	nicastrin [Source:HGNC Symbol;Acc:HGNC:17091]	nicastrin
24.6495	-1.4723	0.2116	-6.9568	0	0	NHLH1	NHLH1	nescient helix loop helix 1 [Source:HGNC Symbol;Acc:HGNC:7817]	nescient helix loop helix 1
3746.99	-2.8448	0.2333	-12.1952	0	0	SLAMF6	SLAMF6	SLAM family member 6 [Source:HGNC Symbol;Acc:HGNC:21392]	SLAM family member 6
2648.82	-2.5002	0.2893	-8.6418	0	0	CD84	CD84	CD84 molecule [Source:HGNC Symbol;Acc:HGNC:1704]	CD84 molecule
523.072	-4.1892	0.5544	-7.5567	0	0	SLAMF1	SLAMF1	signaling lymphocytic activation molecule family member 1 [Source:HGNC Symbol;Acc:HGNC:10903]	signaling lymphocytic activation molecule family member 1
616.21	-5.1483	0.5786	-8.8982	0	0	SLAMF7	SLAMF7	SLAM family member 7 [Source:HGNC Symbol;Acc:HGNC:21394]	SLAM family member 7
18.5485	-1.3325	0.1954	-6.8194	0	0	RP11-312J18.5
5290.61	-3.4077	0.1663	-20.4882	0	0	USF1	USF1	upstream transcription factor 1 [Source:HGNC Symbol;Acc:HGNC:12593]	upstream transcription factor 1
17965.7	-3.6039	0.0858	-42.0123	0	0	ARHGAP30	ARHGAP30	Rho GTPase activating protein 30 [Source:HGNC Symbol;Acc:HGNC:27414]	Rho GTPase activating protein 30
3990.6	-3.1673	0.1105	-28.6623	0	0	PFDN2	PFDN2	prefoldin subunit 2 [Source:HGNC Symbol;Acc:HGNC:8867]	prefoldin subunit 2
2005.98	-2.8998	0.1547	-18.7455	0	0	NIT1	NIT1	nitrilase 1 [Source:HGNC Symbol;Acc:HGNC:7828]	nitrilase 1
1592.9	-2.7883	0.1216	-22.9329	0	0	DEDD	DEDD	death effector domain containing [Source:HGNC Symbol;Acc:HGNC:2755]	death effector domain containing
4939.18	-3.0823	0.1208	-25.5056	0	0	UFC1	UFC1	ubiquitin-fold modifier conjugating enzyme 1 [Source:HGNC Symbol;Acc:HGNC:26941]	ubiquitin-fold modifier conjugating enzyme 1
3009.26	-2.9722	0.084	-35.3658	0	0	USP21	USP21	ubiquitin specific peptidase 21 [Source:HGNC Symbol;Acc:HGNC:12620]	ubiquitin specific peptidase 21
1889.52	-2.9821	0.1332	-22.3815	0	0	PPOX	PPOX	protoporphyrinogen oxidase [Source:HGNC Symbol;Acc:HGNC:9280]	protoporphyrinogen oxidase
5795.05	-3.4447	0.1863	-18.487	0	0	B4GALT3	B4GALT3	UDP-Gal:betaGlcNAc beta 1,4- galactosyltransferase, polypeptide 3 [Source:HGNC Symbol;Acc:HGNC:926]	UDP-Gal:betaGlcNAc beta 1 - 4- galactosyltransferase - polypeptide 3
22.9897	-2.225	0.2969	-7.4931	0	0	ADAMTS4	ADAMTS4	ADAM metallopeptidase with thrombospondin type 1 motif, 4 [Source:HGNC Symbol;Acc:HGNC:220]	ADAM metallopeptidase with thrombospondin type 1 motif - 4
8638.58	-3.4765	0.112	-31.0391	0	0	NDUFS2	NDUFS2	NADH dehydrogenase (ubiquinone) Fe-S protein 2, 49kDa (NADH-coenzyme Q reductase) [Source:HGNC Symbol;Acc:HGNC:7708]	NADH dehydrogenase (ubiquinone) Fe-S protein 2 - 49kDa (NADH-coenzyme Q reductase)
1239.26	-3.1522	0.1329	-23.7228	0	0	TOMM40L	TOMM40L	translocase of outer mitochondrial membrane 40 homolog (yeast)-like [Source:HGNC Symbol;Acc:HGNC:25756]	translocase of outer mitochondrial membrane 40 homolog (yeast)-like
34.8296	-1.7645	0.2472	-7.1375	0	0	NR1I3	NR1I3	nuclear receptor subfamily 1, group I, member 3 [Source:HGNC Symbol;Acc:HGNC:7969]	nuclear receptor subfamily 1 - group I - member 3
246.337	-2.1625	0.2167	-9.9812	0	0	MPZ	MPZ	myelin protein zero [Source:HGNC Symbol;Acc:HGNC:7225]	myelin protein zero
5600.12	-3.3753	0.1501	-22.481	0	0	SDHC	SDHC	succinate dehydrogenase complex, subunit C, integral membrane protein, 15kDa [Source:HGNC Symbol;Acc:HGNC:10682]	succinate dehydrogenase complex - subunit C - integral membrane protein - 15kDa
4078.06	-4.5341	0.5183	-8.7475	0	0	FCGR2B	FCGR2B	Fc fragment of IgG, low affinity IIb, receptor (CD32) [Source:HGNC Symbol;Acc:HGNC:3618]	Fc fragment of IgG - low affinity IIb - receptor (CD32)
30887.8	-3.8046	0.063	-60.3965	0	0	FCRLA	FCRLA	Fc receptor-like A [Source:HGNC Symbol;Acc:HGNC:18504]	Fc receptor-like A
12094.6	-5.7903	0.3971	-14.5809	0	0	FCRLB	FCRLB	Fc receptor-like B [Source:HGNC Symbol;Acc:HGNC:26431]	Fc receptor-like B
2332.28	-3.5294	0.1817	-19.4236	0	0	DUSP12	DUSP12	dual specificity phosphatase 12 [Source:HGNC Symbol;Acc:HGNC:3067]	dual specificity phosphatase 12
4964.12	-3.3371	0.1329	-25.1018	0	0	ATF6	ATF6	activating transcription factor 6 [Source:HGNC Symbol;Acc:HGNC:791]	activating transcription factor 6
23.1127	-1.5119	0.1959	-7.7162	0	0	RP11-456P18.2
11649.6	-3.8541	0.1319	-29.2239	0	0	UHMK1	UHMK1	U2AF homology motif (UHM) kinase 1 [Source:HGNC Symbol;Acc:HGNC:19683]	U2AF homology motif (UHM) kinase 1
4836.26	-3.6809	0.1941	-18.9615	0	0	UAP1	UAP1	UDP-N-acetylglucosamine pyrophosphorylase 1 [Source:HGNC Symbol;Acc:HGNC:12457]	UDP-N-acetylglucosamine pyrophosphorylase 1
16.537	-1.8294	0.2707	-6.7576	0	0	RP11-359K18.4
107.327	-2.8041	0.1892	-14.8216	0	0	DDR2	DDR2	discoidin domain receptor tyrosine kinase 2 [Source:HGNC Symbol;Acc:HGNC:2731]	discoidin domain receptor tyrosine kinase 2
1465.92	-2.948	0.1377	-21.4069	0	0	HSD17B7	HSD17B7	hydroxysteroid (17-beta) dehydrogenase 7 [Source:HGNC Symbol;Acc:HGNC:5215]	hydroxysteroid (17-beta) dehydrogenase 7
97.461	-2.3158	0.2218	-10.4429	0	0	RGS5	RGS5	regulator of G-protein signaling 5 [Source:HGNC Symbol;Acc:HGNC:10001]	regulator of G-protein signaling 5
207.552	-2.4276	0.1878	-12.9274	0	0	RGS5		regulator of G-protein signaling 5 [Source:EntrezGene;Acc:8490]	regulator of G-protein signaling 5
6378.58	-3.2063	0.1533	-20.9108	0	0	NUF2	NUF2	NUF2, NDC80 kinetochore complex component [Source:HGNC Symbol;Acc:HGNC:14621]	NUF2 - NDC80 kinetochore complex component
702.965	-2.8658	0.2008	-14.2709	0	0	MGST3	MGST3	microsomal glutathione S-transferase 3 [Source:HGNC Symbol;Acc:HGNC:7064]	microsomal glutathione S-transferase 3
3684.14	-3.1817	0.1043	-30.5108	0	0	ALDH9A1	ALDH9A1	aldehyde dehydrogenase 9 family, member A1 [Source:HGNC Symbol;Acc:HGNC:412]	aldehyde dehydrogenase 9 family - member A1
4444.85	-3.225	0.1302	-24.7752	0	0	TMCO1	TMCO1	transmembrane and coiled-coil domains 1 [Source:HGNC Symbol;Acc:HGNC:18188]	transmembrane and coiled-coil domains 1
66.5507	-1.8353	0.2182	-8.4122	0	0	RP11-466F5.8
7370.5	-3.4401	0.0681	-50.534	0	0	UCK2	UCK2	uridine-cytidine kinase 2 ; microRNA 3658	uridine-cytidine kinase 2 [Source:HGNC Symbol / Acc:HGNC:12562] / uridine-cytidine kinase 2 [Source:HGNC Symbol / Acc:HGNC:12562]
32.2033	-1.7116	0.1841	-9.2984	0	0	RP11-525G13.2
27.9561	-1.6858	0.1068	-15.7871	0	0	RP11-9L18.2
7827.34	-3.2229	0.097	-33.2151	0	0	POGK	POGK	pogo transposable element with KRAB domain [Source:HGNC Symbol;Acc:HGNC:18800]	pogo transposable element with KRAB domain
1780.37	-2.7429	0.1262	-21.7312	0	0	TADA1	TADA1	transcriptional adaptor 1 [Source:HGNC Symbol;Acc:HGNC:30631]	transcriptional adaptor 1
65.9676	-1.8131	0.2574	-7.0426	0	0	RP11-277B15.3
4541.59	-2.9617	0.1077	-27.4946	0	0	POU2F1	POU2F1	POU class 2 homeobox 1 [Source:HGNC Symbol;Acc:HGNC:9212]	POU class 2 homeobox 1
33.2092	-1.4783	0.1797	-8.2256	0	0	RP11-52A20.2
1286.48	-3.8979	0.2616	-14.9005	0	0	CD247	CD247	CD247 molecule [Source:HGNC Symbol;Acc:HGNC:1677]	CD247 molecule
6071.09	-3.3429	0.2136	-15.6465	0	0	CREG1	CREG1	cellular repressor of E1A-stimulated genes 1 [Source:HGNC Symbol;Acc:HGNC:2351]	cellular repressor of E1A-stimulated genes 1
13180	-2.7934	0.214	-13.056	0	0	RCSD1	RCSD1	RCSD domain containing 1 [Source:HGNC Symbol;Acc:HGNC:28310]	RCSD domain containing 1
6866.2	-2.9656	0.2167	-13.6867	0	0	MPZL1	MPZL1	myelin protein zero-like 1 [Source:HGNC Symbol;Acc:HGNC:7226]	myelin protein zero-like 1
2308.39	-3.1069	0.1292	-24.0534	0	0	MPC2	MPC2	mitochondrial pyruvate carrier 2 [Source:HGNC Symbol;Acc:HGNC:24515]	mitochondrial pyruvate carrier 2
4988.61	-3.2222	0.1058	-30.4546	0	0	DCAF6	DCAF6	DDB1 and CUL4 associated factor 6 [Source:HGNC Symbol;Acc:HGNC:30002]	DDB1 and CUL4 associated factor 6
4925.72	-3.0742	0.091	-33.7953	0	0	TIPRL	TIPRL	TOR signaling pathway regulator [Source:HGNC Symbol;Acc:HGNC:30231]	TOR signaling pathway regulator
4181.68	-3.0068	0.0542	-55.4919	0	0	SFT2D2	SFT2D2	SFT2 domain containing 2 [Source:HGNC Symbol;Acc:HGNC:25140]	SFT2 domain containing 2
89.1285	-2.231	0.2076	-10.7447	0	0	TBX19	TBX19	T-box 19 [Source:HGNC Symbol;Acc:HGNC:11596]	T-box 19
724.976	-2.6429	0.2115	-12.4953	0	0	NME7	NME7	NME/NM23 family member 7 [Source:HGNC Symbol;Acc:HGNC:20461]	NME/NM23 family member 7
922.449	-2.7158	0.1903	-14.2744	0	0	BLZF1	BLZF1	basic leucine zipper nuclear factor 1 [Source:HGNC Symbol;Acc:HGNC:1065]	basic leucine zipper nuclear factor 1
2383.87	-2.6778	0.187	-14.3197	0	0	C1orf112	C1orf112	chromosome 1 open reading frame 112 [Source:HGNC Symbol;Acc:HGNC:25565]	chromosome 1 open reading frame 112
724.021	-2.3591	0.1738	-13.5746	0	0	METTL18	METTL18	methyltransferase like 18 [Source:HGNC Symbol;Acc:HGNC:28793]	methyltransferase like 18
1273.99	-2.6207	0.1702	-15.3939	0	0	SCYL3	SCYL3	SCY1-like 3 (S. cerevisiae) [Source:HGNC Symbol;Acc:HGNC:19285]	SCY1-like 3 (S. cerevisiae)
1459.28	-2.4929	0.2413	-10.3329	0	0	KIFAP3	KIFAP3	kinesin-associated protein 3 [Source:HGNC Symbol;Acc:HGNC:17060]	kinesin-associated protein 3
874.007	-2.4872	0.2152	-11.5555	0	0	GORAB	GORAB	golgin, RAB6-interacting [Source:HGNC Symbol;Acc:HGNC:25676]	golgin - RAB6-interacting
232.611	-2.0965	0.1842	-11.3808	0	0	FMO4	FMO4	flavin containing monooxygenase 4 [Source:HGNC Symbol;Acc:HGNC:3772]	flavin containing monooxygenase 4
40073.2	-3.7738	0.1327	-28.4333	0	0	PRRC2C	PRRC2C	proline-rich coiled-coil 2C ; uncharacterized LOC102724071	proline-rich coiled-coil 2C [Source:HGNC Symbol / Acc:HGNC:24903] / proline-rich coiled-coil 2C [Source:HGNC Symbol / Acc:HGNC:24903]
1195.32	-2.0455	0.2145	-9.5356	0	0	VAMP4	VAMP4	vesicle-associated membrane protein 4 [Source:HGNC Symbol;Acc:HGNC:12645]	vesicle-associated membrane protein 4
5604.12	-3.1657	0.1188	-26.6396	0	0	METTL13	METTL13	methyltransferase like 13 [Source:HGNC Symbol;Acc:HGNC:24248]	methyltransferase like 13
1566.26	-2.5303	0.1843	-13.729	0	0	PIGC	PIGC	phosphatidylinositol glycan anchor biosynthesis, class C [Source:HGNC Symbol;Acc:HGNC:8960]	phosphatidylinositol glycan anchor biosynthesis - class C
3572.57	-2.8871	0.1777	-16.2482	0	0	SUCO	SUCO	SUN domain containing ossification factor [Source:HGNC Symbol;Acc:HGNC:1240]	SUN domain containing ossification factor
194.186	-1.6441	0.1725	-9.5318	0	0	RP11-296O14.3			uncharacterized LOC101928673
14757.3	-3.5777	0.1395	-25.6425	0	0	PRDX6	PRDX6	peroxiredoxin 6 [Source:HGNC Symbol;Acc:HGNC:16753]	peroxiredoxin 6
1218.04	-2.5208	0.1918	-13.1458	0	0	KLHL20	KLHL20	kelch-like family member 20 [Source:HGNC Symbol;Acc:HGNC:25056]	kelch-like family member 20
1731.38	-2.4414	0.1105	-22.0982	0	0	CENPL	CENPL	centromere protein L [Source:HGNC Symbol;Acc:HGNC:17879]	centromere protein L
7357.07	-3.3301	0.127	-26.2194	0	0	DARS2	DARS2	aspartyl-tRNA synthetase 2, mitochondrial [Source:HGNC Symbol;Acc:HGNC:25538]	aspartyl-tRNA synthetase 2 - mitochondrial
53.9765	-1.4342	0.2011	-7.1321	0	0	GAS5-AS1	GAS5-AS1	GAS5 antisense RNA 1 [Source:HGNC Symbol;Acc:HGNC:44119]	GAS5 antisense RNA 1
20544	-2.7827	0.1306	-21.3008	0	0	GAS5	GAS5	growth arrest-specific 5 (non-protein coding) ; small nucleolar RNA, C/D box 44 ; small nucleolar RNA, C/D box 47 ; small nucleolar RNA, C/D box 80 ; small nucleolar RNA, C/D box 79 ; small nucleolar RNA, C/D box 81 ; small nucleolar RNA, C/D box 77 ; small nucleolar RNA, C/D box 76	growth arrest-specific 5 (non-protein coding) [Source:HGNC Symbol / Acc:HGNC:16355] / growth arrest-specific 5 (non-protein coding) [Source:HGNC Symbol / Acc:HGNC:16355] / growth arrest-specific 5 (non-protein coding) [Source:HGNC Symbol / Acc:HGNC:16355] / growth arrest-specific 5 (non-protein coding) [Source:HGNC Symbol / Acc:HGNC:16355] / growth arrest-specific 5 (non-protein coding) [Source:H…
1578.57	-2.4478	0.1301	-18.8103	0	0	ZBTB37	ZBTB37	zinc finger and BTB domain containing 37 [Source:HGNC Symbol;Acc:HGNC:28365]	zinc finger and BTB domain containing 37
2411.15	-3.0965	0.1326	-23.3454	0	0	RC3H1	RC3H1	ring finger and CCCH-type domains 1 [Source:HGNC Symbol;Acc:HGNC:29434]	ring finger and CCCH-type domains 1
9703.48	-2.494	0.253	-9.8596	0	0	RABGAP1L	RABGAP1L	RAB GTPase activating protein 1-like [Source:HGNC Symbol;Acc:HGNC:24663]	RAB GTPase activating protein 1-like
13833.8	-3.4504	0.1672	-20.64	0	0	CACYBP	CACYBP	calcyclin binding protein [Source:HGNC Symbol;Acc:HGNC:30423]	calcyclin binding protein
2462.77	-2.9917	0.1351	-22.14	0	0	MRPS14	MRPS14	mitochondrial ribosomal protein S14 [Source:HGNC Symbol;Acc:HGNC:14049]	mitochondrial ribosomal protein S14
22340	-3.5962	0.4433	-8.1129	0	0	KIAA0040	KIAA0040	KIAA0040 [Source:HGNC Symbol;Acc:HGNC:28950]	KIAA0040
4634.56	-3.1342	0.1534	-20.4353	0	0	RFWD2	RFWD2	ring finger and WD repeat domain 2, E3 ubiquitin protein ligase [Source:HGNC Symbol;Acc:HGNC:17440]	ring finger and WD repeat domain 2 - E3 ubiquitin protein ligase
1522.23	-2.4078	0.1193	-20.1889	0	0	RP4-765C7.2
468.88	-3.3496	0.2965	-11.2991	0	0	C1orf220	C1orf220	chromosome 1 open reading frame 220 [Source:HGNC Symbol;Acc:HGNC:33805]	chromosome 1 open reading frame 220
12.2617	-1.8777	0.263	-7.1396	0	0	RNA5SP69	RNA5SP69	RNA, 5S ribosomal pseudogene 69 [Source:HGNC Symbol;Acc:HGNC:42846]
127.055	-2.6276	0.207	-12.6922	0	0	RP11-428K3.1			uncharacterized LOC646976
10606.7	-3.8935	0.1898	-20.5116	0	0	RALGPS2	RALGPS2	Ral GEF with PH domain and SH3 binding motif 2 [Source:HGNC Symbol;Acc:HGNC:30279]	Ral GEF with PH domain and SH3 binding motif 2
48.0341	-2.5909	0.3107	-8.338	0	0	ANGPTL1	ANGPTL1	angiopoietin-like 1 [Source:HGNC Symbol;Acc:HGNC:489]	angiopoietin-like 1
3807.83	-3.6287	0.2307	-15.7259	0	0	FAM20B	FAM20B	family with sequence similarity 20, member B [Source:HGNC Symbol;Acc:HGNC:23017]	family with sequence similarity 20 - member B
7488.31	-4.1199	0.1308	-31.505	0	0	TOR3A	TOR3A	torsin family 3, member A [Source:HGNC Symbol;Acc:HGNC:11997]	torsin family 3 - member A
2567.07	-3.2307	0.1662	-19.4431	0	0	ABL2	ABL2	ABL proto-oncogene 2, non-receptor tyrosine kinase [Source:HGNC Symbol;Acc:HGNC:77]	ABL proto-oncogene 2 - non-receptor tyrosine kinase
2543.86	-3.1407	0.152	-20.6649	0	0	SOAT1	SOAT1	sterol O-acyltransferase 1 [Source:HGNC Symbol;Acc:HGNC:11177]	sterol O-acyltransferase 1
18.4734	-1.9887	0.2401	-8.2819	0	0	AXDND1	AXDND1	axonemal dynein light chain domain containing 1 [Source:HGNC Symbol;Acc:HGNC:26564]	axonemal dynein light chain domain containing 1
3548.94	-3.3933	0.2	-16.9655	0	0	TOR1AIP2	TOR1AIP2	torsin A interacting protein 2 [Source:HGNC Symbol;Acc:HGNC:24055]	torsin A interacting protein 2
2108.55	-3.3337	0.168	-19.8386	0	0	TOR1AIP1	TOR1AIP1	torsin A interacting protein 1 [Source:HGNC Symbol;Acc:HGNC:29456]	torsin A interacting protein 1
22.6515	-1.7836	0.1585	-11.252	0	0	RP11-533E19.5			uncharacterized LOC102724564
7960.26	-3.2688	0.095	-34.3927	0	0	CEP350	CEP350	centrosomal protein 350kDa [Source:HGNC Symbol;Acc:HGNC:24238]	centrosomal protein 350kDa
1165.44	-1.8153	0.1577	-11.5113	0	0	QSOX1	QSOX1	quiescin Q6 sulfhydryl oxidase 1 [Source:HGNC Symbol;Acc:HGNC:9756]	quiescin Q6 sulfhydryl oxidase 1
231.825	-2.5273	0.166	-15.225	0	0	LHX4	LHX4	LIM homeobox 4 [Source:HGNC Symbol;Acc:HGNC:21734]	LIM homeobox 4
3697.72	-3.2509	0.0758	-42.8898	0	0	LHX4-AS1	LHX4-AS1	acyl-CoA binding domain containing 6 ; LHX4 antisense RNA 1	LHX4 antisense RNA 1 [Source:HGNC Symbol / Acc:HGNC:40982] / LHX4 antisense RNA 1 [Source:HGNC Symbol / Acc:HGNC:40982]
3105.34	-3.1605	0.1438	-21.979	0	0	XPR1	XPR1	xenotropic and polytropic retrovirus receptor 1 [Source:HGNC Symbol;Acc:HGNC:12827]	xenotropic and polytropic retrovirus receptor 1
124.95	-2.3675	0.114	-20.7599	0	0	KIAA1614	KIAA1614	KIAA1614 [Source:HGNC Symbol;Acc:HGNC:29327]	KIAA1614
29.2145	-1.7892	0.1484	-12.0589	0	0	RP11-46A10.5
10.3941	-1.7458	0.2132	-8.19	0	0	RP11-46A10.6
1628.59	-2.9864	0.1005	-29.7233	0	0	STX6	STX6	syntaxin 6 [Source:HGNC Symbol;Acc:HGNC:11441]	syntaxin 6
1536.48	-2.8007	0.1564	-17.9061	0	0	MR1	MR1	major histocompatibility complex, class I-related [Source:HGNC Symbol;Acc:HGNC:4975]	major histocompatibility complex - class I-related
1713.27	-2.7775	0.2444	-11.3662	0	0	IER5	IER5	immediate early response 5 [Source:HGNC Symbol;Acc:HGNC:5393]	immediate early response 5
2439.89	-8.2249	0.7859	-10.4655	0	0	GLUL	GLUL	glutamate-ammonia ligase [Source:HGNC Symbol;Acc:HGNC:4341]	glutamate-ammonia ligase
1085.7	-3.2932	0.4351	-7.5682	0	0	RNASEL	RNASEL	ribonuclease L (2',5'-oligoisoadenylate synthetase-dependent) [Source:HGNC Symbol;Acc:HGNC:10050]	ribonuclease L (2' - 5'-oligoisoadenylate synthetase-dependent)
5610.27	-3.7206	0.3257	-11.4227	0	0	RGS16	RGS16	regulator of G-protein signaling 16 [Source:HGNC Symbol;Acc:HGNC:9997]	regulator of G-protein signaling 16
385.79	-2.2043	0.2645	-8.335	0	0	NPL	NPL	N-acetylneuraminate pyruvate lyase (dihydrodipicolinate synthase) [Source:HGNC Symbol;Acc:HGNC:16781]	N-acetylneuraminate pyruvate lyase (dihydrodipicolinate synthase)
35924.7	-4.0771	0.0757	-53.8546	0	0	DHX9	DHX9	DEAH (Asp-Glu-Ala-His) box helicase 9 [Source:HGNC Symbol;Acc:HGNC:2750]	DEAH (Asp-Glu-Ala-His) box helicase 9
99.8401	-1.8387	0.1389	-13.2338	0	0	SMG7-AS1	SMG7-AS1	SMG7 antisense RNA 1 [Source:HGNC Symbol;Acc:HGNC:24518]	SMG7 antisense RNA 1
14819.7	-3.7589	0.15	-25.0673	0	0	SMG7	SMG7	SMG7 nonsense mediated mRNA decay factor [Source:HGNC Symbol;Acc:HGNC:16792]	SMG7 nonsense mediated mRNA decay factor
138.324	-2.6945	0.2054	-13.1156	0	0	NCF2	NCF2	neutrophil cytosolic factor 2 [Source:HGNC Symbol;Acc:HGNC:7661]	neutrophil cytosolic factor 2
9908.91	-3.8258	0.1249	-30.6314	0	0	ARPC5	ARPC5	actin related protein 2/3 complex, subunit 5, 16kDa [Source:HGNC Symbol;Acc:HGNC:708]	actin related protein 2/3 complex - subunit 5 - 16kDa
88.799	-2.4771	0.1493	-16.5882	0	0	RGL1	RGL1	ral guanine nucleotide dissociation stimulator-like 1 [Source:HGNC Symbol;Acc:HGNC:30281]	ral guanine nucleotide dissociation stimulator-like 1
2593.16	-2.5872	0.1546	-16.7379	0	0	TSEN15	TSEN15	TSEN15 tRNA splicing endonuclease subunit [Source:HGNC Symbol;Acc:HGNC:16791]	TSEN15 tRNA splicing endonuclease subunit
3453.33	-3.3946	0.1011	-33.5829	0	0	EDEM3	EDEM3	ER degradation enhancer, mannosidase alpha-like 3 [Source:HGNC Symbol;Acc:HGNC:16787]	ER degradation enhancer - mannosidase alpha-like 3
2068.56	-5.3933	0.5866	-9.1948	0	0	FAM129A	FAM129A	family with sequence similarity 129, member A [Source:HGNC Symbol;Acc:HGNC:16784]	family with sequence similarity 129 - member A
1462.44	-3.272	0.1601	-20.433	0	0	RNF2	RNF2	ring finger protein 2 [Source:HGNC Symbol;Acc:HGNC:10061]	ring finger protein 2
2581.82	-3.0246	0.1556	-19.4323	0	0	TRMT1L	TRMT1L	tRNA methyltransferase 1 homolog (S. cerevisiae)-like [Source:HGNC Symbol;Acc:HGNC:16782]	tRNA methyltransferase 1 homolog (S. cerevisiae)-like
319.658	-2.1752	0.2244	-9.6915	0	0	SWT1	SWT1	SWT1 RNA endoribonuclease homolog (S. cerevisiae) [Source:HGNC Symbol;Acc:HGNC:16785]	SWT1 RNA endoribonuclease homolog (S. cerevisiae)
146.845	-2.2556	0.1815	-12.4253	0	0	RP4-635A23.6
7923.79	-3.3587	0.1341	-25.0538	0	0	IVNS1ABP	IVNS1ABP	influenza virus NS1A binding protein [Source:HGNC Symbol;Acc:HGNC:16951]	influenza virus NS1A binding protein
21725.5	-3.8295	0.1039	-36.8606	0	0	TPR	TPR	translocated promoter region, nuclear basket protein [Source:HGNC Symbol;Acc:HGNC:12017]	translocated promoter region - nuclear basket protein
1167.12	-2.762	0.1377	-20.0599	0	0	C1orf27	C1orf27	chromosome 1 open reading frame 27 [Source:HGNC Symbol;Acc:HGNC:24299]	chromosome 1 open reading frame 27
27.6642	-1.2483	0.1838	-6.791	0	0	OCLM	OCLM	oculomedin [Source:HGNC Symbol;Acc:HGNC:8103]	oculomedin
12.2684	-1.7982	0.2583	-6.9628	0	0	RP11-295K2.3
12.1486	-1.6741	0.1896	-8.8318	0	0	RP11-142L4.3
12947.8	-3.9784	0.4062	-9.7935	0	0	RGS13	RGS13	regulator of G-protein signaling 13 [Source:HGNC Symbol;Acc:HGNC:9995]	regulator of G-protein signaling 13
275.452	-2.0489	0.1382	-14.8279	0	0	MIR4426	MIR4426	microRNA 4426 [Source:HGNC Symbol;Acc:HGNC:41848]	microRNA 4426
4194.58	-3.9383	0.3493	-11.2763	0	0	RGS2	RGS2	regulator of G-protein signaling 2 [Source:HGNC Symbol;Acc:HGNC:9998]	regulator of G-protein signaling 2
5448.65	-3.5784	0.1321	-27.095	0	0	UCHL5	UCHL5	ubiquitin carboxyl-terminal hydrolase L5 [Source:HGNC Symbol;Acc:HGNC:19678]	ubiquitin carboxyl-terminal hydrolase L5
3218.63	-3.4126	0.1651	-20.6761	0	0	TROVE2	TROVE2	TROVE domain family, member 2 [Source:HGNC Symbol;Acc:HGNC:11313]	TROVE domain family - member 2
141.514	-2.1299	0.1062	-20.065	0	0	RP11-101E13.5
583.949	-3.2605	0.0849	-38.4141	0	0	GLRX2	GLRX2	glutaredoxin 2 [Source:HGNC Symbol;Acc:HGNC:16065]	glutaredoxin 2
3143.82	-3.3226	0.1224	-27.1361	0	0	CDC73	CDC73	cell division cycle 73 [Source:HGNC Symbol;Acc:HGNC:16783]	cell division cycle 73
14329.6	-3.538	0.1589	-22.2598	0	0	ASPM	ASPM	asp (abnormal spindle) homolog, microcephaly associated (Drosophila) [Source:HGNC Symbol;Acc:HGNC:19048]	asp (abnormal spindle) homolog - microcephaly associated (Drosophila)
19.8643	-1.3438	0.1947	-6.9003	0	0	RP11-32D17.4
737.872	-2.7286	0.1321	-20.6483	0	0	ZBTB41	ZBTB41	zinc finger and BTB domain containing 41 [Source:HGNC Symbol;Acc:HGNC:24819]	zinc finger and BTB domain containing 41
1487.05	-2.6692	0.1815	-14.7026	0	0	DENND1B	DENND1B	DENN/MADD domain containing 1B [Source:HGNC Symbol;Acc:HGNC:28404]	DENN/MADD domain containing 1B
46.1483	-2.3185	0.1537	-15.0887	0	0	C1orf53	C1orf53	chromosome 1 open reading frame 53 [Source:HGNC Symbol;Acc:HGNC:30003]	chromosome 1 open reading frame 53
3215.54	-3.757	0.156	-24.0885	0	0	NEK7	NEK7	NIMA-related kinase 7 [Source:HGNC Symbol;Acc:HGNC:13386]	NIMA-related kinase 7
28785.5	-4.1997	0.1148	-36.5791	0	0	PTPRC	PTPRC	protein tyrosine phosphatase, receptor type, C [Source:HGNC Symbol;Acc:HGNC:9666]	protein tyrosine phosphatase - receptor type - C
24.4666	-2.5657	0.2471	-10.3829	0	0	PEBP1P3	PEBP1P3	phosphatidylethanolamine binding protein 1 pseudogene 3 [Source:HGNC Symbol;Acc:HGNC:44345]
41.0642	-1.4139	0.1887	-7.4939	0	0	MIR181A1HG	MIR181A1HG	MIR181A1 host gene (non-protein coding) [Source:HGNC Symbol;Acc:HGNC:48659]	MIR181A1 host gene (non-protein coding)
2216.54	-3.1128	0.1139	-27.319	0	0	ZNF281	ZNF281	zinc finger protein 281 [Source:HGNC Symbol;Acc:HGNC:13075]	zinc finger protein 281
4401.33	-3.1294	0.1332	-23.4957	0	0	KIF14	KIF14	kinesin family member 14 [Source:HGNC Symbol;Acc:HGNC:19181]	kinesin family member 14
1571.89	-2.9156	0.1269	-22.9718	0	0	DDX59	DDX59	DEAD (Asp-Glu-Ala-Asp) box polypeptide 59 [Source:HGNC Symbol;Acc:HGNC:25360]	DEAD (Asp-Glu-Ala-Asp) box polypeptide 59
2731.26	-4.8406	0.4963	-9.7531	0	0	CAMSAP2	CAMSAP2	calmodulin regulated spectrin-associated protein family, member 2 [Source:HGNC Symbol;Acc:HGNC:29188]	calmodulin regulated spectrin-associated protein family - member 2
1855.05	-3.0554	0.1291	-23.6759	0	0	TMEM9	TMEM9	transmembrane protein 9 [Source:HGNC Symbol;Acc:HGNC:18823]	transmembrane protein 9
7272.07	-3.2197	0.4771	-6.7487	0	0	TNNI1	TNNI1	troponin I type 1 (skeletal, slow) [Source:HGNC Symbol;Acc:HGNC:11945]	troponin I type 1 (skeletal - slow)
3847.22	-3.4503	0.4246	-8.126	0	0	CSRP1	CSRP1	cysteine and glycine-rich protein 1 [Source:HGNC Symbol;Acc:HGNC:2469]	cysteine and glycine-rich protein 1
11565.5	-3.7026	0.125	-29.6107	0	0	IPO9	IPO9	importin 9 [Source:HGNC Symbol;Acc:HGNC:19425]	importin 9
54.1302	-3.0775	0.3096	-9.9417	0	0	SHISA4	SHISA4	shisa family member 4 [Source:HGNC Symbol;Acc:HGNC:27139]	shisa family member 4
4526.41	-3.4938	0.1045	-33.4493	0	0	TIMM17A	TIMM17A	translocase of inner mitochondrial membrane 17 homolog A (yeast) [Source:HGNC Symbol;Acc:HGNC:17315]	translocase of inner mitochondrial membrane 17 homolog A (yeast)
3253.87	-3.8043	0.4519	-8.4177	0	0	RNPEP	RNPEP	arginyl aminopeptidase (aminopeptidase B) [Source:HGNC Symbol;Acc:HGNC:10078]	arginyl aminopeptidase (aminopeptidase B)
1333.25	-2.8338	0.1243	-22.7903	0	0	ARL8A	ARL8A	ADP-ribosylation factor-like 8A [Source:HGNC Symbol;Acc:HGNC:25192]	ADP-ribosylation factor-like 8A
6231.39	-3.0836	0.2138	-14.4234	0	0	PTPN7	PTPN7	protein tyrosine phosphatase, non-receptor type 7 [Source:HGNC Symbol;Acc:HGNC:9659]	protein tyrosine phosphatase - non-receptor type 7
3821.97	-3.121	0.0939	-33.2373	0	0	UBE2T	UBE2T	ubiquitin-conjugating enzyme E2T (putative) [Source:HGNC Symbol;Acc:HGNC:25009]	ubiquitin-conjugating enzyme E2T (putative)
1668.2	-2.9891	0.1603	-18.6529	0	0	PPP1R12B	PPP1R12B	protein phosphatase 1, regulatory subunit 12B [Source:HGNC Symbol;Acc:HGNC:7619]	protein phosphatase 1 - regulatory subunit 12B
21.1527	-1.942	0.2313	-8.3969	0	0	SYT2	SYT2	synaptotagmin II [Source:HGNC Symbol;Acc:HGNC:11510]	synaptotagmin II
1088.65	-8.1	0.6832	-11.8564	0	0	KDM5B	KDM5B	lysine (K)-specific demethylase 5B [Source:HGNC Symbol;Acc:HGNC:18039]	lysine (K)-specific demethylase 5B
983.216	-2.9038	0.0409	-70.9686	0	0	RABIF	RABIF	RAB interacting factor [Source:HGNC Symbol;Acc:HGNC:9797]	RAB interacting factor
5614.99	-3.2115	0.0846	-37.972	0	0	KLHL12	KLHL12	kelch-like family member 12 [Source:HGNC Symbol;Acc:HGNC:19360]	kelch-like family member 12
34.2419	-1.3988	0.164	-8.5316	0	0	HNRNPA1P59	HNRNPA1P59	heterogeneous nuclear ribonucleoprotein A1 pseudogene 59 [Source:HGNC Symbol;Acc:HGNC:48789]
6105.01	-3.5336	0.0807	-43.8089	0	0	ADIPOR1	ADIPOR1	adiponectin receptor 1 [Source:HGNC Symbol;Acc:HGNC:24040]	adiponectin receptor 1
1111.91	-3.119	0.1113	-28.0216	0	0	CYB5R1	CYB5R1	cytochrome b5 reductase 1 [Source:HGNC Symbol;Acc:HGNC:13397]	cytochrome b5 reductase 1
3386.89	-3.2718	0.0766	-42.7125	0	0	TMEM183A	TMEM183A	transmembrane protein 183A ; transmembrane protein 183B	transmembrane protein 183A [Source:HGNC Symbol / Acc:HGNC:20173] / transmembrane protein 183A [Source:HGNC Symbol / Acc:HGNC:20173]
7127.95	-6.7126	0.5486	-12.2358	0	0	MYBPH	MYBPH	myosin binding protein H [Source:HGNC Symbol;Acc:HGNC:7552]	myosin binding protein H
265.428	-2.4692	0.3593	-6.873	0	0	CHIT1	CHIT1	chitinase 1 (chitotriosidase) [Source:HGNC Symbol;Acc:HGNC:1936]	chitinase 1 (chitotriosidase)
226.28	-2.8488	0.1732	-16.4464	0	0	LINC01353	LINC01353	long intergenic non-protein coding RNA 1353 [Source:HGNC Symbol;Acc:HGNC:50580]	long intergenic non-protein coding RNA 1353
13264	-3.9851	0.2033	-19.6055	0	0	BTG2	BTG2	BTG family, member 2 [Source:HGNC Symbol;Acc:HGNC:1131]	BTG family - member 2
14121.5	-3.7708	0.1163	-32.4241	0	0	ZC3H11A	ZC3H11A	zinc finger CCCH-type containing 11A ; zinc finger CCCH-type domain-containing-like	zinc finger CCCH-type containing 11A [Source:HGNC Symbol / Acc:HGNC:29093] / zinc finger CCCH-type containing 11A [Source:HGNC Symbol / Acc:HGNC:29093]
842.369	-2.9491	0.1343	-21.9666	0	0	ZBED6	ZBED6	zinc finger, BED-type containing 6 [Source:HGNC Symbol;Acc:HGNC:33273]	zinc finger - BED-type containing 6
6217.07	-3.4694	0.1161	-29.8946	0	0	SNRPE	SNRPE	small nuclear ribonucleoprotein polypeptide E [Source:HGNC Symbol;Acc:HGNC:11161]	small nuclear ribonucleoprotein polypeptide E
6824.45	-3.2024	0.0833	-38.4643	0	0	PPP1R15B	PPP1R15B	protein phosphatase 1, regulatory subunit 15B [Source:HGNC Symbol;Acc:HGNC:14951]	protein phosphatase 1 - regulatory subunit 15B
4561.93	-1.9502	0.2592	-7.5242	0	0	PIK3C2B	PIK3C2B	phosphatidylinositol-4-phosphate 3-kinase, catalytic subunit type 2 beta [Source:HGNC Symbol;Acc:HGNC:8972]	phosphatidylinositol-4-phosphate 3-kinase - catalytic subunit type 2 beta
4372.61	-2.8627	0.1427	-20.0577	0	0	MDM4	MDM4	MDM4, p53 regulator [Source:HGNC Symbol;Acc:HGNC:6974]	MDM4 - p53 regulator
184.637	-1.9737	0.1855	-10.6409	0	0	TMEM81	TMEM81	transmembrane protein 81 [Source:HGNC Symbol;Acc:HGNC:32349]	transmembrane protein 81
3188.13	-3.2929	0.0968	-34.0267	0	0	RBBP5	RBBP5	retinoblastoma binding protein 5 [Source:HGNC Symbol;Acc:HGNC:9888]	retinoblastoma binding protein 5
18.9638	-1.275	0.1402	-9.0965	0	0	RP11-536L3.4
943.721	-2.4044	0.1573	-15.2873	0	0	DSTYK	DSTYK	dual serine/threonine and tyrosine protein kinase [Source:HGNC Symbol;Acc:HGNC:29043]	dual serine/threonine and tyrosine protein kinase
324.628	-2.6398	0.3554	-7.4278	0	0	TMCC2	TMCC2	transmembrane and coiled-coil domain family 2 [Source:HGNC Symbol;Acc:HGNC:24239]	transmembrane and coiled-coil domain family 2
279.113	-2.5762	0.0987	-26.0882	0	0	SNRPGP10	SNRPGP10	small nuclear ribonucleoprotein polypeptide G pseudogene 10 [Source:HGNC Symbol;Acc:HGNC:39329]
126.188	-1.539	0.2248	-6.8447	0	0	MFSD4	MFSD4	major facilitator superfamily domain containing 4 [Source:HGNC Symbol;Acc:HGNC:25433]	major facilitator superfamily domain containing 4
5099.26	-3.0953	0.1469	-21.0766	0	0	ELK4	ELK4	ELK4, ETS-domain protein (SRF accessory protein 1) [Source:HGNC Symbol;Acc:HGNC:3326]	ELK4 - ETS-domain protein (SRF accessory protein 1)
26.2141	-1.395	0.1314	-10.6158	0	0	RP11-6B6.3
20713.1	-3.5008	0.1081	-32.3925	0	0	NUCKS1	NUCKS1	nuclear casein kinase and cyclin-dependent kinase substrate 1 [Source:HGNC Symbol;Acc:HGNC:29923]	nuclear casein kinase and cyclin-dependent kinase substrate 1
1685.85	-2.9671	0.2983	-9.9471	0	0	RAB29	RAB29	RAB29, member RAS oncogene family [Source:HGNC Symbol;Acc:HGNC:9789]	RAB29 - member RAS oncogene family
3644.46	-2.7822	0.2458	-11.3174	0	0	SLC41A1	SLC41A1	solute carrier family 41 (magnesium transporter), member 1 [Source:HGNC Symbol;Acc:HGNC:19429]	solute carrier family 41 (magnesium transporter) - member 1
1322.49	-2.7119	0.1025	-26.4573	0	0	FAM72A	FAM72A	family with sequence similarity 72, member A [Source:HGNC Symbol;Acc:HGNC:24044]	family with sequence similarity 72 - member A
4514.64	-3.7211	0.0965	-38.5507	0	0	SRGAP2	SRGAP2	SLIT-ROBO Rho GTPase activating protein 2 ; uncharacterized LOC102724504 ; uncharacterized LOC102724255	SLIT-ROBO Rho GTPase activating protein 2 [Source:HGNC Symbol / Acc:HGNC:19751] / SLIT-ROBO Rho GTPase activating protein 2 [Source:HGNC Symbol / Acc:HGNC:19751] / SLIT-ROBO Rho GTPase activating protein 2 [Source:HGNC Symbol / Acc:HGNC:19751]
4556.77	-3.7154	0.1862	-19.9585	0	0	IKBKE	IKBKE	inhibitor of kappa light polypeptide gene enhancer in B-cells, kinase epsilon [Source:HGNC Symbol;Acc:HGNC:14552]	inhibitor of kappa light polypeptide gene enhancer in B-cells - kinase epsilon
56.2701	-1.9832	0.1514	-13.1012	0	0	C1orf147	C1orf147	chromosome 1 open reading frame 147 [Source:HGNC Symbol;Acc:HGNC:32061]
12.0419	-1.8805	0.2303	-8.1644	0	0	RP11-534L20.5
5158.46	-3.2851	0.1254	-26.2016	0	0	RASSF5	RASSF5	Ras association (RalGDS/AF-6) domain family member 5 [Source:HGNC Symbol;Acc:HGNC:17609]	Ras association (RalGDS/AF-6) domain family member 5
6937.81	-3.4026	0.1209	-28.1428	0	0	EIF2D	EIF2D	eukaryotic translation initiation factor 2D [Source:HGNC Symbol;Acc:HGNC:6583]	eukaryotic translation initiation factor 2D
775.929	-2.4717	0.291	-8.4944	0	0	DYRK3	DYRK3	dual-specificity tyrosine-(Y)-phosphorylation regulated kinase 3 [Source:HGNC Symbol;Acc:HGNC:3094]	dual-specificity tyrosine-(Y)-phosphorylation regulated kinase 3
7156.59	-3.3472	0.1738	-19.2617	0	0	MAPKAPK2	MAPKAPK2	mitogen-activated protein kinase-activated protein kinase 2 [Source:HGNC Symbol;Acc:HGNC:6887]	mitogen-activated protein kinase-activated protein kinase 2
420.815	-2.037	0.138	-14.7642	0	0	RP11-343H5.4
1531.66	-3.1693	0.1735	-18.2657	0	0	CD55	CD55	CD55 molecule, decay accelerating factor for complement (Cromer blood group) [Source:HGNC Symbol;Acc:HGNC:2665]	CD55 molecule - decay accelerating factor for complement (Cromer blood group)
8349.36	-3.3312	0.1887	-17.6539	0	0	CD46	CD46	CD46 molecule, complement regulatory protein [Source:HGNC Symbol;Acc:HGNC:6953]	CD46 molecule - complement regulatory protein
608.51	-3.1438	0.2148	-14.6332	0	0	C1orf132	C1orf132	microRNA 29c ; microRNA 29b-2	chromosome 1 open reading frame 132 [Source:HGNC Symbol / Acc:HGNC:32018] / chromosome 1 open reading frame 132 [Source:HGNC Symbol / Acc:HGNC:32018]
410.792	-2.5109	0.1272	-19.7438	0	0	C1orf74	C1orf74	chromosome 1 open reading frame 74 [Source:HGNC Symbol;Acc:HGNC:26319]	chromosome 1 open reading frame 74
2179.18	-3.1311	0.1031	-30.3575	0	0	DIEXF	DIEXF	digestive organ expansion factor homolog (zebrafish) [Source:HGNC Symbol;Acc:HGNC:28440]	digestive organ expansion factor homolog (zebrafish)
2164.68	-3.089	0.0791	-39.0751	0	0	RCOR3	RCOR3	REST corepressor 3 [Source:HGNC Symbol;Acc:HGNC:25594]	REST corepressor 3
2066.06	-2.8215	0.2292	-12.3104	0	0	TRAF5	TRAF5	TNF receptor-associated factor 5 [Source:HGNC Symbol;Acc:HGNC:12035]	TNF receptor-associated factor 5
798.557	-3.5192	0.3239	-10.865	0	0	LINC00467	LINC00467	long intergenic non-protein coding RNA 467 [Source:HGNC Symbol;Acc:HGNC:28227]
752.058	-2.9297	0.2141	-13.6847	0	0	SLC30A1	SLC30A1	solute carrier family 30 (zinc transporter), member 1 [Source:HGNC Symbol;Acc:HGNC:11012]	solute carrier family 30 (zinc transporter) - member 1
4033.09	-3.1705	0.147	-21.5722	0	0	NEK2	NEK2	NIMA-related kinase 2 [Source:HGNC Symbol;Acc:HGNC:7745]	NIMA-related kinase 2
3934.19	-3.29	0.2226	-14.7773	0	0	LPGAT1	LPGAT1	lysophosphatidylglycerol acyltransferase 1 [Source:HGNC Symbol;Acc:HGNC:28985]	lysophosphatidylglycerol acyltransferase 1
3935	-3.3968	0.1328	-25.5758	0	0	INTS7	INTS7	integrator complex subunit 7 [Source:HGNC Symbol;Acc:HGNC:24484]	integrator complex subunit 7
6009.62	-3.2094	0.1164	-27.5647	0	0	DTL	DTL	denticleless E3 ubiquitin protein ligase homolog (Drosophila) [Source:HGNC Symbol;Acc:HGNC:30288]	denticleless E3 ubiquitin protein ligase homolog (Drosophila)
72.5949	-1.3832	0.1463	-9.4529	0	0	RPL21P28	RPL21P28	ribosomal protein L21 pseudogene 28 [Source:HGNC Symbol;Acc:HGNC:36258]
3765.46	-3.1954	0.1121	-28.5079	0	0	PPP2R5A	PPP2R5A	protein phosphatase 2, regulatory subunit B', alpha [Source:HGNC Symbol;Acc:HGNC:9309]	protein phosphatase 2 - regulatory subunit B' - alpha
1297.17	-2.6749	0.162	-16.5106	0	0	TMEM206	TMEM206	transmembrane protein 206 [Source:HGNC Symbol;Acc:HGNC:25593]	transmembrane protein 206
1407.78	-3.1003	0.2329	-13.3129	0	0	NENF	NENF	neudesin neurotrophic factor [Source:HGNC Symbol;Acc:HGNC:30384]	neudesin neurotrophic factor
44.2043	-2.5689	0.1707	-15.0456	0	0	BATF3	BATF3	basic leucine zipper transcription factor, ATF-like 3 [Source:HGNC Symbol;Acc:HGNC:28915]	basic leucine zipper transcription factor - ATF-like 3
2747.05	-3.246	0.1102	-29.458	0	0	NSL1	NSL1	NSL1, MIS12 kinetochore complex component [Source:HGNC Symbol;Acc:HGNC:24548]	NSL1 - MIS12 kinetochore complex component
1920.51	-2.8001	0.1422	-19.6873	0	0	TATDN3	TATDN3	TatD DNase domain containing 3 [Source:HGNC Symbol;Acc:HGNC:27010]	TatD DNase domain containing 3
215.776	-1.7925	0.1389	-12.9048	0	0	FLVCR1-AS1	FLVCR1-AS1	FLVCR1 antisense RNA 1 (head to head) [Source:HGNC Symbol;Acc:HGNC:39077]	FLVCR1 antisense RNA 1 (head to head)
1194.56	-3.0823	0.1412	-21.829	0	0	FLVCR1	FLVCR1	feline leukemia virus subgroup C cellular receptor 1 [Source:HGNC Symbol;Acc:HGNC:24682]	feline leukemia virus subgroup C cellular receptor 1
1883.91	-2.8956	0.1048	-27.6231	0	0	ANGEL2	ANGEL2	angel homolog 2 (Drosophila) [Source:HGNC Symbol;Acc:HGNC:30534]	angel homolog 2 (Drosophila)
1064.41	-3.361	0.1496	-22.4701	0	0	RPS6KC1	RPS6KC1	ribosomal protein S6 kinase, 52kDa, polypeptide 1 [Source:HGNC Symbol;Acc:HGNC:10439]	ribosomal protein S6 kinase - 52kDa - polypeptide 1
2044.45	-3.092	0.1082	-28.5654	0	0	SMYD2	SMYD2	SET and MYND domain containing 2 [Source:HGNC Symbol;Acc:HGNC:20982]	SET and MYND domain containing 2
30.827	-3.8169	0.523	-7.2985	0	0	PTPN14	PTPN14	protein tyrosine phosphatase, non-receptor type 14 [Source:HGNC Symbol;Acc:HGNC:9647]	protein tyrosine phosphatase - non-receptor type 14
30176.6	-3.6823	0.1053	-34.9688	0	0	CENPF	CENPF	centromere protein F, 350/400kDa [Source:HGNC Symbol;Acc:HGNC:1857]	centromere protein F - 350/400kDa
848.113	-3.1172	0.1281	-24.34	0	0	GPATCH2	GPATCH2	G patch domain containing 2 [Source:HGNC Symbol;Acc:HGNC:25499]	G patch domain containing 2
2324.58	-3.3367	0.1278	-26.1021	0	0	RRP15	RRP15	ribosomal RNA processing 15 homolog (S. cerevisiae) [Source:HGNC Symbol;Acc:HGNC:24255]	ribosomal RNA processing 15 homolog (S. cerevisiae)
823.326	-2.9469	0.1507	-19.5607	0	0	LYPLAL1	LYPLAL1	lysophospholipase-like 1 [Source:HGNC Symbol;Acc:HGNC:20440]	lysophospholipase-like 1
85.7854	-1.9558	0.1443	-13.5529	0	0	RIMKLBP2	RIMKLBP2	ribosomal modification protein rimK-like family member B pseudogene 2 [Source:HGNC Symbol;Acc:HGNC:39163]
28104.3	-3.9355	0.1155	-34.0705	0	0	EPRS	EPRS	glutamyl-prolyl-tRNA synthetase [Source:HGNC Symbol;Acc:HGNC:3418]	glutamyl-prolyl-tRNA synthetase
6283.43	-3.5088	0.1206	-29.089	0	0	BPNT1	BPNT1	3'(2'), 5'-bisphosphate nucleotidase 1 [Source:HGNC Symbol;Acc:HGNC:1096]	3'(2') - 5'-bisphosphate nucleotidase 1
11009.4	-3.7397	0.115	-32.5096	0	0	IARS2	IARS2	isoleucyl-tRNA synthetase 2, mitochondrial [Source:HGNC Symbol;Acc:HGNC:29685]	isoleucyl-tRNA synthetase 2 - mitochondrial
6228	-3.5497	0.1334	-26.6059	0	0	RAB3GAP2	RAB3GAP2	RAB3 GTPase activating protein subunit 2 (non-catalytic) ; aurora kinase A pseudogene 1	RAB3 GTPase activating protein subunit 2 (non-catalytic) [Source:HGNC Symbol / Acc:HGNC:17168] / RAB3 GTPase activating protein subunit 2 (non-catalytic) [Source:HGNC Symbol / Acc:HGNC:17168]
410.605	-2.3426	0.1416	-16.5396	0	0	MORF4L1P1	MORF4L1P1	mortality factor 4 like 1 pseudogene 1 [Source:HGNC Symbol;Acc:HGNC:20400]
16.0744	-2.1487	0.2366	-9.0803	0	0	AURKAPS1	AURKAPS1	aurora kinase A pseudogene 1 [Source:HGNC Symbol;Acc:HGNC:18611]
50.0235	-6.6347	0.7855	-8.447	0	0	MARK1	MARK1	MAP/microtubule affinity-regulating kinase 1 [Source:HGNC Symbol;Acc:HGNC:6896]	MAP/microtubule affinity-regulating kinase 1
36.7695	-1.64	0.1446	-11.3407	0	0	RP11-378J18.9			uncharacterized LOC101928976
681.549	-3.0073	0.1669	-18.021	0	0	TAF1A	TAF1A	TATA box binding protein (TBP)-associated factor, RNA polymerase I, A, 48kDa [Source:HGNC Symbol;Acc:HGNC:11532]	TATA box binding protein (TBP)-associated factor - RNA polymerase I - A - 48kDa
77.6513	-2.2694	0.1554	-14.5996	0	0	TAF1A-AS1	TAF1A-AS1	TAF1A antisense RNA 1 [Source:HGNC Symbol;Acc:HGNC:40573]	TAF1A antisense RNA 1
4632.6	-3.6367	0.116	-31.3531	0	0	MIA3	MIA3	melanoma inhibitory activity family, member 3 [Source:HGNC Symbol;Acc:HGNC:24008]	melanoma inhibitory activity family - member 3
28.9105	-1.452	0.21	-6.9127	0	0	RP11-378J18.8
1923.32	-3.0591	0.1722	-17.769	0	0	AIDA	AIDA	axin interactor, dorsalization associated [Source:HGNC Symbol;Acc:HGNC:25761]	axin interactor - dorsalization associated
1684.12	-2.947	0.1228	-24.0054	0	0	BROX	BROX	BRO1 domain and CAAX motif containing [Source:HGNC Symbol;Acc:HGNC:26512]	BRO1 domain and CAAX motif containing
244.886	-2.3819	0.2116	-11.2564	0	0	RP11-452F19.3
281.422	-2.2914	0.1397	-16.402	0	0	RP11-504P24.8			uncharacterized LOC441124
51.7525	-1.7666	0.131	-13.4827	0	0	RP11-504P24.2
586.311	-2.7307	0.1907	-14.3222	0	0	SEPT7P9		septin-7-like ; uncharacterized LOC100287497 ; septin 7 pseudogene 9	septin 7 pseudogene 9 [Source:EntrezGene / Acc:285961] / septin 7 pseudogene 9 [Source:EntrezGene / Acc:285961] / septin 7 pseudogene 9 [Source:EntrezGene / Acc:285961]
44.55	-1.8394	0.2138	-8.6025	0	0	RP11-504P24.9
1978.82	-3.1597	0.1092	-28.9416	0	0	FBXO28	FBXO28	F-box protein 28 [Source:HGNC Symbol;Acc:HGNC:29046]	F-box protein 28
3247.77	-3.3958	0.1619	-20.9746	0	0	DEGS1	DEGS1	delta(4)-desaturase, sphingolipid 1 [Source:HGNC Symbol;Acc:HGNC:13709]	delta(4)-desaturase - sphingolipid 1
2711.25	-3.234	0.0899	-35.967	0	0	NVL	NVL	nuclear VCP-like [Source:HGNC Symbol;Acc:HGNC:8070]	nuclear VCP-like
886.666	-2.8418	0.0963	-29.5178	0	0	CNIH4	CNIH4	cornichon family AMPA receptor auxiliary protein 4 [Source:HGNC Symbol;Acc:HGNC:25013]	cornichon family AMPA receptor auxiliary protein 4
9265.94	-3.5738	0.0957	-37.3418	0	0	WDR26	WDR26	WD repeat domain 26 [Source:HGNC Symbol;Acc:HGNC:21208]	WD repeat domain 26
33.6563	-1.4645	0.1578	-9.2804	0	0	CNIH3	CNIH3	cornichon family AMPA receptor auxiliary protein 3 [Source:HGNC Symbol;Acc:HGNC:26802]	cornichon family AMPA receptor auxiliary protein 3
17772.8	-3.488	0.1283	-27.1949	0	0	LBR	LBR	lamin B receptor [Source:HGNC Symbol;Acc:HGNC:6518]	lamin B receptor
6949.39	-3.2934	0.1394	-23.6251	0	0	SRP9	SRP9	signal recognition particle 9kDa [Source:HGNC Symbol;Acc:HGNC:11304]	signal recognition particle 9kDa
1678.3	-2.3414	0.249	-9.4025	0	0	TMEM63A	TMEM63A	transmembrane protein 63A [Source:HGNC Symbol;Acc:HGNC:29118]	transmembrane protein 63A
3859.82	-3.064	0.0825	-37.1514	0	0	PYCR2	PYCR2	pyrroline-5-carboxylate reductase family, member 2 ; microRNA 6741	pyrroline-5-carboxylate reductase family - member 2 [Source:HGNC Symbol / Acc:HGNC:30262] / pyrroline-5-carboxylate reductase family - member 2 [Source:HGNC Symbol / Acc:HGNC:30262]
2424.53	-2.8965	0.117	-24.759	0	0	SDE2	SDE2	SDE2 telomere maintenance homolog (S. pombe) [Source:HGNC Symbol;Acc:HGNC:26643]	SDE2 telomere maintenance homolog (S. pombe)
1502.66	-2.7621	0.1342	-20.5782	0	0	H3F3A	H3F3A	H3 histone, family 3B (H3.3B) ; H3 histone, family 3A	H3 histone - family 3A [Source:HGNC Symbol / Acc:HGNC:4764] / H3 histone - family 3A [Source:HGNC Symbol / Acc:HGNC:4764]
2826.42	-3.0334	0.0953	-31.8439	0	0	ACBD3	ACBD3	acyl-CoA binding domain containing 3 [Source:HGNC Symbol;Acc:HGNC:15453]	acyl-CoA binding domain containing 3
338.577	-3.1566	0.3976	-7.9402	0	0	MIXL1	MIXL1	Mix paired-like homeobox [Source:HGNC Symbol;Acc:HGNC:13363]	Mix paired-like homeobox
1643.66	-2.8839	0.103	-27.998	0	0	LIN9	LIN9	lin-9 DREAM MuvB core complex component [Source:HGNC Symbol;Acc:HGNC:30830]	lin-9 DREAM MuvB core complex component
82959.7	-4.4332	0.0792	-55.9827	0	0	PARP1	PARP1	poly (ADP-ribose) polymerase 1 [Source:HGNC Symbol;Acc:HGNC:270]	poly (ADP-ribose) polymerase 1
55.4137	-3.7631	0.4347	-8.6572	0	0	C1orf95	C1orf95	chromosome 1 open reading frame 95 [Source:HGNC Symbol;Acc:HGNC:30491]	chromosome 1 open reading frame 95
11169.8	-4.2112	0.1767	-23.8333	0	0	ITPKB	ITPKB	inositol-trisphosphate 3-kinase B [Source:HGNC Symbol;Acc:HGNC:6179]	inositol-trisphosphate 3-kinase B
42.846	-1.6163	0.164	-9.8576	0	0	ITPKB-IT1	ITPKB-IT1	ITPKB intronic transcript 1 (non-protein coding) [Source:HGNC Symbol;Acc:HGNC:41349]	ITPKB intronic transcript 1 (non-protein coding)
3810.83	-3.2047	0.1359	-23.5731	0	0	ADCK3	ADCK3	aarF domain containing kinase 3 [Source:HGNC Symbol;Acc:HGNC:16812]	aarF domain containing kinase 3
891.339	-2.3905	0.1285	-18.6089	0	0	ZNF678	ZNF678	zinc finger protein 678 [Source:HGNC Symbol;Acc:HGNC:28652]	zinc finger protein 678
3234.27	-3.7783	0.2135	-17.6974	0	0	SNAP47	SNAP47	synaptosomal-associated protein, 47kDa ; uncharacterized LOC100130093	synaptosomal-associated protein - 47kDa [Source:HGNC Symbol / Acc:HGNC:30669] / synaptosomal-associated protein - 47kDa [Source:HGNC Symbol / Acc:HGNC:30669]
652.614	-3.4724	0.1462	-23.7451	0	0	JMJD4	JMJD4	jumonji domain containing 4 [Source:HGNC Symbol;Acc:HGNC:25724]	jumonji domain containing 4
67.2503	-7.6053	1.0598	-7.1759	0	0	WNT9A	WNT9A	wingless-type MMTV integration site family, member 9A [Source:HGNC Symbol;Acc:HGNC:12778]	wingless-type MMTV integration site family - member 9A
21461.3	-4.0134	0.0797	-50.3841	0	0	ARF1	ARF1	ADP-ribosylation factor 1 ; microRNA 3620	ADP-ribosylation factor 1 [Source:HGNC Symbol / Acc:HGNC:652] / ADP-ribosylation factor 1 [Source:HGNC Symbol / Acc:HGNC:652]
1558.1	-3.0559	0.0895	-34.1409	0	0	C1orf35	C1orf35	chromosome 1 open reading frame 35 [Source:HGNC Symbol;Acc:HGNC:19032]	chromosome 1 open reading frame 35
1468.83	-3.202	0.0482	-66.3978	0	0	MRPL55	MRPL55	mitochondrial ribosomal protein L55 [Source:HGNC Symbol;Acc:HGNC:16686]	mitochondrial ribosomal protein L55
97.3884	-3.8138	0.4713	-8.0921	0	0	FAM96AP2	FAM96AP2	family with sequence similarity 96, member A pseudogene 2 [Source:HGNC Symbol;Acc:HGNC:43862]
5607.96	-3.1084	0.1142	-27.2216	0	0	GUK1	GUK1	guanylate kinase 1 [Source:HGNC Symbol;Acc:HGNC:4693]	guanylate kinase 1
24.7614	-1.3373	0.1678	-7.9717	0	0	IBA57-AS1	IBA57-AS1	IBA57 antisense RNA 1 (head to head) [Source:HGNC Symbol;Acc:HGNC:32062]	IBA57 antisense RNA 1 (head to head)
953.885	-2.5257	0.1859	-13.5875	0	0	IBA57	IBA57	IBA57, iron-sulfur cluster assembly homolog (S. cerevisiae) [Source:HGNC Symbol;Acc:HGNC:27302]	IBA57 - iron-sulfur cluster assembly homolog (S. cerevisiae)
2071.78	-3.0751	0.0841	-36.5706	0	0	TRIM11	TRIM11	tripartite motif containing 11 [Source:HGNC Symbol;Acc:HGNC:16281]	tripartite motif containing 11
16.3845	-1.5283	0.2126	-7.187	0	0	RP11-245P10.4
37.5411	-1.6248	0.2025	-8.0232	0	0	TRIM17	TRIM17	tripartite motif containing 17 [Source:HGNC Symbol;Acc:HGNC:13430]	tripartite motif containing 17
13617.4	-3.2161	0.1166	-27.5846	0	0	RNF187	RNF187	ring finger protein 187 [Source:HGNC Symbol;Acc:HGNC:27146]	ring finger protein 187
10.2644	-1.8488	0.2158	-8.5688	0	0	ACTA1	ACTA1	actin, alpha 1, skeletal muscle [Source:HGNC Symbol;Acc:HGNC:129]	actin - alpha 1 - skeletal muscle
6228.67	-3.4018	0.0749	-45.4163	0	0	NUP133	NUP133	nucleoporin 133kDa [Source:HGNC Symbol;Acc:HGNC:18016]	nucleoporin 133kDa
2006.65	-3.2808	0.0571	-57.4096	0	0	ABCB10	ABCB10	ATP-binding cassette, sub-family B (MDR/TAP), member 10 [Source:HGNC Symbol;Acc:HGNC:41]	ATP-binding cassette - sub-family B (MDR/TAP) - member 10
3307.8	-3.3529	0.0933	-35.9414	0	0	TAF5L	TAF5L	TAF5-like RNA polymerase II, p300/CBP-associated factor (PCAF)-associated factor, 65kDa [Source:HGNC Symbol;Acc:HGNC:17304]	TAF5-like RNA polymerase II - p300/CBP-associated factor (PCAF)-associated factor - 65kDa
3646.73	-3.4496	0.1372	-25.147	0	0	URB2	URB2	URB2 ribosome biogenesis 2 homolog (S. cerevisiae) [Source:HGNC Symbol;Acc:HGNC:28967]	URB2 ribosome biogenesis 2 homolog (S. cerevisiae)
6514.17	-3.6424	0.3468	-10.5027	0	0	GALNT2	GALNT2	polypeptide N-acetylgalactosaminyltransferase 2 [Source:HGNC Symbol;Acc:HGNC:4124]	polypeptide N-acetylgalactosaminyltransferase 2
3611.56	-3.3872	0.0901	-37.5922	0	0	COG2	COG2	component of oligomeric golgi complex 2 [Source:HGNC Symbol;Acc:HGNC:6546]	component of oligomeric golgi complex 2
596.907	-2.9462	0.3071	-9.5949	0	0	C1orf198	C1orf198	chromosome 1 open reading frame 198 [Source:HGNC Symbol;Acc:HGNC:25900]	chromosome 1 open reading frame 198
1824.2	-3.202	0.1419	-22.5645	0	0	TTC13	TTC13	tetratricopeptide repeat domain 13 [Source:HGNC Symbol;Acc:HGNC:26204]	tetratricopeptide repeat domain 13
1313.5	-3.2921	0.1391	-23.6656	0	0	ARV1	ARV1	ARV1 homolog (S. cerevisiae) [Source:HGNC Symbol;Acc:HGNC:29561]	ARV1 homolog (S. cerevisiae)
1572.7	-2.9848	0.1107	-26.9629	0	0	C1orf131	C1orf131	chromosome 1 open reading frame 131 [Source:HGNC Symbol;Acc:HGNC:25332]	chromosome 1 open reading frame 131
6347.29	-3.5198	0.1068	-32.9479	0	0	GNPAT	GNPAT	glyceronephosphate O-acyltransferase [Source:HGNC Symbol;Acc:HGNC:4416]	glyceronephosphate O-acyltransferase
1133.41	-2.7927	0.0802	-34.8122	0	0	EXOC8	EXOC8	exocyst complex component 8 [Source:HGNC Symbol;Acc:HGNC:24659]	exocyst complex component 8
1051.96	-2.8933	0.0993	-29.1468	0	0	SPRTN	SPRTN	SprT-like N-terminal domain [Source:HGNC Symbol;Acc:HGNC:25356]	SprT-like N-terminal domain
2935.04	-3.2471	0.1718	-18.9003	0	0	EGLN1	EGLN1	egl-9 family hypoxia-inducible factor 1 [Source:HGNC Symbol;Acc:HGNC:1232]	egl-9 family hypoxia-inducible factor 1
302.04	-2.5626	0.2147	-11.9336	0	0	RP11-295G20.2
1555.62	-3.2238	0.1027	-31.3936	0	0	TSNAX	TSNAX	translin-associated factor X [Source:HGNC Symbol;Acc:HGNC:12380]	translin-associated factor X
2113.29	-3.052	0.1049	-29.0862	0	0	NTPCR	NTPCR	nucleoside-triphosphatase, cancer-related [Source:HGNC Symbol;Acc:HGNC:28204]	nucleoside-triphosphatase - cancer-related
1175.18	-3.7612	0.5153	-7.2984	0	0	PCNXL2	PCNXL2	pecanex-like 2 (Drosophila) [Source:HGNC Symbol;Acc:HGNC:8736]	pecanex-like 2 (Drosophila)
1010.94	-2.9841	0.4279	-6.9735	0	0	MLK4		Mitogen-activated protein kinase kinase kinase MLK4 [Source:UniProtKB/Swiss-Prot;Acc:Q5TCX8]	mixed lineage kinase 4
81.345	-1.8714	0.2593	-7.2178	0	0	RP5-827C21.4			uncharacterized LOC101927765
1184.49	-3.0188	0.1225	-24.6387	0	0	COA6	COA6	cytochrome c oxidase assembly factor 6 homolog (S. cerevisiae) [Source:HGNC Symbol;Acc:HGNC:18025]	cytochrome c oxidase assembly factor 6 homolog (S. cerevisiae)
3739.96	-3.1203	0.1122	-27.8122	0	0	TARBP1	TARBP1	TAR (HIV-1) RNA binding protein 1 [Source:HGNC Symbol;Acc:HGNC:11568]	TAR (HIV-1) RNA binding protein 1
1881.98	-2.8639	0.3202	-8.9428	0	0	IRF2BP2	IRF2BP2	interferon regulatory factor 2 binding protein 2 [Source:HGNC Symbol;Acc:HGNC:21729]	interferon regulatory factor 2 binding protein 2
17100.4	-3.6302	0.1488	-24.3911	0	0	TOMM20	TOMM20	translocase of outer mitochondrial membrane 20 homolog (yeast) [Source:HGNC Symbol;Acc:HGNC:20947]	translocase of outer mitochondrial membrane 20 homolog (yeast)
38.4092	-2.2265	0.2216	-10.0494	0	0	SNORA14B	SNORA14B	small nucleolar RNA, H/ACA box 14B [Source:HGNC Symbol;Acc:HGNC:32603]	small nucleolar RNA - H/ACA box 14B
74.0116	-2.0649	0.1143	-18.0584	0	0	RBM34	RBM34	RNA binding motif protein 34 [Source:HGNC Symbol;Acc:HGNC:28965]	RNA binding motif protein 34
3705.15	-3.2932	0.0972	-33.8818	0	0	ARID4B	ARID4B	AT rich interactive domain 4B (RBP1-like) [Source:HGNC Symbol;Acc:HGNC:15550]	AT rich interactive domain 4B (RBP1-like)
1945.92	-3.0422	0.0778	-39.1224	0	0	GGPS1	GGPS1	geranylgeranyl diphosphate synthase 1 [Source:HGNC Symbol;Acc:HGNC:4249]	geranylgeranyl diphosphate synthase 1
2347.12	-3.2543	0.1073	-30.3235	0	0	TBCE	TBCE	tubulin folding cofactor E [Source:HGNC Symbol;Acc:HGNC:11582]	tubulin folding cofactor E
1191.52	-3.0074	0.1603	-18.7652	0	0	B3GALNT2	B3GALNT2	beta-1,3-N-acetylgalactosaminyltransferase 2 [Source:HGNC Symbol;Acc:HGNC:28596]	beta-1 - 3-N-acetylgalactosaminyltransferase 2
804.307	-3.0204	0.3221	-9.3759	0	0	LYST	LYST	lysosomal trafficking regulator [Source:HGNC Symbol;Acc:HGNC:1968]	lysosomal trafficking regulator
835.166	-2.7975	0.2912	-9.6065	0	0	LGALS8	LGALS8	lectin, galactoside-binding, soluble, 8 [Source:HGNC Symbol;Acc:HGNC:6569]	lectin - galactoside-binding - soluble - 8
60.4802	-2.9733	0.2945	-10.0967	0	0	RP11-385F5.5
8158.27	-3.6733	0.1017	-36.1215	0	0	HEATR1	HEATR1	HEAT repeat containing 1 [Source:HGNC Symbol;Acc:HGNC:25517]	HEAT repeat containing 1
5251.06	-3.0556	0.0792	-38.5715	0	0	MTR	MTR	5-methyltetrahydrofolate-homocysteine methyltransferase [Source:HGNC Symbol;Acc:HGNC:7468]	5-methyltetrahydrofolate-homocysteine methyltransferase
7075.13	-3.7009	0.1335	-27.7147	0	0	FH	FH	fumarate hydratase [Source:HGNC Symbol;Acc:HGNC:3700]	fumarate hydratase
749.022	-2.04	0.2046	-9.9698	0	0	KMO	KMO	kynurenine 3-monooxygenase (kynurenine 3-hydroxylase) [Source:HGNC Symbol;Acc:HGNC:6381]	kynurenine 3-monooxygenase (kynurenine 3-hydroxylase)
1173.56	-2.7215	0.2314	-11.7626	0	0	CHML	CHML	choroideremia-like (Rab escort protein 2) [Source:HGNC Symbol;Acc:HGNC:1941]	choroideremia-like (Rab escort protein 2)
4744.25	-3.0049	0.1147	-26.1873	0	0	EXO1	EXO1	exonuclease 1 [Source:HGNC Symbol;Acc:HGNC:3511]	exonuclease 1
15.2398	-1.6705	0.2272	-7.3527	0	0	RP11-553N16.5
89.3065	-1.6578	0.1146	-14.4699	0	0	LINC01347	LINC01347	; uncharacterized LOC102723986 ; uncharacterized LOC101930567 ; uncharacterized LOC101929540 ; protein GVQW1-like ; uncharacterized LOC100996442	long intergenic non-protein coding RNA 1347 [Source:HGNC Symbol / Acc:HGNC:50566] / long intergenic non-protein coding RNA 1347 [Source:HGNC Symbol / Acc:HGNC:50566] / long intergenic non-protein coding RNA 1347 [Source:HGNC Symbol / Acc:HGNC:50566] / long intergenic non-protein coding RNA 1347 [Source:HGNC Symbol / Acc:HGNC:50566] / long intergenic non-protein coding RNA 1347 [Source:HGNC Symbol…
3413.74	-3.2579	0.1562	-20.851	0	0	CEP170	CEP170	centrosomal protein 170kDa ; centrosomal protein of 170 kDa-like	centrosomal protein 170kDa [Source:HGNC Symbol / Acc:HGNC:28920] / centrosomal protein 170kDa [Source:HGNC Symbol / Acc:HGNC:28920]
1137.84	-2.7218	0.1228	-22.1598	0	0	SDCCAG8	SDCCAG8	serologically defined colon cancer antigen 8 [Source:HGNC Symbol;Acc:HGNC:10671]	serologically defined colon cancer antigen 8
1280.47	-2.3462	0.1217	-19.2721	0	0	ZBTB18	ZBTB18	zinc finger and BTB domain containing 18 [Source:HGNC Symbol;Acc:HGNC:13030]	zinc finger and BTB domain containing 18
9.4157	-2.1224	0.3083	-6.885	0	0	C1orf100	C1orf100	chromosome 1 open reading frame 100 [Source:HGNC Symbol;Acc:HGNC:30435]	chromosome 1 open reading frame 100
7.3141	-1.94	0.2719	-7.1341	0	0	TGIF2P1	TGIF2P1	TGFB-induced factor homeobox 2 pseudogene 1 [Source:HGNC Symbol;Acc:HGNC:33317]
4023.69	-3.2645	0.1258	-25.9394	0	0	ADSS	ADSS	adenylosuccinate synthase [Source:HGNC Symbol;Acc:HGNC:292]	adenylosuccinate synthase
41.4211	-1.8566	0.142	-13.0711	0	0	C1orf101	C1orf101	chromosome 1 open reading frame 101 [Source:HGNC Symbol;Acc:HGNC:28491]	chromosome 1 open reading frame 101
6208.85	-2.9486	0.1334	-22.0983	0	0	DESI2	DESI2	desumoylating isopeptidase 2 [Source:HGNC Symbol;Acc:HGNC:24264]	desumoylating isopeptidase 2
134.695	-1.9098	0.1187	-16.0839	0	0	COX20	COX20	COX20 cytochrome C oxidase assembly factor ; uncharacterized LOC102725494	COX20 cytochrome C oxidase assembly factor [Source:HGNC Symbol / Acc:HGNC:26970] / COX20 cytochrome C oxidase assembly factor [Source:HGNC Symbol / Acc:HGNC:26970]
200.36	-2.1415	0.1493	-14.3442	0	0	HNRNPU-AS1	HNRNPU-AS1	HNRNPU antisense RNA 1 ; uncharacterized LOC102725494	HNRNPU antisense RNA 1 [Source:HGNC Symbol / Acc:HGNC:27651] / HNRNPU antisense RNA 1 [Source:HGNC Symbol / Acc:HGNC:27651]
34.9951	-1.4009	0.167	-8.3892	0	0	RP11-11N7.5
47610.7	-4.1951	0.0985	-42.6103	0	0	HNRNPU	HNRNPU	heterogeneous nuclear ribonucleoprotein U (scaffold attachment factor A) [Source:HGNC Symbol;Acc:HGNC:5048]	heterogeneous nuclear ribonucleoprotein U (scaffold attachment factor A)
2178.68	-3.3585	0.0962	-34.9198	0	0	SMYD3	SMYD3	SET and MYND domain containing 3 [Source:HGNC Symbol;Acc:HGNC:15513]	SET and MYND domain containing 3
2482.87	-3.406	0.1134	-30.0409	0	0	TFB2M	TFB2M	transcription factor B2, mitochondrial [Source:HGNC Symbol;Acc:HGNC:18559]	transcription factor B2 - mitochondrial
3109.45	-3.1082	0.0599	-51.914	0	0	CNST	CNST	consortin, connexin sorting protein [Source:HGNC Symbol;Acc:HGNC:26486]	consortin - connexin sorting protein
20.5607	-1.4538	0.2037	-7.1357	0	0	RP11-452J6.2
29.9252	-2.1225	0.2205	-9.6255	0	0	RP11-439E19.9
2954.25	-3.3791	0.4752	-7.1104	0	0	SCCPDH	SCCPDH	saccharopine dehydrogenase (putative) [Source:HGNC Symbol;Acc:HGNC:24275]	saccharopine dehydrogenase (putative)
7863.67	-3.6675	0.1367	-26.8382	0	0	AHCTF1	AHCTF1	AT hook containing transcription factor 1 [Source:HGNC Symbol;Acc:HGNC:24618]	AT hook containing transcription factor 1
443.681	-2.496	0.1045	-23.8884	0	0	ZNF670	ZNF670	zinc finger protein 670 [Source:HGNC Symbol;Acc:HGNC:28167]	zinc finger protein 670
787.133	-2.6391	0.0772	-34.1675	0	0	ZNF669	ZNF669	zinc finger protein 669 [Source:HGNC Symbol;Acc:HGNC:25736]	zinc finger protein 669
619.456	-2.7257	0.1169	-23.3077	0	0	ZNF124	ZNF124	zinc finger protein 124 [Source:HGNC Symbol;Acc:HGNC:12907]	zinc finger protein 124
151.428	-1.7963	0.1133	-15.8515	0	0	RP11-488L18.10
2671.93	-2.9951	0.1074	-27.8782	0	0	MIR3916	MIR3916	microRNA 3916 [Source:HGNC Symbol;Acc:HGNC:38912]	microRNA 3916
18.6789	-1.4753	0.1933	-7.6315	0	0	RNA5SP82	RNA5SP82	RNA, 5S ribosomal pseudogene 82 [Source:HGNC Symbol;Acc:HGNC:42859]
4566.67	-3.3719	0.1587	-21.2491	0	0	ZNF496	ZNF496	zinc finger protein 496 [Source:HGNC Symbol;Acc:HGNC:23713]	zinc finger protein 496
2569.76	-3.3287	0.1121	-29.6985	0	0	SH3BP5L	SH3BP5L	SH3-binding domain protein 5-like [Source:HGNC Symbol;Acc:HGNC:29360]	SH3-binding domain protein 5-like
1995.19	-2.905	0.0719	-40.4274	0	0	ZNF672	ZNF672	zinc finger protein 672 [Source:HGNC Symbol;Acc:HGNC:26179]	zinc finger protein 672
3172.99	-3.0713	0.0827	-37.1383	0	0	ZNF692	ZNF692	zinc finger protein 692 [Source:HGNC Symbol;Acc:HGNC:26049]	zinc finger protein 692
445.602	-2.599	0.1049	-24.7831	0	0	PGBD2	PGBD2	piggyBac transposable element derived 2 [Source:HGNC Symbol;Acc:HGNC:19399]	piggyBac transposable element derived 2
861.061	-2.9407	0.258	-11.3998	0	0	SH3YL1	SH3YL1	SH3 and SYLF domain containing 1 [Source:HGNC Symbol;Acc:HGNC:29546]	SH3 and SYLF domain containing 1
8022.15	-3.5223	0.0781	-45.0768	0	0	ACP1	ACP1	acid phosphatase 1, soluble [Source:HGNC Symbol;Acc:HGNC:122]	acid phosphatase 1 - soluble
2082.75	-3.1789	0.1805	-17.6098	0	0	TMEM18	TMEM18	transmembrane protein 18 [Source:HGNC Symbol;Acc:HGNC:25257]	transmembrane protein 18
3021.96	-3.3802	0.0845	-39.9976	0	0	TSSC1	TSSC1	tumor suppressing subtransferable candidate 1 [Source:HGNC Symbol;Acc:HGNC:12383]	tumor suppressing subtransferable candidate 1
2584.01	-3.2655	0.0263	-124.271	0	0	TRAPPC12	TRAPPC12	trafficking protein particle complex 12 [Source:HGNC Symbol;Acc:HGNC:24284]	trafficking protein particle complex 12
42.7985	-1.5059	0.1806	-8.3403	0	0	TRAPPC12-AS1	TRAPPC12-AS1	TRAPPC12 antisense RNA 1 [Source:HGNC Symbol;Acc:HGNC:41046]
4202.43	-3.5	0.2396	-14.6055	0	0	ADI1	ADI1	acireductone dioxygenase 1 [Source:HGNC Symbol;Acc:HGNC:30576]	acireductone dioxygenase 1
23.4756	-1.6735	0.1676	-9.9834	0	0	AC142528.1
2654.07	-3.1926	0.0833	-38.3448	0	0	RNASEH1	RNASEH1	ribonuclease H1 [Source:HGNC Symbol;Acc:HGNC:18466]	ribonuclease H1
664.682	-2.3962	0.1038	-23.0758	0	0	RNASEH1-AS1	RNASEH1-AS1	RNASEH1 antisense RNA 1 [Source:HGNC Symbol;Acc:HGNC:49289]	RNASEH1 antisense RNA 1
73569.6	-4.0274	0.0828	-48.647	0	0	RPS7	RPS7	ribosomal protein S7 ; uncharacterized LOC102724038	ribosomal protein S7 [Source:HGNC Symbol / Acc:HGNC:10440] / ribosomal protein S7 [Source:HGNC Symbol / Acc:HGNC:10440]
322.885	8.2171	1.0815	7.598	0	0	SOX11	SOX11	SRY (sex determining region Y)-box 11 [Source:HGNC Symbol;Acc:HGNC:11191]	SRY (sex determining region Y)-box 11
697.221	-4.4321	0.5353	-8.2791	0	0	CMPK2	CMPK2	cytidine monophosphate (UMP-CMP) kinase 2, mitochondrial [Source:HGNC Symbol;Acc:HGNC:27015]	cytidine monophosphate (UMP-CMP) kinase 2 - mitochondrial
5009.77	-3.155	0.1758	-17.9483	0	0	KIDINS220	KIDINS220	kinase D-interacting substrate, 220kDa [Source:HGNC Symbol;Acc:HGNC:29508]	kinase D-interacting substrate - 220kDa
4170.6	-3.393	0.1019	-33.2911	0	0	ITGB1BP1	ITGB1BP1	integrin beta 1 binding protein 1 [Source:HGNC Symbol;Acc:HGNC:23927]	integrin beta 1 binding protein 1
8014.28	-3.5813	0.1063	-33.6917	0	0	CPSF3	CPSF3	cleavage and polyadenylation specific factor 3, 73kDa [Source:HGNC Symbol;Acc:HGNC:2326]	cleavage and polyadenylation specific factor 3 - 73kDa
1868.09	-3.0026	0.2197	-13.6662	0	0	IAH1	IAH1	uncharacterized LOC102723386 ; isoamyl acetate-hydrolyzing esterase 1 homolog (S. cerevisiae)	isoamyl acetate-hydrolyzing esterase 1 homolog (S. cerevisiae) [Source:HGNC Symbol / Acc:HGNC:27696] / isoamyl acetate-hydrolyzing esterase 1 homolog (S. cerevisiae) [Source:HGNC Symbol / Acc:HGNC:27696]
3381.06	-2.9444	0.0937	-31.4246	0	0	ADAM17	ADAM17	ADAM metallopeptidase domain 17 [Source:HGNC Symbol;Acc:HGNC:195]	ADAM metallopeptidase domain 17
22.2888	-1.3924	0.1805	-7.7159	0	0	RP11-400L8.2
31.942	-1.3468	0.18	-7.4837	0	0	RP11-214N9.1
17678.2	-3.9637	0.1064	-37.2525	0	0	YWHAQ	YWHAQ	tyrosine 3-monooxygenase/tryptophan 5-monooxygenase activation protein, theta [Source:HGNC Symbol;Acc:HGNC:12854]	tyrosine 3-monooxygenase/tryptophan 5-monooxygenase activation protein - theta
1467.72	-3.3661	0.1216	-27.6825	0	0	TAF1B	TAF1B	TATA box binding protein (TBP)-associated factor, RNA polymerase I, B, 63kDa [Source:HGNC Symbol;Acc:HGNC:11533]	TATA box binding protein (TBP)-associated factor - RNA polymerase I - B - 63kDa
168.197	-2.5831	0.1721	-15.006	0	0	RP11-95D17.1
23.3052	-4.6076	0.534	-8.6284	0	0	CYS1	CYS1	cystin 1 [Source:HGNC Symbol;Acc:HGNC:18525]	cystin 1
29.5675	-1.651	0.1857	-8.892	0	0	RP11-254F7.4
17806.7	-3.6822	0.1004	-36.6788	0	0	RRM2	RRM2	ribonucleotide reductase M2 [Source:HGNC Symbol;Acc:HGNC:10452]	ribonucleotide reductase M2
1121.63	-2.8453	0.3073	-9.2593	0	0	HPCAL1	HPCAL1	hippocalcin-like 1 [Source:HGNC Symbol;Acc:HGNC:5145]	hippocalcin-like 1
42814	-4.0777	0.1614	-25.2599	0	0	ODC1	ODC1	ornithine decarboxylase 1 [Source:HGNC Symbol;Acc:HGNC:8109]	ornithine decarboxylase 1
2600.98	-3.2082	0.1215	-26.4117	0	0	NOL10	NOL10	nucleolar protein 10 [Source:HGNC Symbol;Acc:HGNC:25862]	nucleolar protein 10
27.7267	-1.9598	0.1646	-11.9095	0	0	RN7SL832P	RN7SL832P	RNA, 7SL, cytoplasmic 832, pseudogene [Source:HGNC Symbol;Acc:HGNC:46848]
173.657	-2.3069	0.2501	-9.2247	0	0	ATP6V1C2	ATP6V1C2	ATPase, H+ transporting, lysosomal 42kDa, V1 subunit C2 [Source:HGNC Symbol;Acc:HGNC:18264]	ATPase - H+ transporting - lysosomal 42kDa - V1 subunit C2
11671.1	-3.9605	0.1534	-25.8116	0	0	PDIA6	PDIA6	protein disulfide isomerase family A, member 6 [Source:HGNC Symbol;Acc:HGNC:30168]	protein disulfide isomerase family A - member 6
3278.4	-3.1126	0.0913	-34.1005	0	0	ROCK2	ROCK2	Rho-associated, coiled-coil containing protein kinase 2 [Source:HGNC Symbol;Acc:HGNC:10252]	Rho-associated - coiled-coil containing protein kinase 2
1145.65	-3.0202	0.1426	-21.1803	0	0	E2F6	E2F6	E2F transcription factor 6 [Source:HGNC Symbol;Acc:HGNC:3120]	E2F transcription factor 6
687.956	-3.7509	0.319	-11.7576	0	0	GREB1	GREB1	growth regulation by estrogen in breast cancer 1 [Source:HGNC Symbol;Acc:HGNC:24885]	growth regulation by estrogen in breast cancer 1
6381.86	-3.2986	0.3386	-9.7432	0	0	LPIN1	LPIN1	lipin 1 [Source:HGNC Symbol;Acc:HGNC:13345]	lipin 1
169.719	-3.4877	0.5188	-6.7227	0	0	AC096559.1			uncharacterized LOC100506457
7046.93	-2.9641	0.2453	-12.0833	0	0	TRIB2	TRIB2	tribbles pseudokinase 2 [Source:HGNC Symbol;Acc:HGNC:30809]	tribbles pseudokinase 2
3633.64	-3.2163	0.1783	-18.0337	0	0	NBAS	NBAS	neuroblastoma amplified sequence [Source:HGNC Symbol;Acc:HGNC:15625]	neuroblastoma amplified sequence
11985.7	-3.8553	0.146	-26.4106	0	0	DDX1	DDX1	DEAD (Asp-Glu-Ala-Asp) box helicase 1 [Source:HGNC Symbol;Acc:HGNC:2734]	DEAD (Asp-Glu-Ala-Asp) box helicase 1
7539.2	-3.4534	0.1244	-27.7537	0	0	SMC6	SMC6	structural maintenance of chromosomes 6 [Source:HGNC Symbol;Acc:HGNC:20466]	structural maintenance of chromosomes 6
6286.45	-3.6752	0.1333	-27.5621	0	0	GEN1	GEN1	GEN1 Holliday junction 5' flap endonuclease [Source:HGNC Symbol;Acc:HGNC:26881]	GEN1 Holliday junction 5' flap endonuclease
600.256	-2.6806	0.1196	-22.4162	0	0	RDH14	RDH14	retinol dehydrogenase 14 (all-trans/9-cis/11-cis) [Source:HGNC Symbol;Acc:HGNC:19979]	retinol dehydrogenase 14 (all-trans/9-cis/11-cis)
633.641	-2.8533	0.1299	-21.9608	0	0	TTC32	TTC32	tetratricopeptide repeat domain 32 [Source:HGNC Symbol;Acc:HGNC:32954]	tetratricopeptide repeat domain 32
11.454	-2.0051	0.2359	-8.5012	0	0	RP11-79O8.1
1242.95	-3.5854	0.4668	-7.6805	0	0	WDR35	WDR35	WD repeat domain 35 [Source:HGNC Symbol;Acc:HGNC:29250]	WD repeat domain 35
1906.3	-3.2044	0.1052	-30.4541	0	0	LAPTM4A	LAPTM4A	lysosomal protein transmembrane 4 alpha [Source:HGNC Symbol;Acc:HGNC:6924]	lysosomal protein transmembrane 4 alpha
17.2559	-2.2749	0.2269	-10.0247	0	0	AC007041.2
11878	-3.5363	0.0817	-43.2687	0	0	PUM2	PUM2	pumilio RNA-binding family member 2 [Source:HGNC Symbol;Acc:HGNC:14958]	pumilio RNA-binding family member 2
14.9277	-1.8446	0.1663	-11.0928	0	0	AC012065.1
767.445	-2.2529	0.1406	-16.0204	0	0	HS1BP3	HS1BP3	HCLS1 binding protein 3 [Source:HGNC Symbol;Acc:HGNC:24979]	HCLS1 binding protein 3
12.7036	-4.5194	0.6314	-7.1572	0	0	GDF7	GDF7	growth differentiation factor 7 [Source:HGNC Symbol;Acc:HGNC:4222]	growth differentiation factor 7
13.8839	-1.8539	0.2445	-7.5835	0	0	AC012065.7
3071.88	-3.4541	0.1054	-32.7614	0	0	C2orf43	C2orf43	chromosome 2 open reading frame 43 [Source:HGNC Symbol;Acc:HGNC:26145]	chromosome 2 open reading frame 43
1775.61	-2.9251	0.1375	-21.2689	0	0	ATAD2B	ATAD2B	ATPase family, AAA domain containing 2B ; uncharacterized LOC102725056 ; uncharacterized LOC102724718 ; uncharacterized LOC102724277	ATPase family - AAA domain containing 2B [Source:HGNC Symbol / Acc:HGNC:29230] / ATPase family - AAA domain containing 2B [Source:HGNC Symbol / Acc:HGNC:29230] / ATPase family - AAA domain containing 2B [Source:HGNC Symbol / Acc:HGNC:29230] / ATPase family - AAA domain containing 2B [Source:HGNC Symbol / Acc:HGNC:29230]
1985.08	-3.0014	0.1098	-27.328	0	0	UBXN2A	UBXN2A	UBX domain protein 2A ; uncharacterized LOC102723962	UBX domain protein 2A [Source:HGNC Symbol / Acc:HGNC:27265] / UBX domain protein 2A [Source:HGNC Symbol / Acc:HGNC:27265]
13.0816	-1.2238	0.1688	-7.2518	0	0	MFSD2B	MFSD2B	major facilitator superfamily domain containing 2B [Source:HGNC Symbol;Acc:HGNC:37207]	major facilitator superfamily domain containing 2B
2340.49	-3.1722	0.1295	-24.4976	0	0	C2orf44	C2orf44	chromosome 2 open reading frame 44 [Source:HGNC Symbol;Acc:HGNC:26157]	chromosome 2 open reading frame 44
14.9896	-2.8886	0.3535	-8.172	0	0	FKBP1B	FKBP1B	FK506 binding protein 1B, 12.6 kDa [Source:HGNC Symbol;Acc:HGNC:3712]	FK506 binding protein 1B - 12.6 kDa
5783.54	-3.4981	0.1041	-33.5958	0	0	SF3B6	SF3B6	splicing factor 3b, subunit 6, 14kDa [Source:HGNC Symbol;Acc:HGNC:30096]	splicing factor 3b - subunit 6 - 14kDa
223.401	-2.1939	0.1763	-12.4411	0	0	FAM228B	FAM228B	family with sequence similarity 228, member B [Source:HGNC Symbol;Acc:HGNC:24736]	family with sequence similarity 228 - member B
286.015	-3.0311	0.1977	-15.3306	0	0	TP53I3	TP53I3	tumor protein p53 inducible protein 3 [Source:HGNC Symbol;Acc:HGNC:19373]	tumor protein p53 inducible protein 3
32.471	-1.8244	0.2602	-7.0111	0	0	PFN4	PFN4	profilin family, member 4 [Source:HGNC Symbol;Acc:HGNC:31103]	profilin family - member 4
7432.69	-3.6196	0.1728	-20.9502	0	0	ITSN2	ITSN2	intersectin 2 [Source:HGNC Symbol;Acc:HGNC:6184]	intersectin 2
4222.56	-2.8536	0.2639	-10.8139	0	0	NCOA1	NCOA1	nuclear receptor coactivator 1 [Source:HGNC Symbol;Acc:HGNC:7668]	nuclear receptor coactivator 1
694.303	-2.8247	0.2363	-11.9545	0	0	PTRHD1	PTRHD1	peptidyl-tRNA hydrolase domain containing 1 [Source:HGNC Symbol;Acc:HGNC:33782]	peptidyl-tRNA hydrolase domain containing 1
2101.31	-2.9062	0.1226	-23.7121	0	0	CENPO	CENPO	centromere protein O [Source:HGNC Symbol;Acc:HGNC:28152]	centromere protein O
5665.93	-3.6128	0.0846	-42.698	0	0	ADCY3	ADCY3	adenylate cyclase 3 [Source:HGNC Symbol;Acc:HGNC:234]	adenylate cyclase 3
201.307	-2.3294	0.1472	-15.8214	0	0	RP11-443B20.1
409.002	-2.4791	0.0864	-28.6976	0	0	DNAJC27	DNAJC27	DnaJ (Hsp40) homolog, subfamily C, member 27 [Source:HGNC Symbol;Acc:HGNC:30290]	DnaJ (Hsp40) homolog - subfamily C - member 27
21.0549	-1.5277	0.1587	-9.6279	0	0	DNAJC27-AS1	DNAJC27-AS1	DNAJC27 antisense RNA 1 [Source:HGNC Symbol;Acc:HGNC:42943]	DNAJC27 antisense RNA 1
62.2636	-7.535	0.9953	-7.5707	0	0	POMC	POMC	proopiomelanocortin [Source:HGNC Symbol;Acc:HGNC:9201]	proopiomelanocortin
513.656	-2.2845	0.1188	-19.2251	0	0	DTNB	DTNB	dystrobrevin, beta [Source:HGNC Symbol;Acc:HGNC:3058]	dystrobrevin - beta
34.5816	-2.391	0.3083	-7.7564	0	0	AC104699.1
4896.08	-3.1976	0.0842	-37.9872	0	0	ASXL2	ASXL2	additional sex combs like transcriptional regulator 2 [Source:HGNC Symbol;Acc:HGNC:23805]	additional sex combs like transcriptional regulator 2
6.8775	-3.2957	0.398	-8.2816	0	0	PTGES3P2	PTGES3P2	prostaglandin E synthase 3 (cytosolic) pseudogene 2 [Source:HGNC Symbol;Acc:HGNC:43822]
6286.53	-3.4711	0.1087	-31.9426	0	0	RAB10	RAB10	RAB10, member RAS oncogene family [Source:HGNC Symbol;Acc:HGNC:9759]	RAB10 - member RAS oncogene family
21700.5	-4.2066	0.1319	-31.886	0	0	HADHA	HADHA	hydroxyacyl-CoA dehydrogenase/3-ketoacyl-CoA thiolase/enoyl-CoA hydratase (trifunctional protein), alpha subunit [Source:HGNC Symbol;Acc:HGNC:4801]	hydroxyacyl-CoA dehydrogenase/3-ketoacyl-CoA thiolase/enoyl-CoA hydratase (trifunctional protein) - alpha subunit
5829.99	-3.5437	0.1556	-22.7771	0	0	HADHB	HADHB	hydroxyacyl-CoA dehydrogenase/3-ketoacyl-CoA thiolase/enoyl-CoA hydratase (trifunctional protein), beta subunit [Source:HGNC Symbol;Acc:HGNC:4803]	hydroxyacyl-CoA dehydrogenase/3-ketoacyl-CoA thiolase/enoyl-CoA hydratase (trifunctional protein) - beta subunit
144.402	-1.932	0.1183	-16.3347	0	0	GPR113	GPR113	G protein-coupled receptor 113 [Source:HGNC Symbol;Acc:HGNC:18989]	G protein-coupled receptor 113
5197.24	-3.5115	0.1316	-26.6892	0	0	EPT1	EPT1	ethanolaminephosphotransferase 1 (CDP-ethanolamine-specific) [Source:HGNC Symbol;Acc:HGNC:29361]	ethanolaminephosphotransferase 1 (CDP-ethanolamine-specific)
1131.52	-3.0736	0.0969	-31.7265	0	0	SLC35F6	SLC35F6	solute carrier family 35, member F6 [Source:HGNC Symbol;Acc:HGNC:26055]	solute carrier family 35 - member F6
1702.4	-2.8647	0.1204	-23.7984	0	0	CENPA	CENPA	centromere protein A [Source:HGNC Symbol;Acc:HGNC:1851]	centromere protein A
59.7657	-2.6803	0.2786	-9.6199	0	0	MAPRE3	MAPRE3	microtubule-associated protein, RP/EB family, member 3 [Source:HGNC Symbol;Acc:HGNC:6892]	microtubule-associated protein - RP/EB family - member 3
4301.66	-3.4977	0.1009	-34.674	0	0	TMEM214	TMEM214	transmembrane protein 214 [Source:HGNC Symbol;Acc:HGNC:25983]	transmembrane protein 214
3762.94	-3.2509	0.0962	-33.7859	0	0	AGBL5	AGBL5	ATP/GTP binding protein-like 5 [Source:HGNC Symbol;Acc:HGNC:26147]	ATP/GTP binding protein-like 5
11.4067	-1.5322	0.179	-8.5584	0	0	AGBL5-IT1	AGBL5-IT1	AGBL5 intronic transcript 1 (non-protein coding) [Source:HGNC Symbol;Acc:HGNC:41484]
15.2033	-1.6837	0.2127	-7.9146	0	0	RP11-195B17.1
3479.37	-3.4365	0.0807	-42.5659	0	0	OST4	OST4	oligosaccharyltransferase 4 homolog (S. cerevisiae) [Source:HGNC Symbol;Acc:HGNC:32483]	oligosaccharyltransferase 4 homolog (S. cerevisiae)
41.9765	-1.6076	0.184	-8.7387	0	0	EMILIN1	EMILIN1	elastin microfibril interfacer 1 [Source:HGNC Symbol;Acc:HGNC:19880]	elastin microfibril interfacer 1
468.466	-2.0977	0.2485	-8.4425	0	0	KHK	KHK	ketohexokinase (fructokinase) [Source:HGNC Symbol;Acc:HGNC:6315]	ketohexokinase (fructokinase)
6051.17	-3.3815	0.0872	-38.7834	0	0	PREB	PREB	prolactin regulatory element binding [Source:HGNC Symbol;Acc:HGNC:9356]	prolactin regulatory element binding
4631.3	-3.356	0.1715	-19.5688	0	0	SLC5A6	SLC5A6	solute carrier family 5 (sodium/multivitamin and iodide cotransporter), member 6 [Source:HGNC Symbol;Acc:HGNC:11041]	solute carrier family 5 (sodium/multivitamin and iodide cotransporter) - member 6
2639.25	-3.1497	0.0796	-39.5448	0	0	ATRAID	ATRAID	all-trans retinoic acid-induced differentiation factor [Source:HGNC Symbol;Acc:HGNC:24090]	all-trans retinoic acid-induced differentiation factor
25057.2	-3.8819	0.0793	-48.9554	0	0	CAD	CAD	carbamoyl-phosphate synthetase 2, aspartate transcarbamylase, and dihydroorotase [Source:HGNC Symbol;Acc:HGNC:1424]	carbamoyl-phosphate synthetase 2 - aspartate transcarbamylase - and dihydroorotase
25.1527	-2.4059	0.2839	-8.4737	0	0	SLC30A3	SLC30A3	solute carrier family 30 (zinc transporter), member 3 [Source:HGNC Symbol;Acc:HGNC:11014]	solute carrier family 30 (zinc transporter) - member 3
46.7507	-1.5209	0.1855	-8.1981	0	0	UCN	UCN	urocortin [Source:HGNC Symbol;Acc:HGNC:12516]	urocortin
3484.73	-3.2904	0.1066	-30.8757	0	0	MPV17	MPV17	MpV17 mitochondrial inner membrane protein [Source:HGNC Symbol;Acc:HGNC:7224]	MpV17 mitochondrial inner membrane protein
5828.44	-3.4875	0.1221	-28.5683	0	0	GTF3C2	GTF3C2	general transcription factor IIIC, polypeptide 2, beta 110kDa [Source:HGNC Symbol;Acc:HGNC:4665]	general transcription factor IIIC - polypeptide 2 - beta 110kDa
13.5486	-1.5338	0.2224	-6.8969	0	0	GTF3C2-AS1	GTF3C2-AS1	GTF3C2 antisense RNA 1 [Source:HGNC Symbol;Acc:HGNC:40269]	GTF3C2 antisense RNA 1
644.126	-2.7157	0.0726	-37.4163	0	0	AC074117.10			uncharacterized LOC102723931
2622.66	-3.3453	0.1219	-27.4484	0	0	EIF2B4	EIF2B4	eukaryotic translation initiation factor 2B, subunit 4 delta, 67kDa [Source:HGNC Symbol;Acc:HGNC:3260]	eukaryotic translation initiation factor 2B - subunit 4 delta - 67kDa
6015.77	-3.7007	0.0943	-39.2381	0	0	SNX17	SNX17	sorting nexin 17 [Source:HGNC Symbol;Acc:HGNC:14979]	sorting nexin 17
402.711	-2.6318	0.1549	-16.9877	0	0	ZNF513	ZNF513	zinc finger protein 513 [Source:HGNC Symbol;Acc:HGNC:26498]	zinc finger protein 513
18564.4	-3.817	0.0615	-62.0463	0	0	PPM1G	PPM1G	protein phosphatase, Mg2+/Mn2+ dependent, 1G [Source:HGNC Symbol;Acc:HGNC:9278]	protein phosphatase - Mg2+/Mn2+ dependent - 1G
12.0277	-1.9061	0.2321	-8.2129	0	0	FTH1P3	FTH1P3	ferritin, heavy polypeptide 1 pseudogene 3 [Source:HGNC Symbol;Acc:HGNC:3990]
2541.64	-3.0754	0.1323	-23.2522	0	0	NRBP1	NRBP1	nuclear receptor binding protein 1 [Source:HGNC Symbol;Acc:HGNC:7993]	nuclear receptor binding protein 1
1843.84	-3.0764	0.1987	-15.479	0	0	IFT172	IFT172	intraflagellar transport 172 [Source:HGNC Symbol;Acc:HGNC:30391]	intraflagellar transport 172
79.941	-1.7709	0.2471	-7.1664	0	0	C2orf16	C2orf16	chromosome 2 open reading frame 16 [Source:HGNC Symbol;Acc:HGNC:25275]	chromosome 2 open reading frame 16
1811.78	-2.8691	0.1149	-24.9677	0	0	ZNF512	ZNF512	zinc finger protein 512 [Source:HGNC Symbol;Acc:HGNC:29380]	zinc finger protein 512
138.108	-1.752	0.1959	-8.9414	0	0	CCDC121	CCDC121	coiled-coil domain containing 121 [Source:HGNC Symbol;Acc:HGNC:25833]	coiled-coil domain containing 121
2760.85	-3.0878	0.1245	-24.8103	0	0	GPN1	GPN1	GPN-loop GTPase 1 [Source:HGNC Symbol;Acc:HGNC:17030]	GPN-loop GTPase 1
3489.95	-3.3065	0.0886	-37.3175	0	0	SUPT7L	SUPT7L	suppressor of Ty 7 (S. cerevisiae)-like [Source:HGNC Symbol;Acc:HGNC:30632]	suppressor of Ty 7 (S. cerevisiae)-like
3176.46	-3.3373	0.1129	-29.5507	0	0	SLC4A1AP	SLC4A1AP	solute carrier family 4 (anion exchanger), member 1, adaptor protein [Source:HGNC Symbol;Acc:HGNC:13813]	solute carrier family 4 (anion exchanger) - member 1 - adaptor protein
1976.47	-3.3442	0.1378	-24.2696	0	0	MRPL33	MRPL33	mitochondrial ribosomal protein L33 [Source:HGNC Symbol;Acc:HGNC:14487]	mitochondrial ribosomal protein L33
82.2886	-2.2632	0.2639	-8.5774	0	0	RBKS	RBKS	ribokinase [Source:HGNC Symbol;Acc:HGNC:30325]	ribokinase
1240.99	-2.9605	0.119	-24.8829	0	0	BRE	BRE	brain and reproductive organ-expressed (TNFRSF1A modulator) [Source:HGNC Symbol;Acc:HGNC:1106]	brain and reproductive organ-expressed (TNFRSF1A modulator)
123.787	-3.2337	0.4227	-7.65	0	0	FOSL2	FOSL2	FOS-like antigen 2 [Source:HGNC Symbol;Acc:HGNC:3798]	FOS-like antigen 2
4683.91	-3.2506	0.1075	-30.2499	0	0	PPP1CB	PPP1CB	protein phosphatase 1, catalytic subunit, beta isozyme [Source:HGNC Symbol;Acc:HGNC:9282]	protein phosphatase 1 - catalytic subunit - beta isozyme
17.1378	-1.765	0.1817	-9.7124	0	0	SPDYA	SPDYA	speedy/RINGO cell cycle regulator family member A [Source:HGNC Symbol;Acc:HGNC:30613]	speedy/RINGO cell cycle regulator family member A
1194.96	-2.9491	0.0759	-38.8377	0	0	TRMT61B	TRMT61B	tRNA methyltransferase 61 homolog B (S. cerevisiae) [Source:HGNC Symbol;Acc:HGNC:26070]	tRNA methyltransferase 61 homolog B (S. cerevisiae)
9354.63	-3.7425	0.1315	-28.4639	0	0	WDR43	WDR43	WD repeat domain 43 [Source:HGNC Symbol;Acc:HGNC:28945]	WD repeat domain 43
2451.83	-2.9325	0.2869	-10.2216	0	0	YPEL5	YPEL5	yippee-like 5 (Drosophila) [Source:HGNC Symbol;Acc:HGNC:18329]	yippee-like 5 (Drosophila)
1119.8	-2.8967	0.1611	-17.981	0	0	LCLAT1	LCLAT1	lysocardiolipin acyltransferase 1 [Source:HGNC Symbol;Acc:HGNC:26756]	lysocardiolipin acyltransferase 1
205.271	-2.2813	0.2421	-9.4212	0	0	CAPN14	CAPN14	calpain 14 [Source:HGNC Symbol;Acc:HGNC:16664]	calpain 14
8162.37	-5.7053	0.3584	-15.9175	0	0	EHD3	EHD3	EH-domain containing 3 [Source:HGNC Symbol;Acc:HGNC:3244]	EH-domain containing 3
92.9865	-1.8058	0.129	-14.0009	0	0	MEMO1	MEMO1	mediator of cell motility 1 [Source:HGNC Symbol;Acc:HGNC:14014]	mediator of cell motility 1
1928.97	-3.1446	0.1076	-29.2224	0	0	DPY30	DPY30	dpy-30 homolog (C. elegans) [Source:HGNC Symbol;Acc:HGNC:24590]	dpy-30 homolog (C. elegans)
2226.83	-3.0852	0.1462	-21.1067	0	0	SPAST	SPAST	spastin [Source:HGNC Symbol;Acc:HGNC:11233]	spastin
61.9526	-2.3805	0.1797	-13.244	0	0	RP11-563N4.1
1931.11	-3.1674	0.1126	-28.1248	0	0	SLC30A6	SLC30A6	solute carrier family 30 (zinc transporter), member 6 [Source:HGNC Symbol;Acc:HGNC:19305]	solute carrier family 30 (zinc transporter) - member 6
24.4121	-1.56	0.2161	-7.2183	0	0	DDX50P1	DDX50P1	DEAD/H (Asp-Glu-Ala-Asp/His) box polypeptide 50 pseudogene 1 [Source:HGNC Symbol;Acc:HGNC:18974]
121.457	-2.3897	0.2014	-11.8683	0	0	NLRC4	NLRC4	NLR family, CARD domain containing 4 [Source:HGNC Symbol;Acc:HGNC:16412]	NLR family - CARD domain containing 4
2035.58	-3.0366	0.0983	-30.8869	0	0	YIPF4	YIPF4	Yip1 domain family, member 4 [Source:HGNC Symbol;Acc:HGNC:28145]	Yip1 domain family - member 4
13265.1	-3.8279	0.0989	-38.7146	0	0	BIRC6	BIRC6	baculoviral IAP repeat containing 6 [Source:HGNC Symbol;Acc:HGNC:13516]	baculoviral IAP repeat containing 6
32.6842	-1.7038	0.1841	-9.253	0	0	AL133243.1
65.6345	-2.1886	0.174	-12.5756	0	0	AL133243.2
2730.17	-3.2996	0.0947	-34.828	0	0	TTC27	TTC27	tetratricopeptide repeat domain 27 [Source:HGNC Symbol;Acc:HGNC:25986]	tetratricopeptide repeat domain 27
8761.31	-3.2732	0.1401	-23.3647	0	0	LTBP1	LTBP1	latent transforming growth factor beta binding protein 1 [Source:HGNC Symbol;Acc:HGNC:6714]	latent transforming growth factor beta binding protein 1
9464.7	-3.4121	0.3332	-10.2389	0	0	RASGRP3	RASGRP3	RAS guanyl releasing protein 3 (calcium and DAG-regulated) [Source:HGNC Symbol;Acc:HGNC:14545]	RAS guanyl releasing protein 3 (calcium and DAG-regulated)
5756.66	-3.5455	0.1186	-29.8952	0	0	FAM98A	FAM98A	family with sequence similarity 98, member A [Source:HGNC Symbol;Acc:HGNC:24520]	family with sequence similarity 98 - member A
1393.9	-2.6677	0.1232	-21.6613	0	0	FEZ2	FEZ2	fasciculation and elongation protein zeta 2 (zygin II) [Source:HGNC Symbol;Acc:HGNC:3660]	fasciculation and elongation protein zeta 2 (zygin II)
185.716	-1.9903	0.1472	-13.5229	0	0	RP11-288C18.1
4435.64	-3.2092	0.0993	-32.3065	0	0	STRN	STRN	striatin, calmodulin binding protein [Source:HGNC Symbol;Acc:HGNC:11424]	striatin - calmodulin binding protein
3933.44	-3.1776	0.1525	-20.8306	0	0	HEATR5B	HEATR5B	HEAT repeat containing 5B [Source:HGNC Symbol;Acc:HGNC:29273]	HEAT repeat containing 5B
2799.28	-2.8418	0.1505	-18.8867	0	0	GPATCH11	GPATCH11	G patch domain containing 11 [Source:HGNC Symbol;Acc:HGNC:26768]	G patch domain containing 11
4114.16	-3.7736	0.2743	-13.7583	0	0	EIF2AK2	EIF2AK2	eukaryotic translation initiation factor 2-alpha kinase 2 [Source:HGNC Symbol;Acc:HGNC:9437]	eukaryotic translation initiation factor 2-alpha kinase 2
2111.27	-2.7356	0.1461	-18.7281	0	0	CEBPZOS	CEBPZOS	CEBPZ opposite strand [Source:HGNC Symbol;Acc:HGNC:49288]
6196.65	-3.6948	0.1067	-34.6353	0	0	CEBPZ	CEBPZ	CCAAT/enhancer binding protein (C/EBP), zeta [Source:HGNC Symbol;Acc:HGNC:24218]	CCAAT/enhancer binding protein (C/EBP) - zeta
52.7106	-1.399	0.1595	-8.7742	0	0	RP11-423P10.2
1709.92	-2.9621	0.1007	-29.4096	0	0	NDUFAF7	NDUFAF7	NADH dehydrogenase (ubiquinone) complex I, assembly factor 7 [Source:HGNC Symbol;Acc:HGNC:28816]	NADH dehydrogenase (ubiquinone) complex I - assembly factor 7
12182.8	-3.904	0.2871	-13.5984	0	0	PRKD3	PRKD3	protein kinase D3 [Source:HGNC Symbol;Acc:HGNC:9408]	protein kinase D3
1600.99	-5.6585	0.6895	-8.2071	0	0	QPCT	QPCT	glutaminyl-peptide cyclotransferase [Source:HGNC Symbol;Acc:HGNC:9753]	glutaminyl-peptide cyclotransferase
964.279	-3.4288	0.3337	-10.276	0	0	CDC42EP3	CDC42EP3	CDC42 effector protein (Rho GTPase binding) 3 [Source:HGNC Symbol;Acc:HGNC:16943]	CDC42 effector protein (Rho GTPase binding) 3
185.004	-2.2804	0.3038	-7.5073	0	0	RMDN2	RMDN2	regulator of microtubule dynamics 2 [Source:HGNC Symbol;Acc:HGNC:26567]	regulator of microtubule dynamics 2
6232.62	-3.4688	0.1361	-25.4916	0	0	ATL2	ATL2	atlastin GTPase 2 [Source:HGNC Symbol;Acc:HGNC:24047]	atlastin GTPase 2
912.308	-2.4717	0.1356	-18.2326	0	0	RPLP0P6	RPLP0P6	ribosomal protein, large, P0 pseudogene 6 [Source:HGNC Symbol;Acc:HGNC:36404]
1816.46	-5.4675	0.5474	-9.988	0	0	HNRNPLL	HNRNPLL	heterogeneous nuclear ribonucleoprotein L-like [Source:HGNC Symbol;Acc:HGNC:25127]	heterogeneous nuclear ribonucleoprotein L-like
331.431	-4.1248	0.3529	-11.6872	0	0	GALM	GALM	galactose mutarotase (aldose 1-epimerase) [Source:HGNC Symbol;Acc:HGNC:24063]	galactose mutarotase (aldose 1-epimerase)
21133.7	-3.9236	0.0814	-48.2125	0	0	SRSF7	SRSF7	serine/arginine-rich splicing factor 7 [Source:HGNC Symbol;Acc:HGNC:10789]	serine/arginine-rich splicing factor 7
1375.01	-3.0313	0.1156	-26.2165	0	0	GEMIN6	GEMIN6	gem (nuclear organelle) associated protein 6 [Source:HGNC Symbol;Acc:HGNC:20044]	gem (nuclear organelle) associated protein 6
2126.85	-3.4028	0.1079	-31.5343	0	0	DHX57	DHX57	DEAH (Asp-Glu-Ala-Asp/His) box polypeptide 57 [Source:HGNC Symbol;Acc:HGNC:20086]	DEAH (Asp-Glu-Ala-Asp/His) box polypeptide 57
8.9844	-1.7402	0.2146	-8.1082	0	0	ASS1P2	ASS1P2	argininosuccinate synthetase 1 pseudogene 2 [Source:HGNC Symbol;Acc:HGNC:765]
326.557	-2.9679	0.1362	-21.7959	0	0	MORN2	MORN2	MORN repeat containing 2 [Source:HGNC Symbol;Acc:HGNC:30166]	MORN repeat containing 2
4362.25	-3.3357	0.1738	-19.1981	0	0	SOS1	SOS1	son of sevenless homolog 1 (Drosophila) [Source:HGNC Symbol;Acc:HGNC:11187]	son of sevenless homolog 1 (Drosophila)
95.8081	-2.2256	0.2366	-9.4058	0	0	SOS1-IT1	SOS1-IT1	SOS1 intronic transcript 1 (non-protein coding) [Source:HGNC Symbol;Acc:HGNC:41385]
422.193	-2.4359	0.1779	-13.6897	0	0	MAP4K3	MAP4K3	mitogen-activated protein kinase kinase kinase kinase 3 [Source:HGNC Symbol;Acc:HGNC:6865]	mitogen-activated protein kinase kinase kinase kinase 3
110.853	-1.9788	0.2777	-7.1264	0	0	AC007246.3			uncharacterized LOC728730
1478.68	-2.9034	0.1409	-20.6055	0	0	THUMPD2	THUMPD2	THUMP domain containing 2 [Source:HGNC Symbol;Acc:HGNC:14890]	THUMP domain containing 2
57.8233	-3.3821	0.3018	-11.2076	0	0	AC083949.1			uncharacterized LOC102723824
7074.79	-3.9026	0.1717	-22.7271	0	0	EML4	EML4	echinoderm microtubule associated protein like 4 [Source:HGNC Symbol;Acc:HGNC:1316]	echinoderm microtubule associated protein like 4
5810.72	-3.0986	0.0935	-33.1545	0	0	COX7A2L	COX7A2L	cytochrome c oxidase subunit VIIa polypeptide 2 like [Source:HGNC Symbol;Acc:HGNC:2289]	cytochrome c oxidase subunit VIIa polypeptide 2 like
7394.64	-3.6822	0.1107	-33.2525	0	0	MTA3	MTA3	metastasis associated 1 family, member 3 [Source:HGNC Symbol;Acc:HGNC:23784]	metastasis associated 1 family - member 3
19.1167	-2.0529	0.2485	-8.2625	0	0	OXER1	OXER1	oxoeicosanoid (OXE) receptor 1 [Source:HGNC Symbol;Acc:HGNC:24884]	oxoeicosanoid (OXE) receptor 1
30.6502	-2.5536	0.255	-10.0125	0	0	HAAO	HAAO	3-hydroxyanthranilate 3,4-dioxygenase [Source:HGNC Symbol;Acc:HGNC:4796]	3-hydroxyanthranilate 3 - 4-dioxygenase
5968.78	-3.0786	0.2013	-15.2962	0	0	ZFP36L2	ZFP36L2	ZFP36 ring finger protein-like 2 [Source:HGNC Symbol;Acc:HGNC:1108]	ZFP36 ring finger protein-like 2
156.172	-1.9261	0.2751	-7.0006	0	0	LINC01126	LINC01126	long intergenic non-protein coding RNA 1126 [Source:HGNC Symbol;Acc:HGNC:49275]	long intergenic non-protein coding RNA 1126
4118.58	-3.3905	0.1126	-30.1045	0	0	THADA	THADA	thyroid adenoma associated [Source:HGNC Symbol;Acc:HGNC:19217]	thyroid adenoma associated
750.542	-2.8095	0.1147	-24.4859	0	0	DYNC2LI1	DYNC2LI1	dynein, cytoplasmic 2, light intermediate chain 1 [Source:HGNC Symbol;Acc:HGNC:24595]	dynein - cytoplasmic 2 - light intermediate chain 1
21213.6	-3.9112	0.1096	-35.6823	0	0	LRPPRC	LRPPRC	leucine-rich pentatricopeptide repeat containing [Source:HGNC Symbol;Acc:HGNC:15714]	leucine-rich pentatricopeptide repeat containing
3575.49	-3.191	0.0918	-34.7695	0	0	PPM1B	PPM1B	protein phosphatase, Mg2+/Mn2+ dependent, 1B [Source:HGNC Symbol;Acc:HGNC:9276]	protein phosphatase - Mg2+/Mn2+ dependent - 1B
4849.98	-3.3922	0.1222	-27.7702	0	0	PREPL	PREPL	prolyl endopeptidase-like [Source:HGNC Symbol;Acc:HGNC:30228]	prolyl endopeptidase-like
640.228	-2.714	0.1847	-14.6928	0	0	CAMKMT	CAMKMT	calmodulin-lysine N-methyltransferase [Source:HGNC Symbol;Acc:HGNC:26276]	calmodulin-lysine N-methyltransferase
1453.02	-2.9466	0.1842	-16.0004	0	0	SRBD1	SRBD1	S1 RNA binding domain 1 [Source:HGNC Symbol;Acc:HGNC:25521]	S1 RNA binding domain 1
3751.05	-3.7072	0.1539	-24.0852	0	0	PRKCE	PRKCE	protein kinase C, epsilon [Source:HGNC Symbol;Acc:HGNC:9401]	protein kinase C - epsilon
667.661	-1.7259	0.2128	-8.1095	0	0	ATP6V1E2	ATP6V1E2	ATPase, H+ transporting, lysosomal 31kDa, V1 subunit E2 [Source:HGNC Symbol;Acc:HGNC:18125]	ATPase - H+ transporting - lysosomal 31kDa - V1 subunit E2
2646.2	-2.7152	0.2214	-12.2643	0	0	RHOQ	RHOQ	ras homolog family member Q [Source:HGNC Symbol;Acc:HGNC:17736]	ras homolog family member Q
565.61	-2.7707	0.1618	-17.1216	0	0	PIGF	PIGF	phosphatidylinositol glycan anchor biosynthesis, class F [Source:HGNC Symbol;Acc:HGNC:8962]	phosphatidylinositol glycan anchor biosynthesis - class F
622.846	-2.7847	0.1022	-27.2596	0	0	CRIPT	CRIPT	cysteine-rich PDZ-binding protein [Source:HGNC Symbol;Acc:HGNC:14312]	cysteine-rich PDZ-binding protein
697.805	-2.3584	0.238	-9.9108	0	0	SOCS5	SOCS5	suppressor of cytokine signaling 5 [Source:HGNC Symbol;Acc:HGNC:16852]	suppressor of cytokine signaling 5
30.297	-1.2484	0.1424	-8.7694	0	0	AC016722.4
6251.16	-3.4505	0.1325	-26.0314	0	0	MCFD2	MCFD2	multiple coagulation factor deficiency 2 [Source:HGNC Symbol;Acc:HGNC:18451]	multiple coagulation factor deficiency 2
8412.2	-3.7358	0.1577	-23.6852	0	0	TTC7A	TTC7A	tetratricopeptide repeat domain 7A [Source:HGNC Symbol;Acc:HGNC:19750]	tetratricopeptide repeat domain 7A
21396.8	-3.794	0.0834	-45.4744	0	0	CALM2	CALM2	calmodulin 3 (phosphorylase kinase, delta) ; calmodulin 2 (phosphorylase kinase, delta) ; calmodulin 1 (phosphorylase kinase, delta)	calmodulin 2 (phosphorylase kinase - delta) [Source:HGNC Symbol / Acc:HGNC:1445] / calmodulin 2 (phosphorylase kinase - delta) [Source:HGNC Symbol / Acc:HGNC:1445] / calmodulin 2 (phosphorylase kinase - delta) [Source:HGNC Symbol / Acc:HGNC:1445]
307.76	-6.2162	0.7624	-8.1537	0	0	EPCAM	EPCAM	epithelial cell adhesion molecule [Source:HGNC Symbol;Acc:HGNC:11529]	epithelial cell adhesion molecule
10606.6	-3.7878	0.1048	-36.1513	0	0	MSH2	MSH2	mutS homolog 2 [Source:HGNC Symbol;Acc:HGNC:7325]	mutS homolog 2
1369.28	-4.2724	0.2913	-14.6689	0	0	KCNK12	KCNK12	potassium channel, subfamily K, member 12 [Source:HGNC Symbol;Acc:HGNC:6274]	potassium channel - subfamily K - member 12
100.785	-1.8729	0.2025	-9.2475	0	0	HCG2040054		uncharacterized LOC644093 [Source:EntrezGene;Acc:644093]	uncharacterized LOC644093
17.0806	-1.5498	0.2136	-7.2562	0	0	AC079250.1
25786.8	-3.7024	0.091	-40.6774	0	0	MSH6	MSH6	mutS homolog 6 [Source:HGNC Symbol;Acc:HGNC:7329]	mutS homolog 6
3998.53	-3.3881	0.1246	-27.2	0	0	FBXO11	FBXO11	F-box protein 11 [Source:HGNC Symbol;Acc:HGNC:13590]	F-box protein 11
64.7178	-1.776	0.1297	-13.692	0	0	AC079807.2			uncharacterized LOC100506235
1859.47	-3.0427	0.1191	-25.5416	0	0	FOXN2	FOXN2	forkhead box N2 [Source:HGNC Symbol;Acc:HGNC:5281]	forkhead box N2
1602.28	-3.1755	0.1217	-26.099	0	0	PPP1R21	PPP1R21	protein phosphatase 1, regulatory subunit 21 [Source:HGNC Symbol;Acc:HGNC:30595]	protein phosphatase 1 - regulatory subunit 21
57.2935	-2.6144	0.1744	-14.9927	0	0	STON1	STON1	stonin 1 [Source:HGNC Symbol;Acc:HGNC:17003]	stonin 1
98.7759	-2.2159	0.0991	-22.3557	0	0	GPR75-ASB3	GPR75-ASB3	GPR75-ASB3 readthrough [Source:HGNC Symbol;Acc:HGNC:40043]	ankyrin repeat and SOCS box containing 3
1171.79	-3.2614	0.105	-31.0622	0	0	CHAC2	CHAC2	ChaC, cation transport regulator homolog 2 (E. coli) [Source:HGNC Symbol;Acc:HGNC:32363]	ChaC - cation transport regulator homolog 2 (E. coli)
2380.11	-3.43	0.0805	-42.626	0	0	ERLEC1	ERLEC1	endoplasmic reticulum lectin 1 [Source:HGNC Symbol;Acc:HGNC:25222]	endoplasmic reticulum lectin 1
256.698	-2.6358	0.1205	-21.8779	0	0	GPR75	GPR75	G protein-coupled receptor 75 [Source:HGNC Symbol;Acc:HGNC:4526]	G protein-coupled receptor 75
11908	-3.6468	0.0903	-40.3673	0	0	PSME4	PSME4	proteasome (prosome, macropain) activator subunit 4 [Source:HGNC Symbol;Acc:HGNC:20635]	proteasome (prosome - macropain) activator subunit 4
452.195	-2.5885	0.1042	-24.8313	0	0	ACYP2	ACYP2	acylphosphatase 2, muscle type ; uncharacterized LOC101927144	acylphosphatase 2 - muscle type [Source:HGNC Symbol / Acc:HGNC:180] / acylphosphatase 2 - muscle type [Source:HGNC Symbol / Acc:HGNC:180]
25838	-3.8999	0.4615	-8.4503	0	0	SPTBN1	SPTBN1	spectrin, beta, non-erythrocytic 1 [Source:HGNC Symbol;Acc:HGNC:11275]	spectrin - beta - non-erythrocytic 1
33151.9	-4.4464	0.3643	-12.2057	0	0	EML6	EML6	echinoderm microtubule associated protein like 6 [Source:HGNC Symbol;Acc:HGNC:35412]	echinoderm microtubule associated protein like 6
5856.31	-3.4065	0.1739	-19.591	0	0	RTN4	RTN4	reticulon 4 [Source:HGNC Symbol;Acc:HGNC:14085]	reticulon 4
254.194	-2.215	0.1702	-13.0131	0	0	CLHC1	CLHC1	clathrin heavy chain linker domain containing 1 [Source:HGNC Symbol;Acc:HGNC:26453]	clathrin heavy chain linker domain containing 1
78.8359	-2.0306	0.0797	-25.4754	0	0	AC012358.4
79184	-4.1946	0.135	-31.079	0	0	RPS27A	RPS27A	ribosomal protein S27a [Source:HGNC Symbol;Acc:HGNC:10417]	ribosomal protein S27a
4855.61	-3.4725	0.0937	-37.0449	0	0	MTIF2	MTIF2	mitochondrial translational initiation factor 2 [Source:HGNC Symbol;Acc:HGNC:7441]	mitochondrial translational initiation factor 2
140.005	-2.4911	0.0894	-27.8646	0	0	PRORSD1P	PRORSD1P	prolyl-tRNA synthetase associated domain containing 1, pseudogene [Source:HGNC Symbol;Acc:HGNC:34379]	prolyl-tRNA synthetase associated domain containing 1 - pseudogene
14977.3	-3.2761	0.1487	-22.0265	0	0	CCDC88A	CCDC88A	coiled-coil domain containing 88A [Source:HGNC Symbol;Acc:HGNC:25523]	coiled-coil domain containing 88A
38.321	-1.4732	0.127	-11.6005	0	0	AC012358.8
1631.76	-3.4203	0.184	-18.5836	0	0	CFAP36	CFAP36	cilia and flagella associated protein 36 [Source:HGNC Symbol;Acc:HGNC:30540]	cilia and flagella associated protein 36
7429.58	-3.3731	0.1013	-33.3115	0	0	SMEK2	SMEK2	SMEK homolog 2, suppressor of mek1 (Dictyostelium) [Source:HGNC Symbol;Acc:HGNC:29267]	SMEK homolog 2 - suppressor of mek1 (Dictyostelium)
6070.68	-3.6903	0.1363	-27.0806	0	0	PNPT1	PNPT1	polyribonucleotide nucleotidyltransferase 1 ; uncharacterized LOC102723404	polyribonucleotide nucleotidyltransferase 1 [Source:HGNC Symbol / Acc:HGNC:23166] / polyribonucleotide nucleotidyltransferase 1 [Source:HGNC Symbol / Acc:HGNC:23166]
1378	-3.0072	0.1171	-25.6877	0	0	VRK2	VRK2	vaccinia related kinase 2 [Source:HGNC Symbol;Acc:HGNC:12719]	vaccinia related kinase 2
1237.46	-3.2774	0.1723	-19.0185	0	0	FANCL	FANCL	Fanconi anemia, complementation group L [Source:HGNC Symbol;Acc:HGNC:20748]	Fanconi anemia - complementation group L
7.2436	-2.0362	0.3016	-6.7521	0	0	RP11-334G22.1
11.2536	-1.4719	0.1736	-8.4776	0	0	AC007238.1
302.806	-2.1895	0.2325	-9.4174	0	0	AC007381.3
3393.55	-3.3085	0.119	-27.8033	0	0	BCL11A	BCL11A	B-cell CLL/lymphoma 11A (zinc finger protein) [Source:HGNC Symbol;Acc:HGNC:13221]	B-cell CLL/lymphoma 11A (zinc finger protein)
42.3679	-2.0146	0.201	-10.0231	0	0	AC009970.1
1396.86	-3.0866	0.1422	-21.6991	0	0	PAPOLG	PAPOLG	poly(A) polymerase gamma [Source:HGNC Symbol;Acc:HGNC:14982]	poly(A) polymerase gamma
4330.4	-3.0638	0.1852	-16.5453	0	0	REL	REL	v-rel avian reticuloendotheliosis viral oncogene homolog [Source:HGNC Symbol;Acc:HGNC:9954]	v-rel avian reticuloendotheliosis viral oncogene homolog
305.099	-2.3469	0.1251	-18.7591	0	0	NONOP2	NONOP2	non-POU domain containing, octamer-binding pseudogene 2 [Source:HGNC Symbol;Acc:HGNC:42032]
130.623	-2.0333	0.1437	-14.1541	0	0	AC010733.5
1024.9	-2.8853	0.1157	-24.9345	0	0	PUS10	PUS10	pseudouridylate synthase 10 [Source:HGNC Symbol;Acc:HGNC:26505]	pseudouridylate synthase 10
981.108	-2.8986	0.105	-27.6169	0	0	PEX13	PEX13	peroxisomal biogenesis factor 13 [Source:HGNC Symbol;Acc:HGNC:8855]	peroxisomal biogenesis factor 13
832.503	-2.8034	0.1643	-17.0609	0	0	KIAA1841	KIAA1841	KIAA1841 [Source:HGNC Symbol;Acc:HGNC:29387]	KIAA1841
958.307	-2.8828	0.1294	-22.2821	0	0	AC016747.3			uncharacterized LOC339803
37.6654	-1.4342	0.0992	-14.4507	0	0	C2orf74	C2orf74	chromosome 2 open reading frame 74 [Source:HGNC Symbol;Acc:HGNC:34439]	chromosome 2 open reading frame 74
15.4467	-1.2267	0.1691	-7.2532	0	0	RP11-493E12.1
4446.92	-3.3998	0.1917	-17.7365	0	0	AHSA2	AHSA2	AHA1, activator of heat shock 90kDa protein ATPase homolog 2 (yeast) [Source:HGNC Symbol;Acc:HGNC:20437]	AHA1 - activator of heat shock 90kDa protein ATPase homolog 2 (yeast)
20512.4	-3.7674	0.112	-33.6398	0	0	USP34	USP34	ubiquitin specific peptidase 34 [Source:HGNC Symbol;Acc:HGNC:20066]	ubiquitin specific peptidase 34
22.8853	-1.7477	0.1693	-10.3209	0	0	RP11-493E12.2
81.7414	-2.4926	0.1489	-16.741	0	0	RP11-355B11.2
27103.2	-4.0648	0.1385	-29.3546	0	0	XPO1	XPO1	exportin 1 [Source:HGNC Symbol;Acc:HGNC:12825]	exportin 1
1039.45	-2.6253	0.1543	-17.0178	0	0	FAM161A	FAM161A	family with sequence similarity 161, member A [Source:HGNC Symbol;Acc:HGNC:25808]	family with sequence similarity 161 - member A
25960.8	-4.211	0.0932	-45.1738	0	0	CCT4	CCT4	chaperonin containing TCP1, subunit 4 (delta) [Source:HGNC Symbol;Acc:HGNC:1617]	chaperonin containing TCP1 - subunit 4 (delta)
26.7895	-1.7065	0.199	-8.5757	0	0	AC107081.5
860.973	-2.8553	0.0917	-31.1302	0	0	COMMD1	COMMD1	copper metabolism (Murr1) domain containing 1 [Source:HGNC Symbol;Acc:HGNC:23024]	copper metabolism (Murr1) domain containing 1
1450.54	-2.0339	0.1353	-15.0332	0	0	B3GNT2	B3GNT2	UDP-GlcNAc:betaGal beta-1,3-N-acetylglucosaminyltransferase 2 [Source:HGNC Symbol;Acc:HGNC:15629]	UDP-GlcNAc:betaGal beta-1 - 3-N-acetylglucosaminyltransferase 2
21.9754	-4.2749	0.3993	-10.7055	0	0	TMEM17	TMEM17	transmembrane protein 17 [Source:HGNC Symbol;Acc:HGNC:26623]	transmembrane protein 17
2310.16	-3.3678	0.1304	-25.823	0	0	EHBP1	EHBP1	EH domain binding protein 1 [Source:HGNC Symbol;Acc:HGNC:29144]	EH domain binding protein 1
21.6562	-1.973	0.2047	-9.6395	0	0	AC009501.4			uncharacterized LOC100132215
258.558	-2.4645	0.1585	-15.5535	0	0	OTX1	OTX1	orthodenticle homeobox 1 [Source:HGNC Symbol;Acc:HGNC:8521]	orthodenticle homeobox 1
657.505	-2.3688	0.1189	-19.9197	0	0	WDPCP	WDPCP	WD repeat containing planar cell polarity effector [Source:HGNC Symbol;Acc:HGNC:28027]	WD repeat containing planar cell polarity effector
16744.1	-3.7301	0.1051	-35.4932	0	0	MDH1	MDH1	malate dehydrogenase 1, NAD (soluble) [Source:HGNC Symbol;Acc:HGNC:6970]	malate dehydrogenase 1 - NAD (soluble)
7261.26	-3.3546	0.1044	-32.135	0	0	UGP2	UGP2	UDP-glucose pyrophosphorylase 2 [Source:HGNC Symbol;Acc:HGNC:12527]	UDP-glucose pyrophosphorylase 2
1996.93	-3.2101	0.1319	-24.3423	0	0	VPS54	VPS54	vacuolar protein sorting 54 homolog (S. cerevisiae) [Source:HGNC Symbol;Acc:HGNC:18652]	vacuolar protein sorting 54 homolog (S. cerevisiae)
9281.6	-3.4197	0.1122	-30.4907	0	0	PELI1	PELI1	pellino E3 ubiquitin protein ligase 1 [Source:HGNC Symbol;Acc:HGNC:8827]	pellino E3 ubiquitin protein ligase 1
1955.61	-2.7634	0.1659	-16.6583	0	0	AC074289.1			uncharacterized LOC100507006
343.254	-3.1656	0.1991	-15.9011	0	0	RP11-568N6.1
2721.96	-3.3471	0.1399	-23.9196	0	0	AFTPH	AFTPH	aftiphilin [Source:HGNC Symbol;Acc:HGNC:25951]	aftiphilin
4972.25	-3.6812	0.124	-29.6871	0	0	SERTAD2	SERTAD2	SERTA domain containing 2 [Source:HGNC Symbol;Acc:HGNC:30784]	SERTA domain containing 2
18.8851	-2.2042	0.252	-8.7455	0	0	AC007365.3
194.063	-2.6609	0.1599	-16.6372	0	0	AC007386.2			uncharacterized LOC400958
13990.7	-4.3318	0.2132	-20.3168	0	0	SLC1A4	SLC1A4	solute carrier family 1 (glutamate/neutral amino acid transporter), member 4 [Source:HGNC Symbol;Acc:HGNC:10942]	solute carrier family 1 (glutamate/neutral amino acid transporter) - member 4
417.809	-3.4724	0.3516	-9.8752	0	0	AC007386.4
2942.97	-3.0462	0.1393	-21.8752	0	0	CEP68	CEP68	centrosomal protein 68kDa [Source:HGNC Symbol;Acc:HGNC:29076]	centrosomal protein 68kDa
4759.89	-3.5042	0.104	-33.6907	0	0	RAB1A	RAB1A	RAB1A, member RAS oncogene family [Source:HGNC Symbol;Acc:HGNC:9758]	RAB1A - member RAS oncogene family
38.247	-1.5024	0.1084	-13.8616	0	0	AC007318.5
40413.9	-4.1711	0.1017	-41.0195	0	0	ACTR2	ACTR2	ARP2 actin-related protein 2 homolog (yeast) [Source:HGNC Symbol;Acc:HGNC:169]	ARP2 actin-related protein 2 homolog (yeast)
3577.12	-2.1843	0.2621	-8.3335	0	0	SPRED2	SPRED2	sprouty-related, EVH1 domain containing 2 [Source:HGNC Symbol;Acc:HGNC:17722]	sprouty-related - EVH1 domain containing 2
1603.14	-3.2604	0.1264	-25.7996	0	0	ETAA1	ETAA1	Ewing tumor-associated antigen 1 [Source:HGNC Symbol;Acc:HGNC:24648]	Ewing tumor-associated antigen 1
1673	-3.1677	0.096	-32.9801	0	0	C1D	C1D	C1D nuclear receptor corepressor [Source:HGNC Symbol;Acc:HGNC:29911]	C1D nuclear receptor corepressor
108.225	-2.1329	0.1101	-19.3723	0	0	WDR92	WDR92	WD repeat domain 92 [Source:HGNC Symbol;Acc:HGNC:25176]	WD repeat domain 92
2590.79	-3.5994	0.1604	-22.4414	0	0	PNO1	PNO1	partner of NOB1 homolog (S. cerevisiae) [Source:HGNC Symbol;Acc:HGNC:32790]	partner of NOB1 homolog (S. cerevisiae)
3001.42	-3.2072	0.0927	-34.6103	0	0	PPP3R1	PPP3R1	protein phosphatase 3, regulatory subunit B, alpha [Source:HGNC Symbol;Acc:HGNC:9317]	protein phosphatase 3 - regulatory subunit B - alpha
26.083	-1.576	0.1767	-8.9199	0	0	RP11-474G23.3
18522.4	-3.5631	0.105	-33.9185	0	0	PLEK	PLEK	pleckstrin [Source:HGNC Symbol;Acc:HGNC:9070]	pleckstrin
311.501	-2.1624	0.1206	-17.9356	0	0	FBXO48	FBXO48	F-box protein 48 [Source:HGNC Symbol;Acc:HGNC:33857]	F-box protein 48
229.728	-1.4153	0.1767	-8.0087	0	0	APLF	APLF	aprataxin and PNKP like factor ; prokineticin receptor 1	aprataxin and PNKP like factor [Source:HGNC Symbol / Acc:HGNC:28724] / aprataxin and PNKP like factor [Source:HGNC Symbol / Acc:HGNC:28724]
5800.11	-3.5066	0.1522	-23.041	0	0	ARHGAP25	ARHGAP25	Rho GTPase activating protein 25 [Source:HGNC Symbol;Acc:HGNC:28951]	Rho GTPase activating protein 25
20.9747	-2.3071	0.3367	-6.8529	0	0	AC097495.2
4857.52	-3.369	0.1086	-31.0303	0	0	GFPT1	GFPT1	glutamine--fructose-6-phosphate transaminase 1 [Source:HGNC Symbol;Acc:HGNC:4241]	glutamine--fructose-6-phosphate transaminase 1
1359.38	-3.4682	0.1786	-19.4141	0	0	NFU1	NFU1	NFU1 iron-sulfur cluster scaffold [Source:HGNC Symbol;Acc:HGNC:16287]	NFU1 iron-sulfur cluster scaffold
578.339	-3.1804	0.3323	-9.5715	0	0	AAK1	AAK1	AP2 associated kinase 1 [Source:HGNC Symbol;Acc:HGNC:19679]	AP2 associated kinase 1
3317.05	-3.4139	0.1471	-23.2024	0	0	GMCL1	GMCL1	germ cell-less, spermatogenesis associated 1 [Source:HGNC Symbol;Acc:HGNC:23843]	germ cell-less - spermatogenesis associated 1
1625.12	-3.3378	0.1023	-32.6167	0	0	SNRNP27	SNRNP27	small nuclear ribonucleoprotein 27kDa (U4/U6.U5) [Source:HGNC Symbol;Acc:HGNC:30240]	small nuclear ribonucleoprotein 27kDa (U4/U6.U5)
874.519	-3.233	0.1736	-18.6232	0	0	MXD1	MXD1	MAX dimerization protein 1 [Source:HGNC Symbol;Acc:HGNC:6761]	MAX dimerization protein 1
66.1695	-1.3981	0.1989	-7.0282	0	0	ASPRV1	ASPRV1	aspartic peptidase, retroviral-like 1 [Source:HGNC Symbol;Acc:HGNC:26321]	aspartic peptidase - retroviral-like 1
1289.24	-2.8851	0.1027	-28.0832	0	0	PCBP1-AS1	PCBP1-AS1	uncharacterized LOC102725480 ; uncharacterized LOC102724721 ; PCBP1 antisense RNA 1	PCBP1 antisense RNA 1 [Source:HGNC Symbol / Acc:HGNC:42948] / PCBP1 antisense RNA 1 [Source:HGNC Symbol / Acc:HGNC:42948] / PCBP1 antisense RNA 1 [Source:HGNC Symbol / Acc:HGNC:42948]
9766.13	-3.9211	0.0985	-39.8108	0	0	PCBP1	PCBP1	poly(rC) binding protein 1 [Source:HGNC Symbol;Acc:HGNC:8647]	poly(rC) binding protein 1
40.8364	-2.2056	0.2666	-8.2717	0	0	AC016700.5			uncharacterized LOC100133985
535.495	-2.5852	0.0698	-37.0458	0	0	C2orf42	C2orf42	chromosome 2 open reading frame 42 [Source:HGNC Symbol;Acc:HGNC:26056]	chromosome 2 open reading frame 42
5275.83	-3.2193	0.1162	-27.7112	0	0	TIA1	TIA1	TIA1 cytotoxic granule-associated RNA binding protein [Source:HGNC Symbol;Acc:HGNC:11802]	TIA1 cytotoxic granule-associated RNA binding protein
1715.68	-3.4424	0.1937	-17.7756	0	0	PCYOX1	PCYOX1	prenylcysteine oxidase 1 [Source:HGNC Symbol;Acc:HGNC:20588]	prenylcysteine oxidase 1
6997.61	-3.7885	0.0969	-39.0796	0	0	SNRPG	SNRPG	small nuclear ribonucleoprotein polypeptide G [Source:HGNC Symbol;Acc:HGNC:11163]	small nuclear ribonucleoprotein polypeptide G
6190.96	-3.6816	0.1087	-33.8671	0	0	FAM136A	FAM136A	family with sequence similarity 136, member A ; protein FAM136A-like	family with sequence similarity 136 - member A [Source:HGNC Symbol / Acc:HGNC:25911] / family with sequence similarity 136 - member A [Source:HGNC Symbol / Acc:HGNC:25911]
462.507	-6.9561	0.9176	-7.5806	0	0	ADD2	ADD2	adducin 2 (beta) [Source:HGNC Symbol;Acc:HGNC:244]	adducin 2 (beta)
7088.88	-3.8077	0.1005	-37.9053	0	0	TEX261	TEX261	testis expressed 261 [Source:HGNC Symbol;Acc:HGNC:30712]	testis expressed 261
3360.59	-3.2433	0.1205	-26.9113	0	0	NAGK	NAGK	N-acetylglucosamine kinase [Source:HGNC Symbol;Acc:HGNC:17174]	N-acetylglucosamine kinase
15.9844	-1.3796	0.1926	-7.163	0	0	RP11-467P9.1
711.408	-2.671	0.1138	-23.4771	0	0	MCEE	MCEE	methylmalonyl CoA epimerase [Source:HGNC Symbol;Acc:HGNC:16732]	methylmalonyl CoA epimerase
4368.82	-3.6319	0.1128	-32.194	0	0	MPHOSPH10	MPHOSPH10	M-phase phosphoprotein 10 (U3 small nucleolar ribonucleoprotein) [Source:HGNC Symbol;Acc:HGNC:7213]	M-phase phosphoprotein 10 (U3 small nucleolar ribonucleoprotein)
1550.73	-2.4112	0.306	-7.88	0	0	PAIP2B	PAIP2B	poly(A) binding protein interacting protein 2B [Source:HGNC Symbol;Acc:HGNC:29200]	poly(A) binding protein interacting protein 2B
10630.5	-3.797	0.1191	-31.8707	0	0	ZNF638	ZNF638	zinc finger protein 638 ; ZNF638 intronic transcript 1 (non-protein coding)	zinc finger protein 638 [Source:HGNC Symbol / Acc:HGNC:17894] / zinc finger protein 638 [Source:HGNC Symbol / Acc:HGNC:17894]
794.527	-3.2532	0.2277	-14.2888	0	0	SFXN5	SFXN5	sideroflexin 5 [Source:HGNC Symbol;Acc:HGNC:16073]	sideroflexin 5
4109.51	-3.3247	0.1285	-25.873	0	0	SMYD5	SMYD5	SMYD family member 5 [Source:HGNC Symbol;Acc:HGNC:16258]	SMYD family member 5
1198.84	-3.0995	0.0447	-69.3271	0	0	PRADC1	PRADC1	protease-associated domain containing 1 [Source:HGNC Symbol;Acc:HGNC:16047]	protease-associated domain containing 1
43281.9	-4.4551	0.0937	-47.563	0	0	CCT7	CCT7	chaperonin containing TCP1, subunit 7 (eta) [Source:HGNC Symbol;Acc:HGNC:1622]	chaperonin containing TCP1 - subunit 7 (eta)
12344.3	-3.6073	0.1625	-22.203	0	0	FBXO41	FBXO41	F-box protein 41 ; uncharacterized LOC101927826	F-box protein 41 [Source:HGNC Symbol / Acc:HGNC:29409] / F-box protein 41 [Source:HGNC Symbol / Acc:HGNC:29409]
5732.18	-3.4418	0.1349	-25.5146	0	0	ALMS1	ALMS1	Alstrom syndrome 1 [Source:HGNC Symbol;Acc:HGNC:428]	Alstrom syndrome 1
18.5554	-2.9783	0.3208	-9.2842	0	0	ALMS1P	ALMS1P	Alstrom syndrome 1 pseudogene [Source:HGNC Symbol;Acc:HGNC:29586]	Alstrom syndrome 1 pseudogene
1657.57	-3.2984	0.0998	-33.0457	0	0	TPRKB	TPRKB	TP53RK binding protein [Source:HGNC Symbol;Acc:HGNC:24259]	TP53RK binding protein
8.3238	-1.3135	0.1933	-6.7941	0	0	RP11-434P11.2
2034.81	-3.2423	0.055	-58.9938	0	0	DUSP11	DUSP11	dual specificity phosphatase 11 (RNA/RNP complex 1-interacting) [Source:HGNC Symbol;Acc:HGNC:3066]	dual specificity phosphatase 11 (RNA/RNP complex 1-interacting)
3909.61	-3.3661	0.0773	-43.5321	0	0	STAMBP	STAMBP	STAM binding protein [Source:HGNC Symbol;Acc:HGNC:16950]	STAM binding protein
3666.2	-3.5133	0.087	-40.3646	0	0	DGUOK	DGUOK	deoxyguanosine kinase [Source:HGNC Symbol;Acc:HGNC:2858]	deoxyguanosine kinase
86.5531	-2.066	0.1461	-14.1454	0	0	DGUOK-AS1	DGUOK-AS1	DGUOK antisense RNA 1 [Source:HGNC Symbol;Acc:HGNC:43441]	DGUOK antisense RNA 1
127.023	-1.7253	0.1265	-13.6413	0	0	AC073046.25
5484.54	-3.13	0.1491	-20.9964	0	0	TET3	TET3	tet methylcytosine dioxygenase 3 [Source:HGNC Symbol;Acc:HGNC:28313]	tet methylcytosine dioxygenase 3
132.33	-5.8287	0.2812	-20.729	0	0	FNBP1P1	FNBP1P1	formin binding protein 1 pseudogene 1 [Source:HGNC Symbol;Acc:HGNC:44528]
5.8335	-2.4273	0.3618	-6.7094	0	0	RP11-287D1.4
1319.9	-3.3096	0.0589	-56.1874	0	0	BOLA3	BOLA3	bolA family member 3 [Source:HGNC Symbol;Acc:HGNC:24415]	bolA family member 3
18879.2	-4.1046	0.1445	-28.4103	0	0	MOB1A	MOB1A	MOB kinase activator 1A ; uncharacterized LOC102724287	MOB kinase activator 1A [Source:HGNC Symbol / Acc:HGNC:16015] / MOB kinase activator 1A [Source:HGNC Symbol / Acc:HGNC:16015]
18176	-3.5717	0.1572	-22.7257	0	0	MTHFD2	MTHFD2	methylenetetrahydrofolate dehydrogenase (NADP+ dependent) 2, methenyltetrahydrofolate cyclohydrolase [Source:HGNC Symbol;Acc:HGNC:7434]	methylenetetrahydrofolate dehydrogenase (NADP+ dependent) 2 - methenyltetrahydrofolate cyclohydrolase
60.9849	-1.7919	0.2055	-8.718	0	0	SLC4A5	SLC4A5	solute carrier family 4 (sodium bicarbonate cotransporter), member 5 [Source:HGNC Symbol;Acc:HGNC:18168]	solute carrier family 4 (sodium bicarbonate cotransporter) - member 5
13516.4	-3.9042	0.0885	-44.1334	0	0	DCTN1	DCTN1	dynactin 1 [Source:HGNC Symbol;Acc:HGNC:2711]	dynactin 1
681.527	-2.3707	0.1654	-14.3318	0	0	C2orf81	C2orf81	chromosome 2 open reading frame 81 [Source:HGNC Symbol;Acc:HGNC:34350]	chromosome 2 open reading frame 81
40.5818	-1.4147	0.1733	-8.1611	0	0	HMGA1P8	HMGA1P8	high mobility group AT-hook 1 pseudogene 8 (functional) [Source:HGNC Symbol;Acc:HGNC:39183]
4437.44	-3.4747	0.1607	-21.6157	0	0	WDR54	WDR54	WD repeat domain 54 [Source:HGNC Symbol;Acc:HGNC:25770]	WD repeat domain 54
91.8306	-2.3641	0.1414	-16.7229	0	0	INO80B	INO80B	INO80 complex subunit B [Source:HGNC Symbol;Acc:HGNC:13324]	INO80 complex subunit B
718.449	-3.0082	0.1459	-20.6215	0	0	WBP1	WBP1	WW domain binding protein 1 [Source:HGNC Symbol;Acc:HGNC:12737]	WW domain binding protein 1
6133.28	-3.7182	0.0959	-38.7912	0	0	MOGS	MOGS	mannosyl-oligosaccharide glucosidase [Source:HGNC Symbol;Acc:HGNC:24862]	mannosyl-oligosaccharide glucosidase
187.126	-2.7588	0.1655	-16.6682	0	0	MRPL53	MRPL53	mitochondrial ribosomal protein L53 [Source:HGNC Symbol;Acc:HGNC:16684]	mitochondrial ribosomal protein L53
1112.79	-3.4471	0.163	-21.1499	0	0	CCDC142	CCDC142	coiled-coil domain containing 142 [Source:HGNC Symbol;Acc:HGNC:25889]	coiled-coil domain containing 142
2527.23	-3.1091	0.1144	-27.1855	0	0	TTC31	TTC31	tetratricopeptide repeat domain 31 [Source:HGNC Symbol;Acc:HGNC:25759]	tetratricopeptide repeat domain 31
71.0593	-2.5431	0.3554	-7.156	0	0	LBX2	LBX2	ladybird homeobox 2 [Source:HGNC Symbol;Acc:HGNC:15525]	ladybird homeobox 2
79.171	-2.6772	0.2783	-9.619	0	0	LBX2-AS1	LBX2-AS1	LBX2 antisense RNA 1 [Source:HGNC Symbol;Acc:HGNC:25136]	LBX2 antisense RNA 1
907.071	-2.913	0.1183	-24.6325	0	0	PCGF1	PCGF1	polycomb group ring finger 1 ; uncharacterized LOC102724038	polycomb group ring finger 1 [Source:HGNC Symbol / Acc:HGNC:17615] / polycomb group ring finger 1 [Source:HGNC Symbol / Acc:HGNC:17615]
57.5529	-1.9701	0.2137	-9.2192	0	0	DQX1	DQX1	DEAQ box RNA-dependent ATPase 1 [Source:HGNC Symbol;Acc:HGNC:20410]	DEAQ box RNA-dependent ATPase 1
9306.4	-3.8211	0.1137	-33.6138	0	0	AUP1	AUP1	ancient ubiquitous protein 1 [Source:HGNC Symbol;Acc:HGNC:891]	ancient ubiquitous protein 1
1728.91	-2.9934	0.0743	-40.3114	0	0	HTRA2	HTRA2	HtrA serine peptidase 2 [Source:HGNC Symbol;Acc:HGNC:14348]	HtrA serine peptidase 2
840.738	-3.0556	0.1508	-20.2656	0	0	DOK1	DOK1	docking protein 1, 62kDa (downstream of tyrosine kinase 1) [Source:HGNC Symbol;Acc:HGNC:2990]	docking protein 1 - 62kDa (downstream of tyrosine kinase 1)
593.693	-1.9073	0.1787	-10.6741	0	0	SEMA4F	SEMA4F	sema domain, immunoglobulin domain (Ig), transmembrane domain (TM) and short cytoplasmic domain, (semaphorin) 4F [Source:HGNC Symbol;Acc:HGNC:10734]	sema domain - immunoglobulin domain (Ig) - transmembrane domain (TM) and short cytoplasmic domain - (semaphorin) 4F
305.278	-2.1599	0.2551	-8.4683	0	0	RP11-259N19.1
15340.5	-3.852	0.2149	-17.9221	0	0	HK2	HK2	hexokinase 2 [Source:HGNC Symbol;Acc:HGNC:4923]	hexokinase 2
1602.43	-2.9935	0.1476	-20.2845	0	0	POLE4	POLE4	polymerase (DNA-directed), epsilon 4, accessory subunit [Source:HGNC Symbol;Acc:HGNC:18755]	polymerase (DNA-directed) - epsilon 4 - accessory subunit
3550.16	-3.406	0.1189	-28.6479	0	0	MRPL19	MRPL19	mitochondrial ribosomal protein L19 [Source:HGNC Symbol;Acc:HGNC:14052]	mitochondrial ribosomal protein L19
1717.4	-3.0653	0.1482	-20.6834	0	0	GCFC2	GCFC2	GC-rich sequence DNA-binding factor 2 [Source:HGNC Symbol;Acc:HGNC:1317]	GC-rich sequence DNA-binding factor 2
467.44	-2.2079	0.1393	-15.8545	0	0	RP11-342K6.1
4609.14	-3.5067	0.0992	-35.3332	0	0	SUCLG1	SUCLG1	succinate-CoA ligase, alpha subunit ; uncharacterized LOC102724287 ; uncharacterized LOC102724203	succinate-CoA ligase - alpha subunit [Source:HGNC Symbol / Acc:HGNC:11449] / succinate-CoA ligase - alpha subunit [Source:HGNC Symbol / Acc:HGNC:11449] / succinate-CoA ligase - alpha subunit [Source:HGNC Symbol / Acc:HGNC:11449]
21677.7	-3.7588	0.1329	-28.283	0	0	TMSB10	TMSB10	thymosin beta 10 [Source:HGNC Symbol;Acc:HGNC:11879]	thymosin beta 10
4449.89	-3.407	0.1509	-22.5812	0	0	KCMF1	KCMF1	potassium channel modulatory factor 1 [Source:HGNC Symbol;Acc:HGNC:20589]	potassium channel modulatory factor 1
110.305	-1.6238	0.1806	-8.9917	0	0	AC093162.5
14820.2	-3.8673	0.1116	-34.6401	0	0	TGOLN2	TGOLN2	trans-golgi network protein 2 [Source:HGNC Symbol;Acc:HGNC:15450]	trans-golgi network protein 2
1984.19	-3.1176	0.0317	-98.2382	0	0	RETSAT	RETSAT	retinol saturase (all-trans-retinol 13,14-reductase) [Source:HGNC Symbol;Acc:HGNC:25991]	retinol saturase (all-trans-retinol 13 - 14-reductase)
980.45	-3.0208	0.0988	-30.5794	0	0	ELMOD3	ELMOD3	ELMO/CED-12 domain containing 3 [Source:HGNC Symbol;Acc:HGNC:26158]	ELMO/CED-12 domain containing 3
30481.3	-4.1965	0.1057	-39.6969	0	0	MAT2A	MAT2A	methionine adenosyltransferase II, alpha [Source:HGNC Symbol;Acc:HGNC:6904]	methionine adenosyltransferase II - alpha
1361.49	-2.874	0.1179	-24.3707	0	0	GGCX	GGCX	gamma-glutamyl carboxylase [Source:HGNC Symbol;Acc:HGNC:4247]	gamma-glutamyl carboxylase
5851.57	-3.3325	0.1148	-29.0394	0	0	VAMP8	VAMP8	vesicle-associated membrane protein 8 [Source:HGNC Symbol;Acc:HGNC:12647]	vesicle-associated membrane protein 8
3199.59	-3.4773	0.1166	-29.8351	0	0	RNF181	RNF181	ring finger protein 181 [Source:HGNC Symbol;Acc:HGNC:28037]	ring finger protein 181
292.444	-3.1217	0.3146	-9.9223	0	0	TMEM150A	TMEM150A	transmembrane protein 150A [Source:HGNC Symbol;Acc:HGNC:24677]	transmembrane protein 150A
7138.41	-3.6754	0.0886	-41.5062	0	0	USP39	USP39	ubiquitin specific peptidase 39 [Source:HGNC Symbol;Acc:HGNC:20071]	ubiquitin specific peptidase 39
3177.7	-3.1163	0.1013	-30.7629	0	0	C2orf68	C2orf68	chromosome 2 open reading frame 68 [Source:HGNC Symbol;Acc:HGNC:34353]	chromosome 2 open reading frame 68
11226.8	-3.7932	0.1192	-31.8294	0	0	POLR1A	POLR1A	polymerase (RNA) I polypeptide A, 194kDa [Source:HGNC Symbol;Acc:HGNC:17264]	polymerase (RNA) I polypeptide A - 194kDa
10625.3	-3.628	0.0915	-39.6601	0	0	PTCD3	PTCD3	pentatricopeptide repeat domain 3 [Source:HGNC Symbol;Acc:HGNC:24717]	pentatricopeptide repeat domain 3
39.7387	-1.6312	0.2156	-7.5672	0	0	SNORD94	SNORD94	small nucleolar RNA, C/D box 94 [Source:HGNC Symbol;Acc:HGNC:32756]	small nucleolar RNA - C/D box 94
12620.1	-3.8116	0.0797	-47.8123	0	0	IMMT	IMMT	inner membrane protein, mitochondrial [Source:HGNC Symbol;Acc:HGNC:6047]	inner membrane protein - mitochondrial
62.3142	-2.2935	0.1206	-19.0116	0	0	RP11-301O19.1
4461.38	-3.3153	0.1295	-25.5914	0	0	MRPL35	MRPL35	mitochondrial ribosomal protein L35 [Source:HGNC Symbol;Acc:HGNC:14489]	mitochondrial ribosomal protein L35
7277.98	-3.5152	0.1485	-23.6791	0	0	KDM3A	KDM3A	lysine (K)-specific demethylase 3A [Source:HGNC Symbol;Acc:HGNC:20815]	lysine (K)-specific demethylase 3A
964.496	-2.5235	0.192	-13.1465	0	0	CHMP3	CHMP3	charged multivesicular body protein 3 ; RNF103-CHMP3 readthrough	charged multivesicular body protein 3 [Source:HGNC Symbol / Acc:HGNC:29865] / charged multivesicular body protein 3 [Source:HGNC Symbol / Acc:HGNC:29865]
30.127	-1.9404	0.2568	-7.5571	0	0	RNF103-CHMP3	RNF103-CHMP3	charged multivesicular body protein 3 ; ring finger protein 103 ; RNF103-CHMP3 readthrough	RNF103-CHMP3 readthrough [Source:HGNC Symbol / Acc:HGNC:38847] / RNF103-CHMP3 readthrough [Source:HGNC Symbol / Acc:HGNC:38847] / RNF103-CHMP3 readthrough [Source:HGNC Symbol / Acc:HGNC:38847]
115.756	-2.0806	0.1427	-14.5813	0	0	AC015971.2
611.702	-2.6517	0.1039	-25.518	0	0	RNF103	RNF103	ring finger protein 103 [Source:HGNC Symbol;Acc:HGNC:12859]	ring finger protein 103
10364.3	-3.824	0.1136	-33.6515	0	0	RMND5A	RMND5A	required for meiotic nuclear division 5 homolog A (S. cerevisiae) [Source:HGNC Symbol;Acc:HGNC:25850]	required for meiotic nuclear division 5 homolog A (S. cerevisiae)
15.3737	-3.5555	0.4911	-7.2401	0	0	CD8A	CD8A	CD8a molecule [Source:HGNC Symbol;Acc:HGNC:1706]	CD8a molecule
30.6063	-2.2122	0.1516	-14.5915	0	0	PLGLB1	PLGLB1	plasminogen-like B1 ; plasminogen-like B2	plasminogen-like B1 [Source:HGNC Symbol / Acc:HGNC:9072] / plasminogen-like B1 [Source:HGNC Symbol / Acc:HGNC:9072]
263.37	-2.153	0.1388	-15.508	0	0	AC125232.1			anaphase promoting complex subunit 1 pseudogene
171.339	-1.8023	0.0671	-26.8509	0	0	AC083899.3
52.0168	-3.5179	0.4398	-7.9996	0	0	IGKV3OR2-268	IGKV3OR2-268	immunoglobulin kappa variable 3/OR2-268 (non-functional) [Source:HGNC Symbol;Acc:HGNC:5830]
960.685	-3.8232	0.3959	-9.6569	0	0	LINC00152	LINC00152	long intergenic non-protein coding RNA 152 ; MIR4435-1 host gene (non-protein coding)	long intergenic non-protein coding RNA 152 [Source:HGNC Symbol / Acc:HGNC:28717] / long intergenic non-protein coding RNA 152 [Source:HGNC Symbol / Acc:HGNC:28717]
1456.62	-2.9333	0.1867	-15.7152	0	0	KRCC1	KRCC1	lysine-rich coiled-coil 1 [Source:HGNC Symbol;Acc:HGNC:28039]	lysine-rich coiled-coil 1
39.8551	-6.4283	0.9295	-6.9161	0	0	THNSL2	THNSL2	threonine synthase-like 2 (S. cerevisiae) [Source:HGNC Symbol;Acc:HGNC:25602]	threonine synthase-like 2 (S. cerevisiae)
3012.29	-2.7289	0.1601	-17.0481	0	0	EIF2AK3	EIF2AK3	eukaryotic translation initiation factor 2-alpha kinase 3 [Source:HGNC Symbol;Acc:HGNC:3255]	eukaryotic translation initiation factor 2-alpha kinase 3
311.218	-2.3389	0.1845	-12.6785	0	0	AC062029.1			uncharacterized LOC101928403
6016.72	-3.4381	0.1244	-27.6288	0	0	RPIA	RPIA	ribose 5-phosphate isomerase A [Source:HGNC Symbol;Acc:HGNC:10297]	ribose 5-phosphate isomerase A
113.37	-3.3971	0.484	-7.0186	0	0	IGKV2-28	IGKV2-28	immunoglobulin kappa variable 2-28 [Source:HGNC Symbol;Acc:HGNC:5783]
403.133	-3.584	0.4681	-7.657	0	0	IGKV2-29	IGKV2-29	immunoglobulin kappa variable 2-29 (gene/pseudogene) [Source:HGNC Symbol;Acc:HGNC:5784]
104.767	-3.6727	0.3599	-10.2058	0	0	IGKV2D-29	IGKV2D-29	immunoglobulin kappa variable 2D-29 [Source:HGNC Symbol;Acc:HGNC:5800]
41.026	-3.0242	0.3038	-9.9556	0	0	IGKV1D-43	IGKV1D-43	immunoglobulin kappa variable 1D-43 [Source:HGNC Symbol;Acc:HGNC:5758]
159.484	-3.214	0.3773	-8.5192	0	0	IGKV1D-8	IGKV1D-8	immunoglobulin kappa variable 1D-8 [Source:HGNC Symbol;Acc:HGNC:5759]
6588.63	-3.5721	0.0819	-43.5958	0	0	MRPS5	MRPS5	mitochondrial ribosomal protein S5 [Source:HGNC Symbol;Acc:HGNC:14498]	mitochondrial ribosomal protein S5
483.32	-3.641	0.2082	-17.484	0	0	ZNF514	ZNF514	zinc finger protein 514 [Source:HGNC Symbol;Acc:HGNC:25894]	zinc finger protein 514
251.349	-2.4617	0.144	-17.1001	0	0	ZNF2	ZNF2	zinc finger protein 2 [Source:HGNC Symbol;Acc:HGNC:12991]	zinc finger protein 2
63.3557	-2.3865	0.3011	-7.9269	0	0	AC092835.2
1511.67	-3.0611	0.0858	-35.697	0	0	FAHD2A	FAHD2A	fumarylacetoacetate hydrolase domain containing 2A [Source:HGNC Symbol;Acc:HGNC:24252]	fumarylacetoacetate hydrolase domain containing 2A
958.485	-2.7752	0.1105	-25.1116	0	0	LINC00342	LINC00342	long intergenic non-protein coding RNA 342 [Source:HGNC Symbol;Acc:HGNC:42470]
1291.82	-2.8658	0.1161	-24.6736	0	0	ANKRD36C	ANKRD36C	uncharacterized LOC102724199 ; uncharacterized LOC102723869 ; ankyrin repeat domain 36C	ankyrin repeat domain 36C [Source:HGNC Symbol / Acc:HGNC:32946] / ankyrin repeat domain 36C [Source:HGNC Symbol / Acc:HGNC:32946] / ankyrin repeat domain 36C [Source:HGNC Symbol / Acc:HGNC:32946]
4034.1	-3.0829	0.2527	-12.1994	0	0	DUSP2	DUSP2	dual specificity phosphatase 2 [Source:HGNC Symbol;Acc:HGNC:3068]	dual specificity phosphatase 2
18774.8	-3.7806	0.1065	-35.4977	0	0	STARD7	STARD7	StAR-related lipid transfer (START) domain containing 7 [Source:HGNC Symbol;Acc:HGNC:18063]	StAR-related lipid transfer (START) domain containing 7
228.048	-2.2099	0.1147	-19.268	0	0	STARD7-AS1	STARD7-AS1	STARD7 antisense RNA 1 [Source:HGNC Symbol;Acc:HGNC:40827]	STARD7 antisense RNA 1
2518.92	-3.0326	0.1114	-27.2337	0	0	TMEM127	TMEM127	transmembrane protein 127 [Source:HGNC Symbol;Acc:HGNC:26038]	transmembrane protein 127
6954.02	-3.5177	0.1018	-34.5682	0	0	CIAO1	CIAO1	cytosolic iron-sulfur assembly component 1 [Source:HGNC Symbol;Acc:HGNC:14280]	cytosolic iron-sulfur assembly component 1
44872.9	-4.1095	0.077	-53.3969	0	0	SNRNP200	SNRNP200	small nuclear ribonucleoprotein 200kDa (U5) ; U5 small nuclear ribonucleoprotein 200 kDa helicase-like	small nuclear ribonucleoprotein 200kDa (U5) [Source:HGNC Symbol / Acc:HGNC:30859] / small nuclear ribonucleoprotein 200kDa (U5) [Source:HGNC Symbol / Acc:HGNC:30859]
118.379	-1.5741	0.1047	-15.0295	0	0	AC021188.4
2753.72	-3.1053	0.1571	-19.7672	0	0	ITPRIPL1	ITPRIPL1	inositol 1,4,5-trisphosphate receptor interacting protein-like 1 [Source:HGNC Symbol;Acc:HGNC:29371]	inositol 1 - 4 - 5-trisphosphate receptor interacting protein-like 1
6914.89	-3.3534	0.0898	-37.3325	0	0	NCAPH	NCAPH	non-SMC condensin I complex, subunit H [Source:HGNC Symbol;Acc:HGNC:1112]	non-SMC condensin I complex - subunit H
815.334	-2.4107	0.242	-9.9606	0	0	ARID5A	ARID5A	AT rich interactive domain 5A (MRF1-like) [Source:HGNC Symbol;Acc:HGNC:17361]	AT rich interactive domain 5A (MRF1-like)
6196.99	-3.2334	0.1041	-31.0577	0	0	KANSL3	KANSL3	KAT8 regulatory NSL complex subunit 3 [Source:HGNC Symbol;Acc:HGNC:25473]	KAT8 regulatory NSL complex subunit 3
1336.4	-2.7555	0.1502	-18.3482	0	0	LMAN2L	LMAN2L	lectin, mannose-binding 2-like [Source:HGNC Symbol;Acc:HGNC:19263]	lectin - mannose-binding 2-like
907.125	-2.1884	0.138	-15.8528	0	0	CNNM4	CNNM4	cyclin and CBS domain divalent metal cation transport mediator 4 [Source:HGNC Symbol;Acc:HGNC:105]	cyclin and CBS domain divalent metal cation transport mediator 4
29.2099	-1.6783	0.1597	-10.5101	0	0	RP11-353K11.1			uncharacterized LOC100506036
1590.19	-2.9489	0.0654	-45.1076	0	0	CNNM3	CNNM3	cyclin and CBS domain divalent metal cation transport mediator 3 [Source:HGNC Symbol;Acc:HGNC:104]	cyclin and CBS domain divalent metal cation transport mediator 3
40.7091	-1.9657	0.1559	-12.6091	0	0	ANKRD23	ANKRD23	ankyrin repeat domain 23 [Source:HGNC Symbol;Acc:HGNC:24470]	ankyrin repeat domain 23
246.459	-2.4727	0.1331	-18.5792	0	0	ANKRD39	ANKRD39	ankyrin repeat domain 39 [Source:HGNC Symbol;Acc:HGNC:28640]	ankyrin repeat domain 39
103.656	-4.7342	0.5554	-8.5234	0	0	SEMA4C	SEMA4C	sema domain, immunoglobulin domain (Ig), transmembrane domain (TM) and short cytoplasmic domain, (semaphorin) 4C [Source:HGNC Symbol;Acc:HGNC:10731]	sema domain - immunoglobulin domain (Ig) - transmembrane domain (TM) and short cytoplasmic domain - (semaphorin) 4C
872.154	-2.4497	0.236	-10.3819	0	0	FAHD2B	FAHD2B	fumarylacetoacetate hydrolase domain containing 2B [Source:HGNC Symbol;Acc:HGNC:25318]	fumarylacetoacetate hydrolase domain containing 2B
1153.84	-2.8443	0.1284	-22.1485	0	0	ANKRD36	ANKRD36	ankyrin repeat domain 36 [Source:HGNC Symbol;Acc:HGNC:24079]	ankyrin repeat domain 36
92.9814	-2.6823	0.3757	-7.1403	0	0	AC159540.1
714.119	-2.8947	0.1568	-18.4611	0	0	ANKRD36B	ANKRD36B	ankyrin repeat domain 36B [Source:HGNC Symbol;Acc:HGNC:29333]	ankyrin repeat domain 36B
3554.04	-3.622	0.0801	-45.1945	0	0	COX5B	COX5B	cytochrome c oxidase subunit Vb [Source:HGNC Symbol;Acc:HGNC:2269]	cytochrome c oxidase subunit Vb
4691.86	-3.2602	0.0541	-60.253	0	0	ACTR1B	ACTR1B	ARP1 actin-related protein 1 homolog B, centractin beta (yeast) [Source:HGNC Symbol;Acc:HGNC:168]	ARP1 actin-related protein 1 homolog B - centractin beta (yeast)
104.694	-2.1934	0.1341	-16.3576	0	0	LINC01125	LINC01125	long intergenic non-protein coding RNA 1125 [Source:HGNC Symbol;Acc:HGNC:49272]	long intergenic non-protein coding RNA 1125
5957.13	-3.3485	0.1874	-17.8651	0	0	TMEM131	TMEM131	transmembrane protein 131 [Source:HGNC Symbol;Acc:HGNC:30366]	transmembrane protein 131
1864.77	-2.7989	0.2413	-11.5971	0	0	INPP4A	INPP4A	inositol polyphosphate-4-phosphatase, type I, 107kDa [Source:HGNC Symbol;Acc:HGNC:6074]	inositol polyphosphate-4-phosphatase - type I - 107kDa
1531.86	-3.0188	0.0826	-36.5361	0	0	COA5	COA5	cytochrome c oxidase assembly factor 5 [Source:HGNC Symbol;Acc:HGNC:33848]	cytochrome c oxidase assembly factor 5
1144.54	-2.9335	0.0733	-40.0099	0	0	UNC50	UNC50	unc-50 homolog (C. elegans) [Source:HGNC Symbol;Acc:HGNC:16046]	unc-50 homolog (C. elegans)
511.821	-2.4599	0.1496	-16.4381	0	0	TSGA10	TSGA10	testis specific, 10 [Source:HGNC Symbol;Acc:HGNC:14927]	testis specific - 10
21.0144	-1.1316	0.1632	-6.9316	0	0	AC019097.7
65.6966	-1.6466	0.2325	-7.0808	0	0	C2orf15	C2orf15	chromosome 2 open reading frame 15 [Source:HGNC Symbol;Acc:HGNC:28436]	chromosome 2 open reading frame 15
21.6657	-1.8564	0.1822	-10.1882	0	0	C2orf15	C2orf15	chromosome 2 open reading frame 15 [Source:HGNC Symbol;Acc:HGNC:28436]	mitochondrial ribosomal protein L30
215.322	-2.4308	0.1233	-19.7182	0	0	LIPT1	LIPT1	lipoyltransferase 1 [Source:HGNC Symbol;Acc:HGNC:29569]	lipoyltransferase 1
1542.88	-2.8424	0.129	-22.0349	0	0	MITD1	MITD1	MIT, microtubule interacting and transport, domain containing 1 [Source:HGNC Symbol;Acc:HGNC:25207]	MIT - microtubule interacting and transport - domain containing 1
2473.13	-3.0309	0.1314	-23.0741	0	0	MRPL30	MRPL30	mitochondrial ribosomal protein L30 [Source:HGNC Symbol;Acc:HGNC:14036]	mitochondrial ribosomal protein L30
13.468	-1.5248	0.2126	-7.1708	0	0	LYG2	LYG2	lysozyme G-like 2 [Source:HGNC Symbol;Acc:HGNC:29615]	lysozyme G-like 2
53.3955	-2.0041	0.207	-9.6805	0	0	LYG1	LYG1	lysozyme G-like 1 [Source:HGNC Symbol;Acc:HGNC:27014]	lysozyme G-like 1
1283.34	-2.9949	0.1249	-23.9758	0	0	TXNDC9	TXNDC9	thioredoxin domain containing 9 [Source:HGNC Symbol;Acc:HGNC:24110]	thioredoxin domain containing 9
14327.6	-3.825	0.1331	-28.7448	0	0	EIF5B	EIF5B	eukaryotic translation initiation factor 5B [Source:HGNC Symbol;Acc:HGNC:30793]	eukaryotic translation initiation factor 5B
3660	-3.3008	0.126	-26.2049	0	0	REV1	REV1	REV1, polymerase (DNA directed) [Source:HGNC Symbol;Acc:HGNC:14060]	REV1 - polymerase (DNA directed)
87.813	-1.9718	0.1276	-15.4532	0	0	RP11-527J8.1
5076.9	-2.6583	0.0976	-27.2461	0	0	AFF3	AFF3	AF4/FMR2 family, member 3 [Source:HGNC Symbol;Acc:HGNC:6473]	AF4/FMR2 family - member 3
1458.36	-2.8064	0.1621	-17.3168	0	0	PDCL3	PDCL3	phosducin-like 3 [Source:HGNC Symbol;Acc:HGNC:28860]	phosducin-like 3
30868.9	-3.6406	0.1135	-32.0729	0	0	RPL31	RPL31	ribosomal protein L31 [Source:HGNC Symbol;Acc:HGNC:10334]	ribosomal protein L31
65.8237	-1.6182	0.143	-11.314	0	0	TBC1D8	TBC1D8	TBC1 domain family, member 8 (with GRAM domain) [Source:HGNC Symbol;Acc:HGNC:17791]	TBC1 domain family - member 8 (with GRAM domain)
4010.09	-3.2089	0.1123	-28.5731	0	0	CNOT11	CNOT11	CCR4-NOT transcription complex, subunit 11 [Source:HGNC Symbol;Acc:HGNC:25217]	CCR4-NOT transcription complex - subunit 11
639.446	-2.1067	0.1658	-12.705	0	0	RNF149	RNF149	ring finger protein 149 [Source:HGNC Symbol;Acc:HGNC:23137]	ring finger protein 149
14697.9	-2.7858	0.2723	-10.2316	0	0	MAP4K4	MAP4K4	mitogen-activated protein kinase kinase kinase kinase 4 [Source:HGNC Symbol;Acc:HGNC:6866]	mitogen-activated protein kinase kinase kinase kinase 4
818.298	-2.6345	0.144	-18.2921	0	0	MFSD9	MFSD9	major facilitator superfamily domain containing 9 [Source:HGNC Symbol;Acc:HGNC:28158]	major facilitator superfamily domain containing 9
318.916	-2.4957	0.1515	-16.4705	0	0	TMEM182	TMEM182	transmembrane protein 182 [Source:HGNC Symbol;Acc:HGNC:26391]	transmembrane protein 182
2184.08	-2.9985	0.1347	-22.2545	0	0	MRPS9	MRPS9	mitochondrial ribosomal protein S9 [Source:HGNC Symbol;Acc:HGNC:14501]	mitochondrial ribosomal protein S9
19.4059	-3.4561	0.4121	-8.3863	0	0	GPR45	GPR45	G protein-coupled receptor 45 [Source:HGNC Symbol;Acc:HGNC:4503]	G protein-coupled receptor 45
21.2746	-2.8103	0.3812	-7.3714	0	0	RP11-332H14.1
5186.27	-3.3136	0.1362	-24.3379	0	0	TGFBRAP1	TGFBRAP1	transforming growth factor, beta receptor associated protein 1 [Source:HGNC Symbol;Acc:HGNC:16836]	transforming growth factor - beta receptor associated protein 1
558.558	-2.3941	0.1632	-14.6743	0	0	RP11-332H14.2
1249.77	-2.778	0.1086	-25.5775	0	0	C2orf49	C2orf49	chromosome 2 open reading frame 49 [Source:HGNC Symbol;Acc:HGNC:28772]	chromosome 2 open reading frame 49
1092.93	-2.625	0.1421	-18.4688	0	0	UXS1	UXS1	UDP-glucuronate decarboxylase 1 [Source:HGNC Symbol;Acc:HGNC:17729]	UDP-glucuronate decarboxylase 1
2934.56	-2.9049	0.1356	-21.4281	0	0	GCC2	GCC2	GRIP and coiled-coil domain containing 2 [Source:HGNC Symbol;Acc:HGNC:23218]	GRIP and coiled-coil domain containing 2
2176.81	-2.4135	0.1163	-20.7466	0	0	LIMS1	LIMS1	LIM and senescent cell antigen-like domains 1 ; LIM and senescent cell antigen-like domains 3-like	LIM and senescent cell antigen-like domains 1 [Source:HGNC Symbol / Acc:HGNC:6616] / LIM and senescent cell antigen-like domains 1 [Source:HGNC Symbol / Acc:HGNC:6616]
14817.4	-3.6252	0.1477	-24.5416	0	0	RANBP2	RANBP2	RAN binding protein 2 [Source:HGNC Symbol;Acc:HGNC:9848]	RAN binding protein 2
1784.23	-2.576	0.1575	-16.3554	0	0	CCDC138	CCDC138	coiled-coil domain containing 138 [Source:HGNC Symbol;Acc:HGNC:26531]	coiled-coil domain containing 138
49.3062	-1.4301	0.1858	-7.6965	0	0	AC073415.2
94.0346	-2.0471	0.2466	-8.3024	0	0	NPHP1	NPHP1	nephronophthisis 1 (juvenile) [Source:HGNC Symbol;Acc:HGNC:7905]	nephronophthisis 1 (juvenile)
345.09	-2.882	0.257	-11.2132	0	0	LINC00116	LINC00116	long intergenic non-protein coding RNA 116 [Source:HGNC Symbol;Acc:HGNC:27339]
10154.3	-3.3627	0.1322	-25.4416	0	0	BUB1	BUB1	BUB1 mitotic checkpoint serine/threonine kinase [Source:HGNC Symbol;Acc:HGNC:1148]	BUB1 mitotic checkpoint serine/threonine kinase
8457.7	-3.5899	0.2201	-16.3085	0	0	BCL2L11	BCL2L11	BCL2-like 11 (apoptosis facilitator) [Source:HGNC Symbol;Acc:HGNC:994]	BCL2-like 11 (apoptosis facilitator)
6304.01	-3.0977	0.1133	-27.3458	0	0	ANAPC1	ANAPC1	anaphase promoting complex subunit 1 ; uncharacterized LOC102724762 ; anaphase-promoting complex subunit 1-like	anaphase promoting complex subunit 1 [Source:HGNC Symbol / Acc:HGNC:19988] / anaphase promoting complex subunit 1 [Source:HGNC Symbol / Acc:HGNC:19988] / anaphase promoting complex subunit 1 [Source:HGNC Symbol / Acc:HGNC:19988]
1848.31	-2.5607	0.2027	-12.6332	0	0	TMEM87B	TMEM87B	transmembrane protein 87B [Source:HGNC Symbol;Acc:HGNC:25913]	transmembrane protein 87B
1863.72	-2.5765	0.1457	-17.6851	0	0	ZC3H8	ZC3H8	zinc finger CCCH-type containing 8 [Source:HGNC Symbol;Acc:HGNC:30941]	zinc finger CCCH-type containing 8
3646.26	-3.1554	0.1964	-16.0672	0	0	TTL	TTL	tubulin tyrosine ligase [Source:HGNC Symbol;Acc:HGNC:21586]	tubulin tyrosine ligase
5392.56	-3.4239	0.1365	-25.0903	0	0	POLR1B	POLR1B	polymerase (RNA) I polypeptide B, 128kDa [Source:HGNC Symbol;Acc:HGNC:20454]	polymerase (RNA) I polypeptide B - 128kDa
26.1112	-1.7941	0.1782	-10.067	0	0	Y_RNA		Y RNA [Source:RFAM;Acc:RF00019]
732.649	-2.5699	0.0905	-28.4045	0	0	CHCHD5	CHCHD5	coiled-coil-helix-coiled-coil-helix domain containing 5 [Source:HGNC Symbol;Acc:HGNC:17840]	coiled-coil-helix-coiled-coil-helix domain containing 5
13.5241	-1.5808	0.186	-8.4978	0	0	AC012442.6
115.178	-1.1888	0.1686	-7.0502	0	0	FLJ42351		uncharacterized LOC400999 [Source:EntrezGene;Acc:400999]	uncharacterized LOC400999
6339.74	-3.6043	0.1261	-28.5831	0	0	SLC20A1	SLC20A1	solute carrier family 20 (phosphate transporter), member 1 [Source:HGNC Symbol;Acc:HGNC:10946]	solute carrier family 20 (phosphate transporter) - member 1
2988.59	-2.6989	0.1298	-20.7849	0	0	CKAP2L	CKAP2L	cytoskeleton associated protein 2-like [Source:HGNC Symbol;Acc:HGNC:26877]	cytoskeleton associated protein 2-like
9401.36	-3.3676	0.0944	-35.6775	0	0	PSD4	PSD4	pleckstrin and Sec7 domain containing 4 [Source:HGNC Symbol;Acc:HGNC:19096]	pleckstrin and Sec7 domain containing 4
1371.7	-2.8599	0.1112	-25.7276	0	0	CBWD2	CBWD2	COBW domain containing 2 ; COBW domain containing 1	COBW domain containing 2 [Source:HGNC Symbol / Acc:HGNC:17907] / COBW domain containing 2 [Source:HGNC Symbol / Acc:HGNC:17907]
209.549	-2.1531	0.1725	-12.4799	0	0	WASH2P	WASH2P	WAS protein family homolog 2 pseudogene ; WAS protein family homolog 3 pseudogene	WAS protein family homolog 2 pseudogene [Source:HGNC Symbol / Acc:HGNC:33145] / WAS protein family homolog 2 pseudogene [Source:HGNC Symbol / Acc:HGNC:33145]
96.5829	-2.1895	0.215	-10.1848	0	0	RP11-395L14.18
337.365	-2.2611	0.1407	-16.0759	0	0	RPL23AP7	RPL23AP7	ribosomal protein L23a pseudogene 7 [Source:HGNC Symbol;Acc:HGNC:17336]	ribosomal protein L23a pseudogene 7
403.872	-2.5272	0.1717	-14.7208	0	0	RABL2A	RABL2A	RAB, member of RAS oncogene family-like 2A [Source:HGNC Symbol;Acc:HGNC:9799]	RAB - member of RAS oncogene family-like 2A
16.4345	-1.2501	0.18	-6.9436	0	0	RP11-395L14.17
1443.42	-2.924	0.1598	-18.2965	0	0	SLC35F5	SLC35F5	solute carrier family 35, member F5 [Source:HGNC Symbol;Acc:HGNC:23617]	solute carrier family 35 - member F5
74.9345	-1.807	0.127	-14.2298	0	0	RP11-141B14.1
24383.4	-3.8325	0.1136	-33.7349	0	0	ACTR3	ACTR3	ARP3 actin-related protein 3 homolog (yeast) [Source:HGNC Symbol;Acc:HGNC:170]	ARP3 actin-related protein 3 homolog (yeast)
13766.2	-3.3844	0.1222	-27.6946	0	0	DDX18	DDX18	DEAD (Asp-Glu-Ala-Asp) box polypeptide 18 [Source:HGNC Symbol;Acc:HGNC:2741]	DEAD (Asp-Glu-Ala-Asp) box polypeptide 18
342.656	-2.0673	0.1802	-11.4726	0	0	AC009404.2
3110.23	-2.8409	0.106	-26.7928	0	0	CCDC93	CCDC93	coiled-coil domain containing 93 [Source:HGNC Symbol;Acc:HGNC:25611]	coiled-coil domain containing 93
54.9458	-1.2796	0.1379	-9.2788	0	0	AC009303.2
847.92	-2.3786	0.1946	-12.222	0	0	INSIG2	INSIG2	insulin induced gene 2 [Source:HGNC Symbol;Acc:HGNC:20452]	insulin induced gene 2
318.026	-1.5967	0.169	-9.4459	0	0	C2orf76	C2orf76	chromosome 2 open reading frame 76 [Source:HGNC Symbol;Acc:HGNC:27017]	chromosome 2 open reading frame 76
9785.19	-2.9454	0.1046	-28.1549	0	0	DBI	DBI	diazepam binding inhibitor (GABA receptor modulator, acyl-CoA binding protein) [Source:HGNC Symbol;Acc:HGNC:2690]	diazepam binding inhibitor (GABA receptor modulator - acyl-CoA binding protein)
1073.96	-2.7352	0.1522	-17.9698	0	0	TMEM177	TMEM177	transmembrane protein 177 [Source:HGNC Symbol;Acc:HGNC:28143]	transmembrane protein 177
881.481	-2.7304	0.1542	-17.7072	0	0	PTPN4	PTPN4	protein tyrosine phosphatase, non-receptor type 4 (megakaryocyte) [Source:HGNC Symbol;Acc:HGNC:9656]	protein tyrosine phosphatase - non-receptor type 4 (megakaryocyte)
839.62	-2.3484	0.218	-10.7708	0	0	TMEM185B	TMEM185B	transmembrane protein 185B [Source:HGNC Symbol;Acc:HGNC:18896]	transmembrane protein 185B
964.325	-2.2919	0.2136	-10.7288	0	0	RALB	RALB	v-ral simian leukemia viral oncogene homolog B [Source:HGNC Symbol;Acc:HGNC:9840]	v-ral simian leukemia viral oncogene homolog B
7263.29	-3.495	0.1684	-20.7562	0	0	CLASP1	CLASP1	cytoplasmic linker associated protein 1 [Source:HGNC Symbol;Acc:HGNC:17088]	cytoplasmic linker associated protein 1
57.808	-2.2721	0.3204	-7.0917	0	0	RP11-204L24.2
327.596	-2.1206	0.0763	-27.7943	0	0	NIFK-AS1	NIFK-AS1	NIFK antisense RNA 1 [Source:HGNC Symbol;Acc:HGNC:27385]	NIFK antisense RNA 1
4038.93	-3.1017	0.1294	-23.9681	0	0	NIFK	NIFK	nucleolar protein interacting with the FHA domain of MKI67 [Source:HGNC Symbol;Acc:HGNC:17838]	nucleolar protein interacting with the FHA domain of MKI67
8980.27	-3.1435	0.1221	-25.7372	0	0	TSN	TSN	translin [Source:HGNC Symbol;Acc:HGNC:12379]	translin
15.9467	-1.39	0.1597	-8.7038	0	0	YWHAZP2	YWHAZP2	tyrosine 3-monooxygenase/tryptophan 5-monooxygenase activation protein, zeta pseudogene 2 [Source:HGNC Symbol;Acc:HGNC:31078]
5153.91	-3.3276	0.1257	-26.4687	0	0	ERCC3	ERCC3	excision repair cross-complementation group 3 [Source:HGNC Symbol;Acc:HGNC:3435]	excision repair cross-complementation group 3
3175.61	-3.0767	0.1936	-15.8932	0	0	MAP3K2	MAP3K2	mitogen-activated protein kinase kinase kinase 2 [Source:HGNC Symbol;Acc:HGNC:6854]	mitogen-activated protein kinase kinase kinase 2
267.386	-1.3872	0.1732	-8.0101	0	0	AC068282.3
4648.01	-3.0383	0.0776	-39.1677	0	0	IWS1	IWS1	IWS1 homolog (S. cerevisiae) [Source:HGNC Symbol;Acc:HGNC:25467]	IWS1 homolog (S. cerevisiae)
74.6795	-1.7209	0.139	-12.3765	0	0	AC010976.2
9007.38	-3.4686	0.0924	-37.5376	0	0	WDR33	WDR33	SFT2 domain containing 3 ; WD repeat domain 33	WD repeat domain 33 [Source:HGNC Symbol / Acc:HGNC:25651] / WD repeat domain 33 [Source:HGNC Symbol / Acc:HGNC:25651]
789.882	-2.4064	0.1234	-19.4947	0	0	RP5-935K16.1
4104.32	-2.9711	0.1022	-29.0649	0	0	POLR2D	POLR2D	polymerase (RNA) II (DNA directed) polypeptide D [Source:HGNC Symbol;Acc:HGNC:9191]	polymerase (RNA) II (DNA directed) polypeptide D
1915.82	-2.7345	0.1335	-20.49	0	0	AMMECR1L	AMMECR1L	AMMECR1-like [Source:HGNC Symbol;Acc:HGNC:28658]	AMMECR1-like
3662.27	-3.038	0.1014	-29.9648	0	0	SAP130	SAP130	Sin3A-associated protein, 130kDa [Source:HGNC Symbol;Acc:HGNC:29813]	Sin3A-associated protein - 130kDa
8494.77	-3.5525	0.1283	-27.6831	0	0	UGGT1	UGGT1	UDP-glucose glycoprotein glucosyltransferase 1 [Source:HGNC Symbol;Acc:HGNC:15663]	UDP-glucose glycoprotein glucosyltransferase 1
1480.84	-2.8846	0.2932	-9.8381	0	0	HS6ST1	HS6ST1	heparan sulfate 6-O-sulfotransferase 1 [Source:HGNC Symbol;Acc:HGNC:5201]	heparan sulfate 6-O-sulfotransferase 1
151.165	-2.0486	0.2529	-8.1004	0	0	CCDC74B	CCDC74B	coiled-coil domain containing 74B ; coiled-coil domain containing 74A	coiled-coil domain containing 74B [Source:HGNC Symbol / Acc:HGNC:25267] / coiled-coil domain containing 74B [Source:HGNC Symbol / Acc:HGNC:25267]
9377.21	-3.4482	0.0884	-39.0026	0	0	SMPD4	SMPD4	sphingomyelin phosphodiesterase 4, neutral membrane (neutral sphingomyelinase-3) [Source:HGNC Symbol;Acc:HGNC:32949]	sphingomyelin phosphodiesterase 4 - neutral membrane (neutral sphingomyelinase-3)
796.79	-2.7213	0.1285	-21.1738	0	0	MZT2B	MZT2B	mitotic spindle organizing protein 2B ; mitotic spindle organizing protein 2A	mitotic spindle organizing protein 2B [Source:HGNC Symbol / Acc:HGNC:25886] / mitotic spindle organizing protein 2B [Source:HGNC Symbol / Acc:HGNC:25886]
2177.58	-2.8236	0.1519	-18.5849	0	0	CCDC115	CCDC115	coiled-coil domain containing 115 [Source:HGNC Symbol;Acc:HGNC:28178]	coiled-coil domain containing 115
13152.3	-3.4613	0.1874	-18.4732	0	0	IMP4	IMP4	IMP4, U3 small nucleolar ribonucleoprotein [Source:HGNC Symbol;Acc:HGNC:30856]	IMP4 - U3 small nucleolar ribonucleoprotein
10968.1	-3.5184	0.215	-16.3661	0	0	PTPN18	PTPN18	protein tyrosine phosphatase, non-receptor type 18 (brain-derived) [Source:HGNC Symbol;Acc:HGNC:9649]	protein tyrosine phosphatase - non-receptor type 18 (brain-derived)
1114.92	-4.7556	0.6884	-6.9082	0	0	FAR2P2	FAR2P2	fatty acyl CoA reductase 2 pseudogene 3 ; fatty acyl CoA reductase 2 pseudogene 2	fatty acyl CoA reductase 2 pseudogene 2 [Source:HGNC Symbol / Acc:HGNC:49279] / fatty acyl CoA reductase 2 pseudogene 2 [Source:HGNC Symbol / Acc:HGNC:49279]
12354.3	-3.5035	0.096	-36.4775	0	0	FAM168B	FAM168B	family with sequence similarity 168, member B [Source:HGNC Symbol;Acc:HGNC:27016]	family with sequence similarity 168 - member B
6231.28	-3.2254	0.09	-35.826	0	0	PLEKHB2	PLEKHB2	pleckstrin homology domain containing, family B (evectins) member 2 [Source:HGNC Symbol;Acc:HGNC:19236]	pleckstrin homology domain containing - family B (evectins) member 2
17.0985	-1.6485	0.2349	-7.0176	0	0	POTEE	POTEE	POTE ankyrin domain family, member E [Source:HGNC Symbol;Acc:HGNC:33895]	POTE ankyrin domain family - member E
1806.33	-2.935	0.125	-23.4758	0	0	MZT2A	MZT2A	microRNA 4784 ; mitotic spindle organizing protein 2A	mitotic spindle organizing protein 2A [Source:HGNC Symbol / Acc:HGNC:33187] / mitotic spindle organizing protein 2A [Source:HGNC Symbol / Acc:HGNC:33187]
57.3794	-1.4571	0.2051	-7.1037	0	0	TUBA3D	TUBA3D	tubulin, alpha 3d ; tubulin, alpha 3c	tubulin - alpha 3d [Source:HGNC Symbol / Acc:HGNC:24071] / tubulin - alpha 3d [Source:HGNC Symbol / Acc:HGNC:24071]
2471.68	-2.5196	0.1159	-21.7312	0	0	AC093838.4			sphingomyelin phosphodiesterase 4 - neutral membrane (neutral sphingomyelinase-3) pseudogene
332.49	-1.6402	0.2332	-7.0335	0	0	C2orf27A	C2orf27A	chromosome 2 open reading frame 27A [Source:HGNC Symbol;Acc:HGNC:25077]	chromosome 2 open reading frame 27A
6860.04	-3.3448	0.1498	-22.3226	0	0	MGAT5	MGAT5	mannosyl (alpha-1,6-)-glycoprotein beta-1,6-N-acetyl-glucosaminyltransferase [Source:HGNC Symbol;Acc:HGNC:7049]	mannosyl (alpha-1 - 6-)-glycoprotein beta-1 - 6-N-acetyl-glucosaminyltransferase
85.7875	-3.431	0.4268	-8.0396	0	0	TMEM163	TMEM163	transmembrane protein 163 [Source:HGNC Symbol;Acc:HGNC:25380]	transmembrane protein 163
2509.2	-2.9615	0.1208	-24.5084	0	0	CCNT2	CCNT2	cyclin T2 [Source:HGNC Symbol;Acc:HGNC:1600]	cyclin T2
6558.41	-2.8187	0.1137	-24.7939	0	0	RAB3GAP1	RAB3GAP1	RAB3 GTPase activating protein subunit 1 (catalytic) [Source:HGNC Symbol;Acc:HGNC:17063]	RAB3 GTPase activating protein subunit 1 (catalytic)
1034.72	-2.2641	0.1295	-17.4894	0	0	ZRANB3	ZRANB3	zinc finger, RAN-binding domain containing 3 [Source:HGNC Symbol;Acc:HGNC:25249]	zinc finger - RAN-binding domain containing 3
7681.95	-3.276	0.1177	-27.8235	0	0	R3HDM1	R3HDM1	R3H domain containing 1 [Source:HGNC Symbol;Acc:HGNC:9757]	R3H domain containing 1
7590.11	-3.386	0.1322	-25.6167	0	0	UBXN4	UBXN4	UBX domain protein 4 [Source:HGNC Symbol;Acc:HGNC:14860]	UBX domain protein 4
24811	-3.5384	0.1357	-26.0821	0	0	MCM6	MCM6	minichromosome maintenance complex component 6 [Source:HGNC Symbol;Acc:HGNC:6949]	minichromosome maintenance complex component 6
8896.31	-3.2686	0.148	-22.0874	0	0	DARS	DARS	aspartyl-tRNA synthetase [Source:HGNC Symbol;Acc:HGNC:2678]	aspartyl-tRNA synthetase
55.7649	-1.7801	0.1056	-16.8515	0	0	HNRNPKP2	HNRNPKP2	heterogeneous nuclear ribonucleoprotein K pseudogene 2 [Source:HGNC Symbol;Acc:HGNC:42375]
33.9092	-1.7684	0.2072	-8.5332	0	0	AC097721.2
1703.38	-2.9452	0.1875	-15.7088	0	0	SPOPL	SPOPL	speckle-type POZ protein-like [Source:HGNC Symbol;Acc:HGNC:27934]	speckle-type POZ protein-like
9.8588	-2.1233	0.3086	-6.8804	0	0	RP11-231E19.1
4027.31	-3.0294	0.1465	-20.6836	0	0	ARHGAP15	ARHGAP15	Rho GTPase activating protein 15 ; uncharacterized LOC101928361	Rho GTPase activating protein 15 [Source:HGNC Symbol / Acc:HGNC:21030] / Rho GTPase activating protein 15 [Source:HGNC Symbol / Acc:HGNC:21030]
1587.38	-2.5849	0.184	-14.0492	0	0	GTDC1	GTDC1	glycosyltransferase-like domain containing 1 [Source:HGNC Symbol;Acc:HGNC:20887]	glycosyltransferase-like domain containing 1
1746.71	-3.2969	0.1794	-18.3755	0	0	ORC4	ORC4	origin recognition complex, subunit 4 [Source:HGNC Symbol;Acc:HGNC:8490]	origin recognition complex - subunit 4
528.79	-2.5472	0.1397	-18.2307	0	0	MBD5	MBD5	methyl-CpG binding domain protein 5 [Source:HGNC Symbol;Acc:HGNC:20444]	methyl-CpG binding domain protein 5
1977.65	-2.942	0.1939	-15.1728	0	0	EPC2	EPC2	enhancer of polycomb homolog 2 (Drosophila) [Source:HGNC Symbol;Acc:HGNC:24543]	enhancer of polycomb homolog 2 (Drosophila)
1369.15	-4.9189	0.4209	-11.6865	0	0	KIF5C	KIF5C	kinesin family member 5C [Source:HGNC Symbol;Acc:HGNC:6325]	kinesin family member 5C
6052.01	-3.2564	0.0947	-34.3875	0	0	MMADHC	MMADHC	methylmalonic aciduria (cobalamin deficiency) cblD type, with homocystinuria [Source:HGNC Symbol;Acc:HGNC:25221]	methylmalonic aciduria (cobalamin deficiency) cblD type - with homocystinuria
234.971	-2.978	0.3847	-7.7413	0	0	RBM43	RBM43	RNA binding motif protein 43 [Source:HGNC Symbol;Acc:HGNC:24790]	RNA binding motif protein 43
1053.38	-2.4966	0.1055	-23.6619	0	0	NMI	NMI	N-myc (and STAT) interactor [Source:HGNC Symbol;Acc:HGNC:7854]	N-myc (and STAT) interactor
6990.83	-3.4447	0.1471	-23.4201	0	0	RIF1	RIF1	replication timing regulatory factor 1 ; uncharacterized LOC101929336	replication timing regulatory factor 1 [Source:HGNC Symbol / Acc:HGNC:23207] / replication timing regulatory factor 1 [Source:HGNC Symbol / Acc:HGNC:23207]
245.888	-2.9494	0.2315	-12.7408	0	0	NEB	NEB	nebulin [Source:HGNC Symbol;Acc:HGNC:7720]	nebulin
3933.76	-3.2141	0.1195	-26.9001	0	0	ARL5A	ARL5A	ADP-ribosylation factor-like 5A ; uncharacterized LOC101929356	ADP-ribosylation factor-like 5A [Source:HGNC Symbol / Acc:HGNC:696] / ADP-ribosylation factor-like 5A [Source:HGNC Symbol / Acc:HGNC:696]
1352.28	-2.7715	0.1314	-21.0868	0	0	STAM2	STAM2	signal transducing adaptor molecule (SH3 domain and ITAM motif) 2 [Source:HGNC Symbol;Acc:HGNC:11358]	signal transducing adaptor molecule (SH3 domain and ITAM motif) 2
477.434	-4.6622	0.3892	-11.9787	0	0	FMNL2	FMNL2	formin-like 2 [Source:HGNC Symbol;Acc:HGNC:18267]	formin-like 2
12731.7	-3.6459	0.1235	-29.5127	0	0	PRPF40A	PRPF40A	PRP40 pre-mRNA processing factor 40 homolog A (S. cerevisiae) [Source:HGNC Symbol;Acc:HGNC:16463]	PRP40 pre-mRNA processing factor 40 homolog A (S. cerevisiae)
2094.28	-2.8886	0.1775	-16.2764	0	0	ARL6IP6	ARL6IP6	ADP-ribosylation factor-like 6 interacting protein 6 [Source:HGNC Symbol;Acc:HGNC:24048]	ADP-ribosylation factor-like 6 interacting protein 6
111.235	-2.4072	0.2568	-9.373	0	0	ERMN	ERMN	ermin, ERM-like protein [Source:HGNC Symbol;Acc:HGNC:29208]	ermin - ERM-like protein
3201.13	-3.3601	0.1228	-27.3676	0	0	CYTIP	CYTIP	cytohesin 1 interacting protein [Source:HGNC Symbol;Acc:HGNC:9506]	cytohesin 1 interacting protein
5109.16	-3.0732	0.1128	-27.2325	0	0	MARCH7	MARCH7	membrane-associated ring finger (C3HC4) 7, E3 ubiquitin protein ligase [Source:HGNC Symbol;Acc:HGNC:17393]	membrane-associated ring finger (C3HC4) 7 - E3 ubiquitin protein ligase
3827.79	-3.7516	0.2098	-17.8805	0	0	TANK	TANK	TRAF family member-associated NFKB activator [Source:HGNC Symbol;Acc:HGNC:11562]	TRAF family member-associated NFKB activator
7240.41	-3.5564	0.1062	-33.4768	0	0	PSMD14	PSMD14	proteasome (prosome, macropain) 26S subunit, non-ATPase, 14 [Source:HGNC Symbol;Acc:HGNC:16889]	proteasome (prosome - macropain) 26S subunit - non-ATPase - 14
762.44	-2.1688	0.3144	-6.899	0	0	IFIH1	IFIH1	interferon induced with helicase C domain 1 [Source:HGNC Symbol;Acc:HGNC:18873]	interferon induced with helicase C domain 1
68.8936	-3.746	0.5382	-6.9595	0	0	SCN3A	SCN3A	sodium channel, voltage-gated, type III, alpha subunit [Source:HGNC Symbol;Acc:HGNC:10590]	sodium channel - voltage-gated - type III - alpha subunit
12.7747	-4.017	0.5824	-6.8975	0	0	SCN2A	SCN2A	sodium channel, voltage-gated, type II, alpha subunit [Source:HGNC Symbol;Acc:HGNC:10588]	sodium channel - voltage-gated - type II - alpha subunit
1756.81	-2.8159	0.1635	-17.2241	0	0	TTC21B	TTC21B	tetratricopeptide repeat domain 21B ; uncharacterized LOC100506124	tetratricopeptide repeat domain 21B [Source:HGNC Symbol / Acc:HGNC:25660] / tetratricopeptide repeat domain 21B [Source:HGNC Symbol / Acc:HGNC:25660]
3994.42	-2.9607	0.2448	-12.0941	0	0	STK39	STK39	serine threonine kinase 39 [Source:HGNC Symbol;Acc:HGNC:17717]	serine threonine kinase 39
100.08	-1.6544	0.197	-8.398	0	0	NOSTRIN	NOSTRIN	nitric oxide synthase trafficking [Source:HGNC Symbol;Acc:HGNC:20203]	nitric oxide synthase trafficking
1383.02	-2.6339	0.1377	-19.1262	0	0	SPC25	SPC25	SPC25, NDC80 kinetochore complex component [Source:HGNC Symbol;Acc:HGNC:24031]	SPC25 - NDC80 kinetochore complex component
2623.14	-2.9628	0.1361	-21.7711	0	0	FASTKD1	FASTKD1	FAST kinase domains 1 [Source:HGNC Symbol;Acc:HGNC:26150]	FAST kinase domains 1
7083.84	-3.4247	0.1085	-31.5713	0	0	PPIG	PPIG	peptidylprolyl isomerase G (cyclophilin G) [Source:HGNC Symbol;Acc:HGNC:14650]	peptidylprolyl isomerase G (cyclophilin G)
13.5216	-2.2757	0.2948	-7.7198	0	0	CCDC173	CCDC173	coiled-coil domain containing 173 [Source:HGNC Symbol;Acc:HGNC:25064]	coiled-coil domain containing 173
88.6815	-2.1419	0.2181	-9.8208	0	0	PHOSPHO2	PHOSPHO2	phosphatase, orphan 2 [Source:HGNC Symbol;Acc:HGNC:28316]	phosphatase - orphan 2
2690.87	-3.6321	0.2703	-13.4389	0	0	KLHL23	KLHL23	kelch-like family member 23 ; PHOSPHO2-KLHL23 readthrough	kelch-like family member 23 [Source:HGNC Symbol / Acc:HGNC:27506] / kelch-like family member 23 [Source:HGNC Symbol / Acc:HGNC:27506]
9996.76	-3.7653	0.1368	-27.5291	0	0	SSB	SSB	Sjogren syndrome antigen B (autoantigen La) [Source:HGNC Symbol;Acc:HGNC:11316]	Sjogren syndrome antigen B (autoantigen La)
1992.53	-3.065	0.144	-21.2875	0	0	METTL5	METTL5	methyltransferase like 5 [Source:HGNC Symbol;Acc:HGNC:25006]	methyltransferase like 5
2230.14	-3.2283	0.1604	-20.131	0	0	UBR3	UBR3	ubiquitin protein ligase E3 component n-recognin 3 (putative) [Source:HGNC Symbol;Acc:HGNC:30467]	ubiquitin protein ligase E3 component n-recognin 3 (putative)
50.0401	-1.2483	0.126	-9.9096	0	0	EIF2S2P4	EIF2S2P4	eukaryotic translation initiation factor 2, subunit 2 beta pseudogene 4 [Source:HGNC Symbol;Acc:HGNC:37626]
6339.13	-3.2513	0.083	-39.194	0	0	GORASP2	GORASP2	golgi reassembly stacking protein 2, 55kDa [Source:HGNC Symbol;Acc:HGNC:17500]	golgi reassembly stacking protein 2 - 55kDa
5652.07	-2.9471	0.0798	-36.9387	0	0	TLK1	TLK1	tousled-like kinase 1 [Source:HGNC Symbol;Acc:HGNC:11841]	tousled-like kinase 1
1692.11	-2.4736	0.1406	-17.5917	0	0	METTL8	METTL8	methyltransferase like 8 [Source:HGNC Symbol;Acc:HGNC:25856]	methyltransferase like 8
2321.41	-2.7611	0.141	-19.5856	0	0	DCAF17	DCAF17	DDB1 and CUL4 associated factor 17 [Source:HGNC Symbol;Acc:HGNC:25784]	DDB1 and CUL4 associated factor 17
165.087	-2.0093	0.1587	-12.6609	0	0	AC007969.5
3431.19	-2.8933	0.1044	-27.7098	0	0	DYNC1I2	DYNC1I2	dynein, cytoplasmic 1, intermediate chain 2 [Source:HGNC Symbol;Acc:HGNC:2964]	dynein - cytoplasmic 1 - intermediate chain 2
17.6283	-2.0918	0.3108	-6.7299	0	0	AC068039.4
2569.84	-3.3227	0.1155	-28.773	0	0	SLC25A12	SLC25A12	solute carrier family 25 (aspartate/glutamate carrier), member 12 [Source:HGNC Symbol;Acc:HGNC:10982]	solute carrier family 25 (aspartate/glutamate carrier) - member 12
6256.16	-3.5032	0.1231	-28.4608	0	0	HAT1	HAT1	histone acetyltransferase 1 [Source:HGNC Symbol;Acc:HGNC:4821]	histone acetyltransferase 1
897.205	-2.3461	0.2081	-11.273	0	0	METAP1D	METAP1D	methionyl aminopeptidase type 1D (mitochondrial) [Source:HGNC Symbol;Acc:HGNC:32583]	methionyl aminopeptidase type 1D (mitochondrial)
72.8719	-3.5515	0.4925	-7.2106	0	0	DLX1	DLX1	distal-less homeobox 1 [Source:HGNC Symbol;Acc:HGNC:2914]	distal-less homeobox 1
66.7675	-3.2217	0.4439	-7.2585	0	0	DLX2	DLX2	distal-less homeobox 2 [Source:HGNC Symbol;Acc:HGNC:2915]	distal-less homeobox 2
200.7	-1.9781	0.1945	-10.1691	0	0	ITGA6	ITGA6	integrin, alpha 6 [Source:HGNC Symbol;Acc:HGNC:6142]	integrin - alpha 6
3680.91	-2.8561	0.1594	-17.9185	0	0	PDK1	PDK1	pyruvate dehydrogenase kinase, isozyme 1 [Source:HGNC Symbol;Acc:HGNC:8809]	pyruvate dehydrogenase kinase - isozyme 1
3246.63	-2.6125	0.3702	-7.0578	0	0	ZAK		Mitogen-activated protein kinase kinase kinase MLT [Source:UniProtKB/Swiss-Prot;Acc:Q9NYL2]	sterile alpha motif and leucine zipper containing kinase AZK
14057.6	-3.4979	0.1116	-31.3368	0	0	CDCA7	CDCA7	cell division cycle associated 7 [Source:HGNC Symbol;Acc:HGNC:14628]	cell division cycle associated 7
6873.68	-3.3295	0.1202	-27.6949	0	0	SP3	SP3	Sp3 transcription factor [Source:HGNC Symbol;Acc:HGNC:11208]	Sp3 transcription factor
7018.97	-3.5016	0.1079	-32.4433	0	0	OLA1	OLA1	Obg-like ATPase 1 [Source:HGNC Symbol;Acc:HGNC:28833]	Obg-like ATPase 1
1710.64	-3.1704	0.1228	-25.8236	0	0	CIR1	CIR1	corepressor interacting with RBPJ, 1 [Source:HGNC Symbol;Acc:HGNC:24217]	corepressor interacting with RBPJ - 1
777.531	-3.2374	0.1647	-19.6583	0	0	SCRN3	SCRN3	secernin 3 [Source:HGNC Symbol;Acc:HGNC:30382]	secernin 3
513.263	-3.1299	0.427	-7.3306	0	0	GPR155	GPR155	G protein-coupled receptor 155 [Source:HGNC Symbol;Acc:HGNC:22951]	G protein-coupled receptor 155
39.5858	-1.8132	0.1263	-14.3522	0	0	AC010894.3
10.5841	-2.3223	0.2815	-8.2489	0	0	AC018890.6
16950.3	-3.6867	0.1149	-32.0976	0	0	WIPF1	WIPF1	WAS/WASL interacting protein family, member 1 [Source:HGNC Symbol;Acc:HGNC:12736]	WAS/WASL interacting protein family - member 1
1035.1	-2.5361	0.2411	-10.5169	0	0	H3F3AP4	H3F3AP4	H3 histone, family 3A, pseudogene 4 [Source:HGNC Symbol;Acc:HGNC:42980]
41.7504	-2.5531	0.2983	-8.5587	0	0	CHN1	CHN1	chimerin 1 [Source:HGNC Symbol;Acc:HGNC:1943]	chimerin 1
2909.78	-3.1501	0.1232	-25.562	0	0	ATF2	ATF2	activating transcription factor 2 [Source:HGNC Symbol;Acc:HGNC:784]	activating transcription factor 2
17604.8	-4.0285	0.0941	-42.7879	0	0	ATP5G3	ATP5G3	ATP synthase, H+ transporting, mitochondrial Fo complex, subunit C3 (subunit 9) [Source:HGNC Symbol;Acc:HGNC:843]	ATP synthase - H+ transporting - mitochondrial Fo complex - subunit C3 (subunit 9)
1976.35	-3.244	0.2043	-15.8754	0	0	KIAA1715	KIAA1715	KIAA1715 [Source:HGNC Symbol;Acc:HGNC:21610]	KIAA1715
85.815	-1.3491	0.1742	-7.7431	0	0	AC016739.2
3163.54	-3.3444	0.1328	-25.1915	0	0	MTX2	MTX2	metaxin 2 [Source:HGNC Symbol;Acc:HGNC:7506]	metaxin 2
48707.8	-4.3076	0.0955	-45.0887	0	0	HNRNPA3	HNRNPA3	heterogeneous nuclear ribonucleoprotein A3 [Source:HGNC Symbol;Acc:HGNC:24941]	heterogeneous nuclear ribonucleoprotein A3
3455.44	-3.3262	0.0653	-50.9588	0	0	NFE2L2	NFE2L2	nuclear factor, erythroid 2-like 2 [Source:HGNC Symbol;Acc:HGNC:7782]	nuclear factor - erythroid 2-like 2
16.9054	-1.6448	0.2405	-6.8384	0	0	AC079305.10
4656.33	-4.0786	0.2068	-19.7217	0	0	AGPS	AGPS	alkylglycerone phosphate synthase [Source:HGNC Symbol;Acc:HGNC:327]	alkylglycerone phosphate synthase
335.064	-3.3471	0.1737	-19.2653	0	0	TTC30B	TTC30B	tetratricopeptide repeat domain 30B [Source:HGNC Symbol;Acc:HGNC:26425]	tetratricopeptide repeat domain 30B
242.93	-3.1484	0.1659	-18.9832	0	0	TTC30A	TTC30A	tetratricopeptide repeat domain 30A [Source:HGNC Symbol;Acc:HGNC:25853]	tetratricopeptide repeat domain 30A
930.93	-3.1437	0.0964	-32.6161	0	0	RBM45	RBM45	RNA binding motif protein 45 [Source:HGNC Symbol;Acc:HGNC:24468]	RNA binding motif protein 45
365.387	-3.2883	0.3073	-10.6996	0	0	AC009948.5			uncharacterized LOC101927027
3187.78	-2.8126	0.2124	-13.2422	0	0	PRKRA	PRKRA	protein kinase, interferon-inducible double stranded RNA dependent activator [Source:HGNC Symbol;Acc:HGNC:9438]	protein kinase - interferon-inducible double stranded RNA dependent activator
310.073	-2.1192	0.1536	-13.793	0	0	FKBP7	FKBP7	FK506 binding protein 7 [Source:HGNC Symbol;Acc:HGNC:3723]	FK506 binding protein 7
742.123	-3.0227	0.1397	-21.6429	0	0	PLEKHA3	PLEKHA3	pleckstrin homology domain containing, family A (phosphoinositide binding specific) member 3 [Source:HGNC Symbol;Acc:HGNC:14338]	pleckstrin homology domain containing - family A (phosphoinositide binding specific) member 3
172.41	-2.764	0.2725	-10.1415	0	0	TTN-AS1	TTN-AS1	TTN antisense RNA 1 [Source:HGNC Symbol;Acc:HGNC:44124]	TTN antisense RNA 1
3586.84	-2.9912	0.3684	-8.1192	0	0	TTN	TTN	titin [Source:HGNC Symbol;Acc:HGNC:12403]	titin
3064.81	-3.1511	0.1177	-26.7724	0	0	CWC22	CWC22	CWC22 spliceosome-associated protein [Source:HGNC Symbol;Acc:HGNC:29322]	CWC22 spliceosome-associated protein
2686.82	-3.4437	0.2777	-12.403	0	0	UBE2E3	UBE2E3	ubiquitin-conjugating enzyme E2E 3 [Source:HGNC Symbol;Acc:HGNC:12479]	ubiquitin-conjugating enzyme E2E 3
6743.56	-3.7899	0.2701	-14.0329	0	0	ITGA4	ITGA4	integrin, alpha 4 (antigen CD49D, alpha 4 subunit of VLA-4 receptor) [Source:HGNC Symbol;Acc:HGNC:6140]	integrin - alpha 4 (antigen CD49D - alpha 4 subunit of VLA-4 receptor)
1405.19	-3.1638	0.263	-12.0307	0	0	CERKL	CERKL	ceramide kinase-like [Source:HGNC Symbol;Acc:HGNC:21699]	ceramide kinase-like
16.1608	-2.4738	0.2919	-8.4735	0	0	RP11-366L5.1
4174.81	-3.6207	0.1273	-28.4374	0	0	SSFA2	SSFA2	sperm specific antigen 2 [Source:HGNC Symbol;Acc:HGNC:11319]	sperm specific antigen 2
12225.1	-3.2644	0.1428	-22.8641	0	0	DNAJC10	DNAJC10	DnaJ (Hsp40) homolog, subfamily C, member 10 [Source:HGNC Symbol;Acc:HGNC:24637]	DnaJ (Hsp40) homolog - subfamily C - member 10
63.1218	-2.006	0.2795	-7.1778	0	0	DUSP19	DUSP19	dual specificity phosphatase 19 [Source:HGNC Symbol;Acc:HGNC:18894]	dual specificity phosphatase 19
1531.77	-2.996	0.1141	-26.2479	0	0	NUP35	NUP35	nucleoporin 35kDa [Source:HGNC Symbol;Acc:HGNC:29797]	nucleoporin 35kDa
14.8371	-1.4841	0.1965	-7.5517	0	0	RP11-438L19.1
69.9649	-1.5761	0.1878	-8.3919	0	0	CACYBPP2	CACYBPP2	calcyclin binding protein pseudogene 2 [Source:HGNC Symbol;Acc:HGNC:45123]
3481.71	-3.8934	0.2552	-15.2576	0	0	ZNF804A	ZNF804A	zinc finger protein 804A [Source:HGNC Symbol;Acc:HGNC:21711]	zinc finger protein 804A
7733.22	-3.6233	0.1152	-31.4499	0	0	ZC3H15	ZC3H15	zinc finger CCCH-type containing 15 [Source:HGNC Symbol;Acc:HGNC:29528]	zinc finger CCCH-type containing 15
658.857	-2.8656	0.2689	-10.6573	0	0	ITGAV	ITGAV	integrin, alpha V [Source:HGNC Symbol;Acc:HGNC:6150]	integrin - alpha V
5612.05	-3.6245	0.1158	-31.3125	0	0	WDR75	WDR75	WD repeat domain 75 [Source:HGNC Symbol;Acc:HGNC:25725]	WD repeat domain 75
3668.12	-3.5131	0.1433	-24.5157	0	0	ASNSD1	ASNSD1	asparagine synthetase domain containing 1 [Source:HGNC Symbol;Acc:HGNC:24910]	asparagine synthetase domain containing 1
126.913	-2.5066	0.1536	-16.317	0	0	ANKAR	ANKAR	ankyrin and armadillo repeat containing [Source:HGNC Symbol;Acc:HGNC:26350]	ankyrin and armadillo repeat containing
532.127	-2.4851	0.1957	-12.6996	0	0	OSGEPL1	OSGEPL1	O-sialoglycoprotein endopeptidase-like 1 [Source:HGNC Symbol;Acc:HGNC:23075]	O-sialoglycoprotein endopeptidase-like 1
25.5687	-2.0142	0.1343	-15.0025	0	0	OSGEPL1-AS1	OSGEPL1-AS1	OSGEPL1 antisense RNA 1 [Source:HGNC Symbol;Acc:HGNC:41009]	OSGEPL1 antisense RNA 1
3056.31	-3.3197	0.1082	-30.6712	0	0	ORMDL1	ORMDL1	ORMDL sphingolipid biosynthesis regulator 1 [Source:HGNC Symbol;Acc:HGNC:16036]	ORMDL sphingolipid biosynthesis regulator 1
2839.17	-3.1439	0.1239	-25.3758	0	0	PMS1	PMS1	PMS1 postmeiotic segregation increased 1 (S. cerevisiae) [Source:HGNC Symbol;Acc:HGNC:9121]	PMS1 postmeiotic segregation increased 1 (S. cerevisiae)
492.203	-3.5227	0.2537	-13.8859	0	0	C2orf88	C2orf88	chromosome 2 open reading frame 88 [Source:HGNC Symbol;Acc:HGNC:28191]	chromosome 2 open reading frame 88
138.243	-2.0193	0.0971	-20.789	0	0	HNRNPCP2	HNRNPCP2	heterogeneous nuclear ribonucleoprotein C pseudogene 2 [Source:HGNC Symbol;Acc:HGNC:48814]
1990.21	-3.3158	0.098	-33.8378	0	0	HIBCH	HIBCH	3-hydroxyisobutyryl-CoA hydrolase [Source:HGNC Symbol;Acc:HGNC:4908]	3-hydroxyisobutyryl-CoA hydrolase
73.4282	-4.2911	0.3573	-12.0113	0	0	INPP1	INPP1	inositol polyphosphate-1-phosphatase [Source:HGNC Symbol;Acc:HGNC:6071]	inositol polyphosphate-1-phosphatase
2692.18	-3.1405	0.2791	-11.2522	0	0	MFSD6	MFSD6	major facilitator superfamily domain containing 6 [Source:HGNC Symbol;Acc:HGNC:24711]	major facilitator superfamily domain containing 6
1023.96	-2.8177	0.1513	-18.6295	0	0	TMEM194B	TMEM194B	transmembrane protein 194B [Source:HGNC Symbol;Acc:HGNC:33700]	transmembrane protein 194B
1218.71	-2.5708	0.1158	-22.2029	0	0	NAB1	NAB1	NGFI-A binding protein 1 (EGR1 binding protein 1) [Source:HGNC Symbol;Acc:HGNC:7626]	NGFI-A binding protein 1 (EGR1 binding protein 1)
18.8351	-1.5259	0.1571	-9.7106	0	0	AC005540.3
9221.21	-3.9185	0.1382	-28.3495	0	0	GLS	GLS	glutaminase [Source:HGNC Symbol;Acc:HGNC:4331]	glutaminase
5734.22	-4.2048	0.176	-23.889	0	0	STAT1	STAT1	signal transducer and activator of transcription 1, 91kDa [Source:HGNC Symbol;Acc:HGNC:11362]	signal transducer and activator of transcription 1 - 91kDa
1806.71	-3.4111	0.2076	-16.4291	0	0	NABP1	NABP1	nucleic acid binding protein 1 [Source:HGNC Symbol;Acc:HGNC:26232]	nucleic acid binding protein 1
2309.25	-3.4219	0.232	-14.7525	0	0	SLC39A10	SLC39A10	solute carrier family 39 (zinc transporter), member 10 [Source:HGNC Symbol;Acc:HGNC:20861]	solute carrier family 39 (zinc transporter) - member 10
15.6029	-2.5633	0.3092	-8.2914	0	0	DNAH7	DNAH7	dynein, axonemal, heavy chain 7 [Source:HGNC Symbol;Acc:HGNC:18661]	dynein - axonemal - heavy chain 7
10313.5	-3.7702	0.2175	-17.3369	0	0	STK17B	STK17B	serine/threonine kinase 17b [Source:HGNC Symbol;Acc:HGNC:11396]	serine/threonine kinase 17b
56.3649	-1.4359	0.2048	-7.0109	0	0	RP11-347P5.1
230.841	-3.2475	0.419	-7.7511	0	0	HECW2	HECW2	HECT, C2 and WW domain containing E3 ubiquitin protein ligase 2 [Source:HGNC Symbol;Acc:HGNC:29853]	HECT - C2 and WW domain containing E3 ubiquitin protein ligase 2
748.29	-2.5129	0.1268	-19.8159	0	0	CCDC150	CCDC150	coiled-coil domain containing 150 [Source:HGNC Symbol;Acc:HGNC:26834]	coiled-coil domain containing 150
4364.45	-3.6862	0.1581	-23.3107	0	0	GTF3C3	GTF3C3	general transcription factor IIIC, polypeptide 3, 102kDa [Source:HGNC Symbol;Acc:HGNC:4666]	general transcription factor IIIC - polypeptide 3 - 102kDa
683.492	-3.3332	0.4504	-7.4002	0	0	PGAP1	PGAP1	post-GPI attachment to proteins 1 [Source:HGNC Symbol;Acc:HGNC:25712]	post-GPI attachment to proteins 1
3401.57	-3.6044	0.2346	-15.3639	0	0	ANKRD44	ANKRD44	ankyrin repeat domain 44 [Source:HGNC Symbol;Acc:HGNC:25259]	ankyrin repeat domain 44
35954.2	-4.093	0.0922	-44.413	0	0	SF3B1	SF3B1	splicing factor 3b, subunit 1, 155kDa [Source:HGNC Symbol;Acc:HGNC:10768]	splicing factor 3b - subunit 1 - 155kDa
886.464	-2.9396	0.1285	-22.8673	0	0	COQ10B	COQ10B	coenzyme Q10 homolog B (S. cerevisiae) [Source:HGNC Symbol;Acc:HGNC:25819]	coenzyme Q10 homolog B (S. cerevisiae)
73709.4	-4.3807	0.1138	-38.5034	0	0	HSPD1	HSPD1	heat shock 60kDa protein 1 (chaperonin) [Source:HGNC Symbol;Acc:HGNC:5261]	heat shock 60kDa protein 1 (chaperonin)
2302.62	-3.272	0.1143	-28.6192	0	0	HSPE1	HSPE1	heat shock 10kDa protein 1 [Source:HGNC Symbol;Acc:HGNC:5269]	heat shock 10kDa protein 1
807.217	-2.6965	0.1144	-23.5655	0	0	MOB4	MOB4	MOB family member 4, phocein ; HSPE1-MOB4 readthrough	MOB family member 4 - phocein [Source:HGNC Symbol / Acc:HGNC:17261] / MOB family member 4 - phocein [Source:HGNC Symbol / Acc:HGNC:17261]
10.3185	-1.9225	0.2154	-8.9237	0	0	RFTN2	RFTN2	raftlin family member 2 [Source:HGNC Symbol;Acc:HGNC:26402]	raftlin family member 2
2658.92	-3.2197	0.1062	-30.3297	0	0	MARS2	MARS2	methionyl-tRNA synthetase 2, mitochondrial [Source:HGNC Symbol;Acc:HGNC:25133]	methionyl-tRNA synthetase 2 - mitochondrial
21.5116	-3.9091	0.4862	-8.0407	0	0	FTCDNL1	FTCDNL1	formiminotransferase cyclodeaminase N-terminal like [Source:HGNC Symbol;Acc:HGNC:48661]
116.069	-2.1698	0.2399	-9.0435	0	0	AC073043.1			uncharacterized LOC101927687
900.75	-2.9122	0.1648	-17.6681	0	0	C2orf69	C2orf69	chromosome 2 open reading frame 69 [Source:HGNC Symbol;Acc:HGNC:26799]	chromosome 2 open reading frame 69
737.043	-2.8897	0.0697	-41.4523	0	0	TYW5	TYW5	tRNA-yW synthesizing protein 5 [Source:HGNC Symbol;Acc:HGNC:26754]	tRNA-yW synthesizing protein 5
922.153	-2.9035	0.099	-29.3268	0	0	C2orf47	C2orf47	chromosome 2 open reading frame 47 [Source:HGNC Symbol;Acc:HGNC:26198]	chromosome 2 open reading frame 47
1373.52	-3.0852	0.1093	-28.239	0	0	KCTD18	KCTD18	potassium channel tetramerization domain containing 18 [Source:HGNC Symbol;Acc:HGNC:26446]	potassium channel tetramerization domain containing 18
5099.18	-3.3696	0.1385	-24.3367	0	0	SGOL2	SGOL2	shugoshin-like 2 (S. pombe) [Source:HGNC Symbol;Acc:HGNC:30812]	shugoshin-like 2 (S. pombe)
9016.59	-3.6651	0.1395	-26.2724	0	0	BZW1	BZW1	basic leucine zipper and W2 domains 1 [Source:HGNC Symbol;Acc:HGNC:18380]	basic leucine zipper and W2 domains 1
120.64	-1.9259	0.1741	-11.0608	0	0	RP11-469M7.1
2087.49	-2.8533	0.1496	-19.072	0	0	CLK1	CLK1	CDC-like kinase 1 [Source:HGNC Symbol;Acc:HGNC:2068]	CDC-like kinase 1
2047.93	-2.8965	0.1393	-20.7985	0	0	PPIL3	PPIL3	peptidylprolyl isomerase (cyclophilin)-like 3 [Source:HGNC Symbol;Acc:HGNC:9262]	peptidylprolyl isomerase (cyclophilin)-like 3
2992.45	-3.0758	0.0813	-37.8354	0	0	NIF3L1	NIF3L1	NIF3 NGG1 interacting factor 3-like 1 (S. cerevisiae) [Source:HGNC Symbol;Acc:HGNC:13390]	NIF3 NGG1 interacting factor 3-like 1 (S. cerevisiae)
3763.85	-3.3264	0.16	-20.7938	0	0	ORC2	ORC2	origin recognition complex, subunit 2 [Source:HGNC Symbol;Acc:HGNC:8488]	origin recognition complex - subunit 2
1477	-3.2059	0.1185	-27.0572	0	0	FAM126B	FAM126B	family with sequence similarity 126, member B [Source:HGNC Symbol;Acc:HGNC:28593]	family with sequence similarity 126 - member B
4189	-3.497	0.1166	-29.9958	0	0	NDUFB3	NDUFB3	NADH dehydrogenase (ubiquinone) 1 beta subcomplex, 3, 12kDa [Source:HGNC Symbol;Acc:HGNC:7698]	NADH dehydrogenase (ubiquinone) 1 beta subcomplex - 3 - 12kDa
4048.98	-3.6794	0.2306	-15.953	0	0	CFLAR	CFLAR	CASP8 and FADD-like apoptosis regulator [Source:HGNC Symbol;Acc:HGNC:1876]	CASP8 and FADD-like apoptosis regulator
16.2066	-1.8079	0.2398	-7.5385	0	0	CFLAR-AS1	CFLAR-AS1	CFLAR antisense RNA 1 [Source:HGNC Symbol;Acc:HGNC:14437]	CFLAR antisense RNA 1
77.9967	-3.7452	0.3404	-11.0023	0	0	CASP10	CASP10	caspase 10, apoptosis-related cysteine peptidase [Source:HGNC Symbol;Acc:HGNC:1500]	caspase 10 - apoptosis-related cysteine peptidase
2430.67	-3.3029	0.1113	-29.6729	0	0	CASP8	CASP8	caspase 8, apoptosis-related cysteine peptidase [Source:HGNC Symbol;Acc:HGNC:1509]	caspase 8 - apoptosis-related cysteine peptidase
27.3189	-1.8265	0.1615	-11.3073	0	0	ALS2CR12	ALS2CR12	amyotrophic lateral sclerosis 2 (juvenile) chromosome region, candidate 12 [Source:HGNC Symbol;Acc:HGNC:14439]	amyotrophic lateral sclerosis 2 (juvenile) chromosome region - candidate 12
1593.42	-2.8902	0.0884	-32.6928	0	0	TRAK2	TRAK2	trafficking protein, kinesin binding 2 [Source:HGNC Symbol;Acc:HGNC:13206]	trafficking protein - kinesin binding 2
541.004	-2.0973	0.2268	-9.2493	0	0	STRADB	STRADB	STE20-related kinase adaptor beta [Source:HGNC Symbol;Acc:HGNC:13205]	STE20-related kinase adaptor beta
866.454	-3.1732	0.2639	-12.024	0	0	TMEM237	TMEM237	transmembrane protein 237 [Source:HGNC Symbol;Acc:HGNC:14432]	transmembrane protein 237
1229.97	-3.02	0.2316	-13.0378	0	0	ALS2	ALS2	amyotrophic lateral sclerosis 2 (juvenile) [Source:HGNC Symbol;Acc:HGNC:443]	amyotrophic lateral sclerosis 2 (juvenile)
7602.15	-3.5824	0.0894	-40.0618	0	0	SUMO1	SUMO1	small ubiquitin-like modifier 1 [Source:HGNC Symbol;Acc:HGNC:12502]	small ubiquitin-like modifier 1
13657	-3.8777	0.1214	-31.9466	0	0	NOP58	NOP58	NOP58 ribonucleoprotein [Source:HGNC Symbol;Acc:HGNC:29926]	NOP58 ribonucleoprotein
38.1709	-1.8183	0.2102	-8.651	0	0	SNORD11	SNORD11	small nucleolar RNA, C/D box 11 [Source:HGNC Symbol;Acc:HGNC:32707]	small nucleolar RNA - C/D box 11
1863.32	-2.5157	0.2728	-9.2224	0	0	BMPR2	BMPR2	bone morphogenetic protein receptor, type II (serine/threonine kinase) [Source:HGNC Symbol;Acc:HGNC:1078]	bone morphogenetic protein receptor - type II (serine/threonine kinase)
1275.52	-2.2046	0.1393	-15.8298	0	0	FAM117B	FAM117B	family with sequence similarity 117, member B [Source:HGNC Symbol;Acc:HGNC:14440]	family with sequence similarity 117 - member B
360.388	-2.7012	0.315	-8.5746	0	0	ICA1L	ICA1L	islet cell autoantigen 1,69kDa-like [Source:HGNC Symbol;Acc:HGNC:14442]	islet cell autoantigen 1 - 69kDa-like
5346.79	-3.5729	0.0995	-35.9068	0	0	WDR12	WDR12	WD repeat domain 12 [Source:HGNC Symbol;Acc:HGNC:14098]	WD repeat domain 12
720.494	-2.6223	0.1194	-21.9669	0	0	CARF	CARF	calcium responsive transcription factor [Source:HGNC Symbol;Acc:HGNC:14435]	calcium responsive transcription factor
626.818	-3.2585	0.1308	-24.92	0	0	NBEAL1	NBEAL1	neurobeachin-like 1 [Source:HGNC Symbol;Acc:HGNC:20681]	neurobeachin-like 1
[truncated: 37,554 more rows]

## Sheet: BL_vs_DLBCLpos
baseMean	log2FoldChange	lfcSE	stat	pvalue	padj	external_gene_name	hgnc_symbol	description	wikigene_description
46.6342	-11.545	1.568	-7.3628	0	0	C1orf233	C1orf233	chromosome 1 open reading frame 233 [Source:HGNC Symbol;Acc:HGNC:42951]	chromosome 1 open reading frame 233
359.025	-5.7806	0.4959	-11.6571	0	0	TP73	TP73	tumor protein p73 [Source:HGNC Symbol;Acc:HGNC:12003]	tumor protein p73
792.647	4.2043	0.3658	11.4943	0	0	PER3	PER3	period circadian clock 3 [Source:HGNC Symbol;Acc:HGNC:8847]	period circadian clock 3
4957.66	9.653	1.2493	7.7264	0	0	ACTL8	ACTL8	actin-like 8 [Source:HGNC Symbol;Acc:HGNC:24018]	actin-like 8
333.829	-1.2291	0.1646	-7.4678	0	0	SLFNL1	SLFNL1	schlafen-like 1 [Source:HGNC Symbol;Acc:HGNC:26313]	schlafen-like 1
144.931	6.6608	0.8022	8.3035	0	0	FGGY	FGGY	FGGY carbohydrate kinase domain containing [Source:HGNC Symbol;Acc:HGNC:25610]	FGGY carbohydrate kinase domain containing
138.19	3.9199	0.3755	10.4384	0	0	LEPR	LEPR	leptin receptor [Source:HGNC Symbol;Acc:HGNC:6554]	leptin receptor
1503.34	-7.3814	0.6591	-11.1989	0	0	SLC25A24	SLC25A24	solute carrier family 25 (mitochondrial carrier; phosphate carrier), member 24 [Source:HGNC Symbol;Acc:HGNC:20662]	solute carrier family 25 (mitochondrial carrier / phosphate carrier) - member 24
3170	2.5164	0.2691	9.3497	0	0	LIX1L	LIX1L	Lix1 homolog (chicken) like [Source:HGNC Symbol;Acc:HGNC:28715]	Lix1 homolog (chicken) like
163.586	4.298	0.5664	7.5878	0	0	C1orf54	C1orf54	chromosome 1 open reading frame 54 [Source:HGNC Symbol;Acc:HGNC:26258]	chromosome 1 open reading frame 54
12137.7	1.229	0.1689	7.2748	0	0	POGZ	POGZ	pogo transposable element with ZNF domain [Source:HGNC Symbol;Acc:HGNC:18801]	pogo transposable element with ZNF domain
814.133	-5.3853	0.6798	-7.9222	0	0	S100A11	S100A11	S100 calcium binding protein A11 [Source:HGNC Symbol;Acc:HGNC:10488]	S100 calcium binding protein A11
180.884	-8.6339	1.1095	-7.7819	0	0	S100A6	S100A6	S100 calcium binding protein A6 [Source:HGNC Symbol;Acc:HGNC:10496]	S100 calcium binding protein A6
178.284	2.5768	0.3459	7.45	0	0	EFNA3	EFNA3	ephrin-A3 [Source:HGNC Symbol;Acc:HGNC:3223]	ephrin-A3
1015.39	2.1912	0.2815	7.784	0	0	PAQR6	PAQR6	progestin and adipoQ receptor family member VI [Source:HGNC Symbol;Acc:HGNC:30132]	progestin and adipoQ receptor family member VI
30887.8	0.9983	0.1306	7.6458	0	0	FCRLA	FCRLA	Fc receptor-like A [Source:HGNC Symbol;Acc:HGNC:18504]	Fc receptor-like A
1088.65	-9.9542	1.2836	-7.7547	0	0	KDM5B	KDM5B	lysine (K)-specific demethylase 5B [Source:HGNC Symbol;Acc:HGNC:18039]	lysine (K)-specific demethylase 5B
463.18	5.3102	0.5795	9.1634	0	0	CDK18	CDK18	cyclin-dependent kinase 18 [Source:HGNC Symbol;Acc:HGNC:8751]	cyclin-dependent kinase 18
171.083	8.3519	1.0568	7.9027	0	0	HHAT	HHAT	hedgehog acyltransferase [Source:HGNC Symbol;Acc:HGNC:18270]	hedgehog acyltransferase
44.2043	-2.3636	0.3119	-7.5784	0	0	BATF3	BATF3	basic leucine zipper transcription factor, ATF-like 3 [Source:HGNC Symbol;Acc:HGNC:28915]	basic leucine zipper transcription factor - ATF-like 3
683.261	4.9181	0.6635	7.4127	0	0	ENAH	ENAH	enabled homolog (Drosophila) [Source:HGNC Symbol;Acc:HGNC:18271]	enabled homolog (Drosophila)
437.103	-5.9081	0.7743	-7.6305	0	0	AKT3	AKT3	v-akt murine thymoma viral oncogene homolog 3 [Source:HGNC Symbol;Acc:HGNC:393]	v-akt murine thymoma viral oncogene homolog 3
322.885	14.7642	1.9407	7.6075	0	0	SOX11	SOX11	SRY (sex determining region Y)-box 11 [Source:HGNC Symbol;Acc:HGNC:11191]	SRY (sex determining region Y)-box 11
1450.54	2.1324	0.2494	8.5486	0	0	B3GNT2	B3GNT2	UDP-GlcNAc:betaGal beta-1,3-N-acetylglucosaminyltransferase 2 [Source:HGNC Symbol;Acc:HGNC:15629]	UDP-GlcNAc:betaGal beta-1 - 3-N-acetylglucosaminyltransferase 2
18522.4	2.3579	0.2119	11.125	0	0	PLEK	PLEK	pleckstrin [Source:HGNC Symbol;Acc:HGNC:9070]	pleckstrin
132.33	-7.3032	0.5494	-13.2925	0	0	FNBP1P1	FNBP1P1	formin binding protein 1 pseudogene 1 [Source:HGNC Symbol;Acc:HGNC:44528]
4431.99	10.5449	1.3949	7.5599	0	0	IGKV3D-11	IGKV3D-11	immunoglobulin kappa variable 3D-11 [Source:HGNC Symbol;Acc:HGNC:5823]
477.434	-5.4745	0.726	-7.5402	0	0	FMNL2	FMNL2	formin-like 2 [Source:HGNC Symbol;Acc:HGNC:18267]	formin-like 2
155.173	-1.584	0.1664	-9.5206	0	0	AC007038.7			uncharacterized LOC101928020
559.179	-10.0866	1.2445	-8.1051	0	0	ITM2C	ITM2C	integral membrane protein 2C [Source:HGNC Symbol;Acc:HGNC:6175]	integral membrane protein 2C
735.946	-3.9386	0.5062	-7.7799	0	0	USP40	USP40	ubiquitin specific peptidase 40 [Source:HGNC Symbol;Acc:HGNC:20069]	ubiquitin specific peptidase 40
1005.77	1.1032	0.1485	7.4296	0	0	CRELD1	CRELD1	cysteine-rich with EGF-like domains 1 [Source:HGNC Symbol;Acc:HGNC:14630]	cysteine-rich with EGF-like domains 1
280.644	-7.0075	0.664	-10.5538	0	0	ZKSCAN7	ZKSCAN7	zinc finger with KRAB and SCAN domains 7 [Source:HGNC Symbol;Acc:HGNC:12955]	zinc finger with KRAB and SCAN domains 7
186.301	-6.48	0.6952	-9.3215	0	0	ZNF660	ZNF660	zinc finger protein 660 [Source:HGNC Symbol;Acc:HGNC:26720]	zinc finger protein 660
26.6218	-2.9476	0.3972	-7.4215	0	0	MPRIPP1	MPRIPP1	myosin phosphatase Rho interacting protein pseudogene 1 [Source:HGNC Symbol;Acc:HGNC:44594]
21.2178	3.343	0.3973	8.4133	0	0	CCR9	CCR9	chemokine (C-C motif) receptor 9 [Source:HGNC Symbol;Acc:HGNC:1610]	chemokine (C-C motif) receptor 9
3758.11	-1.1821	0.1562	-7.57	0	0	IFT57	IFT57	intraflagellar transport 57 [Source:HGNC Symbol;Acc:HGNC:17367]	intraflagellar transport 57
245.194	-1.9177	0.1939	-9.8886	0	0	FAM86HP	FAM86HP	family with sequence similarity 86, member H, pseudogene [Source:HGNC Symbol;Acc:HGNC:42359]
771.509	5.4545	0.677	8.0571	0	0	ARHGEF26	ARHGEF26	Rho guanine nucleotide exchange factor (GEF) 26 [Source:HGNC Symbol;Acc:HGNC:24490]	Rho guanine nucleotide exchange factor (GEF) 26
179.726	-8.772	0.7026	-12.4855	0	0	B3GALNT1	B3GALNT1	beta-1,3-N-acetylgalactosaminyltransferase 1 (globoside blood group) [Source:HGNC Symbol;Acc:HGNC:918]	beta-1 - 3-N-acetylgalactosaminyltransferase 1 (globoside blood group)
342.871	-7.6486	0.8181	-9.349	0	0	NAT8L	NAT8L	N-acetyltransferase 8-like (GCN5-related, putative) [Source:HGNC Symbol;Acc:HGNC:26742]	N-acetyltransferase 8-like (GCN5-related - putative)
1726.83	-9.3589	0.4487	-20.8576	0	0	ZNF518B	ZNF518B	zinc finger protein 518B [Source:HGNC Symbol;Acc:HGNC:29365]	zinc finger protein 518B
1757.05	10.2147	0.4581	22.2984	0	0	SPP1	SPP1	secreted phosphoprotein 1 [Source:HGNC Symbol;Acc:HGNC:11255]	secreted phosphoprotein 1
409.774	-7.2692	0.4538	-16.0203	0	0	NAP1L5	NAP1L5	nucleosome assembly protein 1-like 5 [Source:HGNC Symbol;Acc:HGNC:19968]	nucleosome assembly protein 1-like 5
16.1479	-4.0942	0.4178	-9.8	0	0	TSPAN5	TSPAN5	tetraspanin 5 [Source:HGNC Symbol;Acc:HGNC:17753]	tetraspanin 5
119.975	10.008	1.3717	7.2963	0	0	PITX2	PITX2	paired-like homeodomain 2 [Source:HGNC Symbol;Acc:HGNC:9005]	paired-like homeodomain 2
67.8045	-1.3052	0.1625	-8.0315	0	0	RP11-33B1.2
210.187	-9.2257	0.8892	-10.3754	0	0	GUSBP5	GUSBP5	glucuronidase, beta pseudogene 5 [Source:HGNC Symbol;Acc:HGNC:42319]	glucuronidase - beta pseudogene 5
133.714	-7.5081	0.794	-9.456	0	0	TRIM61	TRIM61	tripartite motif containing 61 [Source:HGNC Symbol;Acc:HGNC:24339]	tripartite motif containing 61
112.463	-6.9588	0.7517	-9.2572	0	0	RP11-366M4.11
4934.41	2.2001	0.2449	8.9824	0	0	SERINC5	SERINC5	serine incorporator 5 [Source:HGNC Symbol;Acc:HGNC:18825]	serine incorporator 5
604.674	-4.6592	0.5308	-8.7784	0	0	ARL10	ARL10	ADP-ribosylation factor-like 10 [Source:HGNC Symbol;Acc:HGNC:22042]	ADP-ribosylation factor-like 10
8378.26	3.0044	0.2537	11.8413	0	0	SERPINB9	SERPINB9	serpin peptidase inhibitor, clade B (ovalbumin), member 9 [Source:HGNC Symbol;Acc:HGNC:8955]	serpin peptidase inhibitor - clade B (ovalbumin) - member 9
975.779	5.546	0.6879	8.0626	0	0	NRN1	NRN1	neuritin 1 [Source:HGNC Symbol;Acc:HGNC:17972]	neuritin 1
1169.29	1.292	0.1677	7.7029	0	0	SIRT5	SIRT5	sirtuin 5 [Source:HGNC Symbol;Acc:HGNC:14933]	sirtuin 5
397.819	8.6478	1.1496	7.5224	0	0	ID4	ID4	inhibitor of DNA binding 4, dominant negative helix-loop-helix protein [Source:HGNC Symbol;Acc:HGNC:5363]	inhibitor of DNA binding 4 - dominant negative helix-loop-helix protein
23649.8	1.9325	0.254	7.6091	0	0	HLA-B	HLA-B	major histocompatibility complex, class I, B [Source:HGNC Symbol;Acc:HGNC:4932]	major histocompatibility complex - class I - B
104.799	2.6839	0.3264	8.2221	0	0	TNXB	TNXB	tenascin XB [Source:HGNC Symbol;Acc:HGNC:11976]	tenascin XB
1213.81	2.1666	0.1625	13.331	0	0	HLA-DOB	HLA-DOB	major histocompatibility complex, class II, DO beta [Source:HGNC Symbol;Acc:HGNC:4937]	major histocompatibility complex - class II - DO beta
9610.36	2.0167	0.2357	8.5554	0	0	PSMB8	PSMB8	proteasome (prosome, macropain) subunit, beta type, 8 [Source:HGNC Symbol;Acc:HGNC:9545]	proteasome (prosome - macropain) subunit - beta type - 8
3252.73	1.9188	0.2041	9.4033	0	0	UFL1	UFL1	UFM1-specific ligase 1 [Source:HGNC Symbol;Acc:HGNC:23039]	UFM1-specific ligase 1
12075.8	1.6493	0.2	8.2448	0	0	PNISR	PNISR	PNN-interacting serine/arginine-rich protein [Source:HGNC Symbol;Acc:HGNC:21222]	PNN-interacting serine/arginine-rich protein
8920.86	1.8956	0.2606	7.2743	0	0	AIM1	AIM1	absent in melanoma 1 [Source:HGNC Symbol;Acc:HGNC:356]	absent in melanoma 1
1005.62	2.6882	0.3206	8.3839	0	0	SESN1	SESN1	sestrin 1 [Source:HGNC Symbol;Acc:HGNC:21595]	sestrin 1
124.304	-5.964	0.8183	-7.2882	0	0	FAM184A	FAM184A	family with sequence similarity 184, member A [Source:HGNC Symbol;Acc:HGNC:20991]	family with sequence similarity 184 - member A
4559.39	1.0402	0.1385	7.5093	0	0	HBS1L	HBS1L	HBS1-like translational GTPase [Source:HGNC Symbol;Acc:HGNC:4834]	HBS1-like translational GTPase
48.6715	-6.476	0.4835	-13.3944	0	0	AC147651.4			uncharacterized LOC101926963
105.57	10.9722	1.487	7.379	0	0	TBX20	TBX20	T-box 20 [Source:HGNC Symbol;Acc:HGNC:11598]	T-box 20
458.112	-1.6331	0.2186	-7.469	0	0	POLR2J4
572.271	3.3603	0.2931	11.4631	0	0	NCF1B	NCF1B	neutrophil cytosolic factor 1B pseudogene [Source:HGNC Symbol;Acc:HGNC:32522]	neutrophil cytosolic factor 1B pseudogene
2141.94	3.6415	0.2858	12.7397	0	0	NCF1C	NCF1C	neutrophil cytosolic factor 1C pseudogene [Source:HGNC Symbol;Acc:HGNC:32523]	neutrophil cytosolic factor 1C pseudogene
348.712	3.576	0.3748	9.5407	0	0	GAL3ST4	GAL3ST4	galactose-3-O-sulfotransferase 4 [Source:HGNC Symbol;Acc:HGNC:24145]	galactose-3-O-sulfotransferase 4
299.471	9.2655	1.2529	7.3953	0	0	RELN	RELN	reelin [Source:HGNC Symbol;Acc:HGNC:9957]	reelin
174.749	-10.3628	1.0818	-9.5792	0	0	ZC3HAV1L	ZC3HAV1L	zinc finger CCCH-type, antiviral 1-like [Source:HGNC Symbol;Acc:HGNC:22423]	zinc finger CCCH-type - antiviral 1-like
7748.28	1.1885	0.1491	7.9717	0	0	PPP2R3B	PPP2R3B	protein phosphatase 2, regulatory subunit B'', beta [Source:HGNC Symbol;Acc:HGNC:13417]	protein phosphatase 2 - regulatory subunit B'' - beta
145.443	-9.239	0.8293	-11.1413	0	0	ZNF630	ZNF630	zinc finger protein 630 [Source:HGNC Symbol;Acc:HGNC:28855]	zinc finger protein 630
1835.05	-1.3646	0.1847	-7.3863	0	0	WDR13	WDR13	WD repeat domain 13 [Source:HGNC Symbol;Acc:HGNC:14352]	WD repeat domain 13
305.424	-6.9573	0.8715	-7.9831	0	0	CCDC120	CCDC120	coiled-coil domain containing 120 [Source:HGNC Symbol;Acc:HGNC:28910]	coiled-coil domain containing 120
218.797	-1.0995	0.1438	-7.6443	0	0	LL0XNC01-7P3.1
25973.6	-2.0122	0.2665	-7.5519	0	0	KDM5C	KDM5C	lysine (K)-specific demethylase 5C [Source:HGNC Symbol;Acc:HGNC:11114]	lysine (K)-specific demethylase 5C
24.4567	-4.0427	0.5407	-7.4765	0	0	IQSEC2	IQSEC2	IQ motif and Sec7 domain 2 [Source:HGNC Symbol;Acc:HGNC:29059]	IQ motif and Sec7 domain 2
46305.9	-2.0853	0.2302	-9.0602	0	0	SMC1A	SMC1A	structural maintenance of chromosomes 1A [Source:HGNC Symbol;Acc:HGNC:11111]	structural maintenance of chromosomes 1A
65.1545	-1.959	0.2092	-9.3659	0	0	RIBC1	RIBC1	RIB43A domain with coiled-coils 1 [Source:HGNC Symbol;Acc:HGNC:26537]	RIB43A domain with coiled-coils 1
40.8692	3.042	0.4103	7.415	0	0	CXorf65	CXorf65	chromosome X open reading frame 65 [Source:HGNC Symbol;Acc:HGNC:33713]	chromosome X open reading frame 65
5312.07	-10.9252	1.3021	-8.3904	0	0	XIST	XIST	X inactive specific transcript (non-protein coding) [Source:HGNC Symbol;Acc:HGNC:12810]	X inactive specific transcript (non-protein coding)
123.262	-12.6399	1.6008	-7.8962	0	0	BEX2	BEX2	brain expressed X-linked 2 [Source:HGNC Symbol;Acc:HGNC:30933]	brain expressed X-linked 2
903.64	-6.7442	0.4862	-13.8699	0	0	TCEAL4	TCEAL4	transcription elongation factor A (SII)-like 4 [Source:HGNC Symbol;Acc:HGNC:26121]	transcription elongation factor A (SII)-like 4
225.482	-10.6969	1.4343	-7.458	0	0	TCEAL3	TCEAL3	transcription elongation factor A (SII)-like 3 [Source:HGNC Symbol;Acc:HGNC:28247]	transcription elongation factor A (SII)-like 3
193.554	-11.9924	1.5284	-7.8467	0	0	TCEAL1	TCEAL1	transcription elongation factor A (SII)-like 1 [Source:HGNC Symbol;Acc:HGNC:11616]	transcription elongation factor A (SII)-like 1
417.117	-7.0658	0.6799	-10.3926	0	0	RAB33A	RAB33A	RAB33A, member RAS oncogene family [Source:HGNC Symbol;Acc:HGNC:9773]	RAB33A - member RAS oncogene family
241.913	3.417	0.2955	11.5636	0	0	BMP1	BMP1	bone morphogenetic protein 1 [Source:HGNC Symbol;Acc:HGNC:1067]	bone morphogenetic protein 1
108.332	-5.2531	0.7163	-7.3342	0	0	NKX3-1	NKX3-1	NK3 homeobox 1 [Source:HGNC Symbol;Acc:HGNC:7838]	NK3 homeobox 1
2505.86	1.9104	0.2032	9.4015	0	0	HMBOX1	HMBOX1	homeobox containing 1 [Source:HGNC Symbol;Acc:HGNC:26137]	homeobox containing 1
285.937	1.8977	0.2397	7.917	0	0	CTD-2647L4.4
4855.37	1.835	0.214	8.5759	0	0	GTF2E2	GTF2E2	general transcription factor IIE, polypeptide 2, beta 34kDa [Source:HGNC Symbol;Acc:HGNC:4651]	general transcription factor IIE - polypeptide 2 - beta 34kDa
423.663	2.5994	0.2257	11.5165	0	0	RNF122	RNF122	ring finger protein 122 [Source:HGNC Symbol;Acc:HGNC:21147]	ring finger protein 122
3914.81	3.1271	0.2622	11.9265	0	0	RAB11FIP1	RAB11FIP1	RAB11 family interacting protein 1 (class I) [Source:HGNC Symbol;Acc:HGNC:30265]	RAB11 family interacting protein 1 (class I)
2532	5.6955	0.3477	16.3799	0	0	TOX	TOX	thymocyte selection-associated high mobility group box [Source:HGNC Symbol;Acc:HGNC:18988]	thymocyte selection-associated high mobility group box
489.527	5.4482	0.3975	13.7054	0	0	RP11-25K19.1			uncharacterized LOC100505501
208.383	1.4271	0.1763	8.0956	0	0	SNX16	SNX16	sorting nexin 16 [Source:HGNC Symbol;Acc:HGNC:14980]	sorting nexin 16
1497.42	2.349	0.2011	11.6831	0	0	OXR1	OXR1	oxidation resistance 1 [Source:HGNC Symbol;Acc:HGNC:15822]	oxidation resistance 1
703.752	1.4216	0.1383	10.2807	0	0	WDYHV1	WDYHV1	WDYHV motif containing 1 [Source:HGNC Symbol;Acc:HGNC:25490]	WDYHV motif containing 1
815.025	4.1476	0.5131	8.0829	0	0	DENND3	DENND3	DENN/MADD domain containing 3 [Source:HGNC Symbol;Acc:HGNC:29134]	DENN/MADD domain containing 3
514.862	-9.8714	1.3018	-7.5828	0	0	LY6E	LY6E	lymphocyte antigen 6 complex, locus E [Source:HGNC Symbol;Acc:HGNC:6727]	lymphocyte antigen 6 complex - locus E
282.127	6.0611	0.7034	8.6175	0	0	NFIB	NFIB	nuclear factor I/B [Source:HGNC Symbol;Acc:HGNC:7785]	nuclear factor I/B
486.063	-5.2106	0.2669	-19.5235	0	0	PTPLAD2	PTPLAD2	protein tyrosine phosphatase-like A domain containing 2 [Source:HGNC Symbol;Acc:HGNC:20920]	protein tyrosine phosphatase-like A domain containing 2
739.463	4.8632	0.6327	7.6859	0	0	GCNT1	GCNT1	glucosaminyl (N-acetyl) transferase 1, core 2 [Source:HGNC Symbol;Acc:HGNC:4203]	glucosaminyl (N-acetyl) transferase 1 - core 2
847.7	-7.8343	0.3575	-21.9123	0	0	C9orf64	C9orf64	chromosome 9 open reading frame 64 [Source:HGNC Symbol;Acc:HGNC:28144]	chromosome 9 open reading frame 64
232.907	-9.4553	0.8216	-11.5089	0	0	AAED1	AAED1	AhpC/TSA antioxidant enzyme domain containing 1 [Source:HGNC Symbol;Acc:HGNC:16881]	AhpC/TSA antioxidant enzyme domain containing 1
633.984	3.3718	0.2792	12.0766	0	0	CORO2A	CORO2A	coronin, actin binding protein, 2A [Source:HGNC Symbol;Acc:HGNC:2255]	coronin - actin binding protein - 2A
1594.15	3.523	0.4	8.8079	0	0	ABCA1	ABCA1	ATP-binding cassette, sub-family A (ABC1), member 1 [Source:HGNC Symbol;Acc:HGNC:29]	ATP-binding cassette - sub-family A (ABC1) - member 1
69128.3	1.0015	0.102	9.8193	0	0	RPL12	RPL12	ribosomal protein L12 [Source:HGNC Symbol;Acc:HGNC:10302]	ribosomal protein L12
15226.4	5.6788	0.4725	12.0178	0	0	FNBP1	FNBP1	formin binding protein 1 [Source:HGNC Symbol;Acc:HGNC:17069]	formin binding protein 1
162.148	3.1276	0.4129	7.5752	0	0	CEL	CEL	carboxyl ester lipase [Source:HGNC Symbol;Acc:HGNC:1848]	carboxyl ester lipase
573.404	2.6192	0.2939	8.9121	0	0	TOR4A	TOR4A	torsin family 4, member A [Source:HGNC Symbol;Acc:HGNC:25981]	torsin family 4 - member A
38.2409	3.4831	0.4605	7.5634	0	0	RP11-326C3.11
25494.7	1.0987	0.1251	8.7797	0	0	CD81	CD81	CD81 molecule [Source:HGNC Symbol;Acc:HGNC:1701]	CD81 molecule
169.063	3.9878	0.4503	8.8561	0	0	SLC22A18	SLC22A18	solute carrier family 22, member 18 [Source:HGNC Symbol;Acc:HGNC:10964]	solute carrier family 22 - member 18
6606.34	1.7876	0.2153	8.3029	0	0	USP47	USP47	ubiquitin specific peptidase 47 [Source:HGNC Symbol;Acc:HGNC:20076]	ubiquitin specific peptidase 47
1409.91	-5.917	0.6925	-8.5438	0	0	HTATIP2	HTATIP2	HIV-1 Tat interactive protein 2, 30kDa [Source:HGNC Symbol;Acc:HGNC:16637]	HIV-1 Tat interactive protein 2 - 30kDa
505.148	-9.9091	0.7609	-13.0228	0	0	RCN1	RCN1	reticulocalbin 1, EF-hand calcium binding domain ; uncharacterized LOC440034	reticulocalbin 1 - EF-hand calcium binding domain [Source:HGNC Symbol / Acc:HGNC:9934] / reticulocalbin 1 - EF-hand calcium binding domain [Source:HGNC Symbol / Acc:HGNC:9934]
2046.84	-10.5404	1.1348	-9.2881	0	0	CD44	CD44	CD44 molecule (Indian blood group) [Source:HGNC Symbol;Acc:HGNC:1681]	CD44 molecule (Indian blood group)
68.1404	6.4623	0.6893	9.3747	0	0	SLC25A47P1	SLC25A47P1	solute carrier family 25, member 47 pseudogene 1 [Source:HGNC Symbol;Acc:HGNC:43860]
180.038	5.2593	0.4969	10.5853	0	0	RP11-1036E20.9
1160.68	-6.0542	0.7023	-8.6209	0	0	CASP4	CASP4	caspase 4, apoptosis-related cysteine peptidase [Source:HGNC Symbol;Acc:HGNC:1505]	caspase 4 - apoptosis-related cysteine peptidase
1183.81	-7.7365	1.0268	-7.5342	0	0	KDELC2	KDELC2	KDEL (Lys-Asp-Glu-Leu) containing 2 [Source:HGNC Symbol;Acc:HGNC:28496]	KDEL (Lys-Asp-Glu-Leu) containing 2
24.2943	4.1394	0.5464	7.5762	0	0	ADARB2-AS1	ADARB2-AS1	ADARB2 antisense RNA 1 [Source:HGNC Symbol;Acc:HGNC:23299]	ADARB2 antisense RNA 1
1473.69	2.1865	0.293	7.4634	0	0	MAP3K8	MAP3K8	mitogen-activated protein kinase kinase kinase 8 [Source:HGNC Symbol;Acc:HGNC:6860]	mitogen-activated protein kinase kinase kinase 8
151.659	-7.2541	0.8989	-8.0698	0	0	ZNF32	ZNF32	zinc finger protein 32 [Source:HGNC Symbol;Acc:HGNC:13095]	zinc finger protein 32
6421.01	1.48	0.1931	7.665	0	0	WAPAL	WAPAL	wings apart-like homolog (Drosophila) [Source:HGNC Symbol;Acc:HGNC:23293]	wings apart-like homolog (Drosophila)
104.72	-6.4859	0.7017	-9.2425	0	0	RNLS	RNLS	renalase, FAD-dependent amine oxidase [Source:HGNC Symbol;Acc:HGNC:25641]	renalase - FAD-dependent amine oxidase
1549.46	1.2236	0.1316	9.3005	0	0	TCTN3	TCTN3	tectonic family member 3 [Source:HGNC Symbol;Acc:HGNC:24519]	tectonic family member 3
2034.45	1.7787	0.1714	10.379	0	0	ZNF518A	ZNF518A	zinc finger protein 518A [Source:HGNC Symbol;Acc:HGNC:29009]	zinc finger protein 518A
15169.4	1.579	0.1496	10.5538	0	0	PIK3AP1	PIK3AP1	phosphoinositide-3-kinase adaptor protein 1 [Source:HGNC Symbol;Acc:HGNC:30034]	phosphoinositide-3-kinase adaptor protein 1
4225.76	1.6846	0.1705	9.8787	0	0	ARHGAP19	ARHGAP19	Rho GTPase activating protein 19 [Source:HGNC Symbol;Acc:HGNC:23724]	Rho GTPase activating protein 19
6897.41	1.4479	0.1918	7.5502	0	0	PGAM1	PGAM1	phosphoglycerate mutase 1 (brain) ; phosphoglycerate mutase family member 4	phosphoglycerate mutase 1 (brain) [Source:HGNC Symbol / Acc:HGNC:8888] / phosphoglycerate mutase 1 (brain) [Source:HGNC Symbol / Acc:HGNC:8888]
5765.18	1.3448	0.1453	9.2565	0	0	MMS19	MMS19	MMS19 nucleotide excision repair homolog (S. cerevisiae) [Source:HGNC Symbol;Acc:HGNC:13824]	MMS19 nucleotide excision repair homolog (S. cerevisiae)
2070.09	1.9763	0.2098	9.4188	0	0	R3HCC1L	R3HCC1L	R3H domain and coiled-coil containing 1-like [Source:HGNC Symbol;Acc:HGNC:23512]	R3H domain and coiled-coil containing 1-like
3518.15	1.2763	0.1562	8.1698	0	0	NPM3	NPM3	nucleophosmin/nucleoplasmin 3 [Source:HGNC Symbol;Acc:HGNC:7931]	nucleophosmin/nucleoplasmin 3
122.785	1.7014	0.2332	7.2947	0	0	KCNIP2	KCNIP2	Kv channel interacting protein 2 [Source:HGNC Symbol;Acc:HGNC:15522]	Kv channel interacting protein 2
104.303	2.8988	0.2446	11.8501	0	0	PSD	PSD	pleckstrin and Sec7 domain containing [Source:HGNC Symbol;Acc:HGNC:9507]	pleckstrin and Sec7 domain containing
1375.5	1.6553	0.1627	10.1735	0	0	ITPRIP	ITPRIP	inositol 1,4,5-trisphosphate receptor interacting protein [Source:HGNC Symbol;Acc:HGNC:29370]	inositol 1 - 4 - 5-trisphosphate receptor interacting protein
285.323	-6.3542	0.786	-8.0838	0	0	CTBP2	CTBP2	C-terminal binding protein 2 [Source:HGNC Symbol;Acc:HGNC:2495]	C-terminal binding protein 2
165.825	5.2179	0.529	9.8637	0	0	NINJ2	NINJ2	ninjurin 2 [Source:HGNC Symbol;Acc:HGNC:7825]	ninjurin 2
562.859	7.2725	0.5282	13.7677	0	0	SLC2A3	SLC2A3	solute carrier family 2 (facilitated glucose transporter), member 3 ; uncharacterized LOC102723606	solute carrier family 2 (facilitated glucose transporter) - member 3 [Source:HGNC Symbol / Acc:HGNC:11007] / solute carrier family 2 (facilitated glucose transporter) - member 3 [Source:HGNC Symbol / Acc:HGNC:11007]
917.919	4.4268	0.5745	7.7058	0	0	LRP6	LRP6	low density lipoprotein receptor-related protein 6 [Source:HGNC Symbol;Acc:HGNC:6698]	low density lipoprotein receptor-related protein 6
778.247	8.926	0.8066	11.066	0	0	PDZRN4	PDZRN4	PDZ domain containing ring finger 4 [Source:HGNC Symbol;Acc:HGNC:30552]	PDZ domain containing ring finger 4
157.798	3.9686	0.2913	13.6238	0	0	POU6F1	POU6F1	POU class 6 homeobox 1 [Source:HGNC Symbol;Acc:HGNC:9224]	POU class 6 homeobox 1
232.428	2.8256	0.3619	7.8085	0	0	HSD17B6	HSD17B6	hydroxysteroid (17-beta) dehydrogenase 6 [Source:HGNC Symbol;Acc:HGNC:23316]	hydroxysteroid (17-beta) dehydrogenase 6
1658.5	-9.1031	0.5693	-15.9903	0	0	DTX3	DTX3	deltex 3, E3 ubiquitin ligase [Source:HGNC Symbol;Acc:HGNC:24457]	deltex 3 - E3 ubiquitin ligase
167.983	1.7611	0.1927	9.1377	0	0	METTL21B	METTL21B	methyltransferase like 21B [Source:HGNC Symbol;Acc:HGNC:24936]	methyltransferase like 21B
73.4846	-9.5919	1.1659	-8.2273	0	0	WIF1	WIF1	WNT inhibitory factor 1 [Source:HGNC Symbol;Acc:HGNC:18081]	WNT inhibitory factor 1
1855.8	7.1937	0.3366	21.374	0	0	BEST3	BEST3	bestrophin 3 [Source:HGNC Symbol;Acc:HGNC:17105]	bestrophin 3
79.5242	-7.3992	0.9751	-7.5883	0	0	LIN7A	LIN7A	lin-7 homolog A (C. elegans) [Source:HGNC Symbol;Acc:HGNC:17787]	lin-7 homolog A (C. elegans)
371.022	-8.3527	1.0008	-8.3458	0	0	RIC8B	RIC8B	RIC8 guanine nucleotide exchange factor B [Source:HGNC Symbol;Acc:HGNC:25555]	RIC8 guanine nucleotide exchange factor B
2496.68	7.7868	0.8464	9.2002	0	0	CUX2	CUX2	cut-like homeobox 2 [Source:HGNC Symbol;Acc:HGNC:19347]	cut-like homeobox 2
27.1354	-5.5681	0.6063	-9.1843	0	0	RP11-46H11.3
3619.65	1.391	0.1744	7.9746	0	0	VWA8	VWA8	von Willebrand factor A domain containing 8 [Source:HGNC Symbol;Acc:HGNC:29071]	von Willebrand factor A domain containing 8
321.449	1.8288	0.2477	7.382	0	0	TPT1-AS1	TPT1-AS1	TPT1 antisense RNA 1 [Source:HGNC Symbol;Acc:HGNC:43686]	TPT1 antisense RNA 1
794.233	1.3889	0.1371	10.1306	0	0	NEK3	NEK3	NIMA-related kinase 3 [Source:HGNC Symbol;Acc:HGNC:7746]	NIMA-related kinase 3
498.712	-0.7356	0.0857	-8.5799	0	0	THTPA	THTPA	thiamine triphosphatase [Source:HGNC Symbol;Acc:HGNC:18987]	thiamine triphosphatase
5559.11	-3.4365	0.2501	-13.7386	0	0	REC8	REC8	REC8 meiotic recombination protein [Source:HGNC Symbol;Acc:HGNC:16879]	REC8 meiotic recombination protein
361.717	1.1576	0.1576	7.3473	0	0	FNTB	FNTB	farnesyltransferase, CAAX box, beta ; CHURC1-FNTB readthrough	farnesyltransferase - CAAX box - beta [Source:HGNC Symbol / Acc:HGNC:3785] / farnesyltransferase - CAAX box - beta [Source:HGNC Symbol / Acc:HGNC:3785]
1035.55	5.8989	0.7886	7.4799	0	0	TMEM229B	TMEM229B	transmembrane protein 229B [Source:HGNC Symbol;Acc:HGNC:20130]	transmembrane protein 229B
6946.29	1.7721	0.2102	8.4301	0	0	SLC39A9	SLC39A9	solute carrier family 39, member 9 [Source:HGNC Symbol;Acc:HGNC:20182]	solute carrier family 39 - member 9
32.7038	7.0991	0.8539	8.3135	0	0	CYP46A1	CYP46A1	cytochrome P450, family 46, subfamily A, polypeptide 1 [Source:HGNC Symbol;Acc:HGNC:2641]	cytochrome P450 - family 46 - subfamily A - polypeptide 1
2041.78	1.8868	0.2522	7.4811	0	0	RAB8B	RAB8B	RAB8B, member RAS oncogene family [Source:HGNC Symbol;Acc:HGNC:30273]	RAB8B - member RAS oncogene family
681.367	-5.0558	0.6882	-7.3466	0	0	SEMA7A	SEMA7A	semaphorin 7A, GPI membrane anchor (John Milton Hagen blood group) [Source:HGNC Symbol;Acc:HGNC:10741]	semaphorin 7A - GPI membrane anchor (John Milton Hagen blood group)
1316.92	1.3372	0.1805	7.4093	0	0	SNUPN	SNUPN	snurportin 1 [Source:HGNC Symbol;Acc:HGNC:14245]	snurportin 1
326.32	1.9061	0.171	11.1472	0	0	NMB	NMB	neuromedin B [Source:HGNC Symbol;Acc:HGNC:7842]	neuromedin B
254.724	1.9217	0.2312	8.3104	0	0	RP11-473M20.7			uncharacterized LOC100507419
2673.09	1.2626	0.1632	7.7369	0	0	TMEM219	TMEM219	transmembrane protein 219 [Source:HGNC Symbol;Acc:HGNC:25201]	transmembrane protein 219
148.246	4.3106	0.4454	9.6788	0	0	DOK4	DOK4	docking protein 4 [Source:HGNC Symbol;Acc:HGNC:19868]	docking protein 4
44.0095	-4.2967	0.426	-10.0856	0	0	HSD11B2	HSD11B2	hydroxysteroid (11-beta) dehydrogenase 2 [Source:HGNC Symbol;Acc:HGNC:5209]	hydroxysteroid (11-beta) dehydrogenase 2
2414.93	1.7321	0.2181	7.9401	0	0	SLC12A4	SLC12A4	solute carrier family 12 (potassium/chloride transporter), member 4 [Source:HGNC Symbol;Acc:HGNC:10913]	solute carrier family 12 (potassium/chloride transporter) - member 4
2835.9	11.2729	1.4965	7.5328	0	0	VAT1L	VAT1L	vesicle amine transport 1-like [Source:HGNC Symbol;Acc:HGNC:29315]	vesicle amine transport 1-like
1245.94	-4.9163	0.5253	-9.3583	0	0	C16orf74	C16orf74	chromosome 16 open reading frame 74 [Source:HGNC Symbol;Acc:HGNC:23362]	chromosome 16 open reading frame 74
17.8727	5.3069	0.6319	8.3979	0	0	RP11-482M8.1			uncharacterized LOC101928737
109.266	3.0049	0.3927	7.6519	0	0	RP4-536B24.4			uncharacterized LOC102724467
898.435	-9.211	0.5486	-16.7893	0	0	CPNE7	CPNE7	copine VII [Source:HGNC Symbol;Acc:HGNC:2320]	copine VII
659.668	4.7614	0.5873	8.1073	0	0	SPNS3	SPNS3	spinster homolog 3 (Drosophila) [Source:HGNC Symbol;Acc:HGNC:28433]	spinster homolog 3 (Drosophila)
71.2231	6.0905	0.7395	8.236	0	0	RP13-580F15.2
5294.79	1.5115	0.1905	7.9367	0	0	ACAP1	ACAP1	ArfGAP with coiled-coil, ankyrin repeat and PH domains 1 [Source:HGNC Symbol;Acc:HGNC:16467]	ArfGAP with coiled-coil - ankyrin repeat and PH domains 1
61.5407	-4.1587	0.5326	-7.8075	0	0	TVP23C	TVP23C	trans-golgi network vesicle protein 23 homolog C (S. cerevisiae) [Source:HGNC Symbol;Acc:HGNC:30453]	trans-golgi network vesicle protein 23 homolog C (S. cerevisiae)
435.261	9.5188	0.8464	11.2457	0	0	RP11-640N20.6
7112.45	1.1132	0.144	7.7292	0	0	SPAG9	SPAG9	sperm associated antigen 9 [Source:HGNC Symbol;Acc:HGNC:14524]	sperm associated antigen 9
34.6653	-4.6684	0.5193	-8.9904	0	0	MINOS1P2	MINOS1P2	mitochondrial inner membrane organizing system 1 pseudogene 2 [Source:HGNC Symbol;Acc:HGNC:44092]
1321.76	1.1159	0.1351	8.2585	0	0	AMZ2P1	AMZ2P1	archaelysin family metallopeptidase 2 pseudogene 1 [Source:HGNC Symbol;Acc:HGNC:26491]	archaelysin family metallopeptidase 2 pseudogene 1
1246.44	-9.4333	0.5595	-16.8616	0	0	IMPACT	IMPACT	impact RWD domain protein [Source:HGNC Symbol;Acc:HGNC:20387]	impact RWD domain protein
98.847	4.3899	0.5175	8.4837	0	0	FLJ44313		uncharacterized protein LOC400658 [Source:RefSeq peptide;Acc:NP_001259022]	FLJ44313 protein
1138.12	-10.3334	1.1659	-8.8631	0	0	CPXM1	CPXM1	carboxypeptidase X (M14 family), member 1 [Source:HGNC Symbol;Acc:HGNC:15771]	carboxypeptidase X (M14 family) - member 1
1705.26	1.6812	0.1277	13.1666	0	0	DLGAP4	DLGAP4	discs, large (Drosophila) homolog-associated protein 4 [Source:HGNC Symbol;Acc:HGNC:24476]	discs - large (Drosophila) homolog-associated protein 4
234.252	1.5332	0.181	8.4697	0	0	ZBTB46	ZBTB46	zinc finger and BTB domain containing 46 [Source:HGNC Symbol;Acc:HGNC:16094]	zinc finger and BTB domain containing 46
693.382	3.4775	0.375	9.2745	0	0	ATP8B3	ATP8B3	ATPase, aminophospholipid transporter, class I, type 8B, member 3 ; uncharacterized LOC102725415	ATPase - aminophospholipid transporter - class I - type 8B - member 3 [Source:HGNC Symbol / Acc:HGNC:13535] / ATPase - aminophospholipid transporter - class I - type 8B - member 3 [Source:HGNC Symbol / Acc:HGNC:13535]
3413.16	3.9565	0.3977	9.9482	0	0	GNG7	GNG7	guanine nucleotide binding protein (G protein), gamma 7 [Source:HGNC Symbol;Acc:HGNC:4410]	guanine nucleotide binding protein (G protein) - gamma 7
326.44	1.7014	0.2334	7.2887	0	0	ZNF57	ZNF57	zinc finger protein 57 [Source:HGNC Symbol;Acc:HGNC:13125]	zinc finger protein 57
146.378	3.4469	0.3221	10.7003	0	0	TLE6	TLE6	transducin-like enhancer of split 6 [Source:HGNC Symbol;Acc:HGNC:30788]	transducin-like enhancer of split 6
197.372	5.3058	0.6935	7.6507	0	0	ANKRD24	ANKRD24	ankyrin repeat domain 24 [Source:HGNC Symbol;Acc:HGNC:29424]	ankyrin repeat domain 24
99.7632	1.9322	0.2572	7.5138	0	0	LPPR2		Lipid phosphate phosphatase-related protein type 2 [Source:UniProtKB/Swiss-Prot;Acc:Q96GM1]	lipid phosphate phosphatase-related protein type 2
14.0143	-3.9773	0.4647	-8.5596	0	0	HAMP	HAMP	hepcidin antimicrobial peptide [Source:HGNC Symbol;Acc:HGNC:15598]	hepcidin antimicrobial peptide
181.596	-4.3644	0.3913	-11.1533	0	0	ZNF571-AS1	ZNF571-AS1	ZNF571 antisense RNA 1 [Source:HGNC Symbol;Acc:HGNC:44324]	ZNF571 antisense RNA 1
86.1362	2.0326	0.2765	7.3513	0	0	SPTBN4	SPTBN4	spectrin, beta, non-erythrocytic 4 [Source:HGNC Symbol;Acc:HGNC:14896]	spectrin - beta - non-erythrocytic 4
59.8524	-4.7992	0.5833	-8.2272	0	0	ZNF404	ZNF404	zinc finger protein 404 [Source:HGNC Symbol;Acc:HGNC:19417]	zinc finger protein 404
20.9184	-5.989	0.7848	-7.6312	0	0	RP11-15A1.3			uncharacterized LOC100505715
80.6875	-7.7705	0.8136	-9.5504	0	0	ZNF222	ZNF222	zinc finger protein 222 [Source:HGNC Symbol;Acc:HGNC:13015]	zinc finger protein 222
201.337	-9.2597	0.7538	-12.2834	0	0	ZNF234	ZNF234	zinc finger protein 234 [Source:HGNC Symbol;Acc:HGNC:13027]	zinc finger protein 234
1957.52	1.5272	0.1707	8.9481	0	0	MARK4	MARK4	MAP/microtubule affinity-regulating kinase 4 [Source:HGNC Symbol;Acc:HGNC:13538]	MAP/microtubule affinity-regulating kinase 4
277.164	2.0981	0.2766	7.5866	0	0	PPP1R13L	PPP1R13L	protein phosphatase 1, regulatory subunit 13 like ; uncharacterized LOC102724007	protein phosphatase 1 - regulatory subunit 13 like [Source:HGNC Symbol / Acc:HGNC:18838] / protein phosphatase 1 - regulatory subunit 13 like [Source:HGNC Symbol / Acc:HGNC:18838]
366.778	3.7453	0.417	8.9821	0	0	RTN2	RTN2	reticulon 2 [Source:HGNC Symbol;Acc:HGNC:10468]	reticulon 2
71.3265	3.1664	0.4221	7.5015	0	0	CCDC114	CCDC114	coiled-coil domain containing 114 [Source:HGNC Symbol;Acc:HGNC:26560]	coiled-coil domain containing 114
141.669	3.9938	0.2976	13.42	0	0	LMTK3	LMTK3	lemur tyrosine kinase 3 [Source:HGNC Symbol;Acc:HGNC:19295]	lemur tyrosine kinase 3
29881.7	2.9882	0.3601	8.2978	0	0	ATF5	ATF5	activating transcription factor 5 [Source:HGNC Symbol;Acc:HGNC:790]	activating transcription factor 5
2755.03	6.1223	0.6876	8.904	0	0	MYBPC2	MYBPC2	myosin binding protein C, fast type [Source:HGNC Symbol;Acc:HGNC:7550]	myosin binding protein C - fast type
271.459	-4.374	0.5529	-7.911	0	0	ZNF610	ZNF610	zinc finger protein 610 [Source:HGNC Symbol;Acc:HGNC:26687]	zinc finger protein 610
293.472	-5.3377	0.393	-13.5811	0	0	ZNF880	ZNF880	zinc finger protein 880 [Source:HGNC Symbol;Acc:HGNC:37249]	zinc finger protein 880
76.6338	7.0719	0.7689	9.1972	0	0	LAIR1	LAIR1	leukocyte-associated immunoglobulin-like receptor 1 [Source:HGNC Symbol;Acc:HGNC:6477]	leukocyte-associated immunoglobulin-like receptor 1
114.182	7.853	0.8443	9.3013	0	0	LILRA2	LILRA2	leukocyte immunoglobulin-like receptor, subfamily A (with TM domain), member 2 [Source:HGNC Symbol;Acc:HGNC:6603]	leukocyte immunoglobulin-like receptor - subfamily A (with TM domain) - member 2
260.741	-6.0653	0.6625	-9.1557	0	0	ZNF542P	ZNF542P	zinc finger protein 542, pseudogene [Source:HGNC Symbol;Acc:HGNC:25393]	zinc finger protein 542 - pseudogene
518.925	9.699	0.6021	16.1084	0	0	PRKY	PRKY	protein kinase, Y-linked, pseudogene [Source:HGNC Symbol;Acc:HGNC:9444]	protein kinase - Y-linked - pseudogene
405.73	9.2704	0.9781	9.4778	0	0	TTTY15	TTTY15	testis-specific transcript, Y-linked 15 (non-protein coding) [Source:HGNC Symbol;Acc:HGNC:18567]	testis-specific transcript - Y-linked 15 (non-protein coding)
96.7266	7.9801	1.0827	7.3708	0	0	USP9Y	USP9Y	ubiquitin specific peptidase 9, Y-linked [Source:HGNC Symbol;Acc:HGNC:12633]	ubiquitin specific peptidase 9 - Y-linked
941.87	9.1672	0.5399	16.9803	0	0	DDX3Y	DDX3Y	DEAD (Asp-Glu-Ala-Asp) box helicase 3, Y-linked [Source:HGNC Symbol;Acc:HGNC:2699]	DEAD (Asp-Glu-Ala-Asp) box helicase 3 - Y-linked
46.875	8.7861	1.0941	8.0306	0	0	UTY	UTY	ubiquitously transcribed tetratricopeptide repeat containing, Y-linked [Source:HGNC Symbol;Acc:HGNC:12638]	ubiquitously transcribed tetratricopeptide repeat containing - Y-linked
1290.17	9.6282	0.5427	17.7404	0	0	TXLNGY	TXLNGY	taxilin gamma pseudogene, Y-linked [Source:HGNC Symbol;Acc:HGNC:18473]	taxilin gamma pseudogene - Y-linked
123.46	9.1779	0.88	10.4299	0	0	EIF1AY	EIF1AY	eukaryotic translation initiation factor 1A, Y-linked [Source:HGNC Symbol;Acc:HGNC:3252]	eukaryotic translation initiation factor 1A - Y-linked
717.485	9.2082	0.4133	22.2781	0	0	CECR7	CECR7	cat eye syndrome chromosome region, candidate 7 (non-protein coding) [Source:HGNC Symbol;Acc:HGNC:1845]	cat eye syndrome chromosome region - candidate 7 (non-protein coding)
5562.38	10.8483	1.3811	7.8546	0	0	IGLV3-21	IGLV3-21	immunoglobulin lambda variable 3-21 [Source:HGNC Symbol;Acc:HGNC:5905]
11667.1	1.7783	0.2392	7.4347	0	0	HPS4	HPS4	Hermansky-Pudlak syndrome 4 [Source:HGNC Symbol;Acc:HGNC:15844]	Hermansky-Pudlak syndrome 4
41.1465	-3.2485	0.42	-7.7338	0	0	CTA-292E10.6			uncharacterized LOC102725059
15.9175	-2.8655	0.3836	-7.469	0	0	CTA-292E10.8
696.279	3.058	0.266	11.497	0	0	DMC1	DMC1	DNA meiotic recombinase 1 [Source:HGNC Symbol;Acc:HGNC:2927]	DNA meiotic recombinase 1
1220.88	10.9166	0.7403	14.7461	0	0	LDOC1L	LDOC1L	leucine zipper, down-regulated in cancer 1-like [Source:HGNC Symbol;Acc:HGNC:13343]	leucine zipper - down-regulated in cancer 1-like
2258.48	-11.5687	1.4596	-7.9258	0	0	APP	APP	amyloid beta (A4) precursor protein [Source:HGNC Symbol;Acc:HGNC:620]	amyloid beta (A4) precursor protein
660.053	-9.1899	0.5334	-17.2297	0	0	CBR1	CBR1	carbonyl reductase 1 [Source:HGNC Symbol;Acc:HGNC:1548]	carbonyl reductase 1
3523.83	-5.0593	0.6044	-8.3712	0	0	MX2	MX2	MX dynamin-like GTPase 2 [Source:HGNC Symbol;Acc:HGNC:7533]	MX dynamin-like GTPase 2
136.625	-7.4424	1.0304	-7.2229	0	1e-10	COL8A2	COL8A2	collagen, type VIII, alpha 2 [Source:HGNC Symbol;Acc:HGNC:2216]	collagen - type VIII - alpha 2
20544	1.8189	0.2518	7.2232	0	1e-10	GAS5	GAS5	growth arrest-specific 5 (non-protein coding) ; small nucleolar RNA, C/D box 44 ; small nucleolar RNA, C/D box 47 ; small nucleolar RNA, C/D box 80 ; small nucleolar RNA, C/D box 79 ; small nucleolar RNA, C/D box 81 ; small nucleolar RNA, C/D box 77 ; small nucleolar RNA, C/D box 76	growth arrest-specific 5 (non-protein coding) [Source:HGNC Symbol / Acc:HGNC:16355] / growth arrest-specific 5 (non-protein coding) [Source:HGNC Symbol / Acc:HGNC:16355] / growth arrest-specific 5 (non-protein coding) [Source:HGNC Symbol / Acc:HGNC:16355] / growth arrest-specific 5 (non-protein coding) [Source:HGNC Symbol / Acc:HGNC:16355] / growth arrest-specific 5 (non-protein coding) [Source:H…
42.846	3.0084	0.4203	7.1569	0	1e-10	ITPKB-IT1	ITPKB-IT1	ITPKB intronic transcript 1 (non-protein coding) [Source:HGNC Symbol;Acc:HGNC:41349]	ITPKB intronic transcript 1 (non-protein coding)
895.281	2.0933	0.2947	7.104	0	1e-10	TMBIM1	TMBIM1	transmembrane BAX inhibitor motif containing 1 ; microRNA 6513	transmembrane BAX inhibitor motif containing 1 [Source:HGNC Symbol / Acc:HGNC:23410] / transmembrane BAX inhibitor motif containing 1 [Source:HGNC Symbol / Acc:HGNC:23410]
2187.03	2.011	0.281	7.1572	0	1e-10	CRTAP	CRTAP	cartilage associated protein [Source:HGNC Symbol;Acc:HGNC:2379]	cartilage associated protein
117.948	9.0932	1.2811	7.098	0	1e-10	SGCD	SGCD	sarcoglycan, delta (35kDa dystrophin-associated glycoprotein) [Source:HGNC Symbol;Acc:HGNC:10807]	sarcoglycan - delta (35kDa dystrophin-associated glycoprotein)
36.2246	7.2863	1.0116	7.203	0	1e-10	FABP6	FABP6	fatty acid binding protein 6, ileal [Source:HGNC Symbol;Acc:HGNC:3561]	fatty acid binding protein 6 - ileal
165.091	2.6259	0.3692	7.1127	0	1e-10	HLA-H	HLA-H	major histocompatibility complex, class I, H (pseudogene) [Source:HGNC Symbol;Acc:HGNC:4965]
46.5154	-5.522	0.7649	-7.2194	0	1e-10	BLVRA	BLVRA	biliverdin reductase A [Source:HGNC Symbol;Acc:HGNC:1062]	biliverdin reductase A
3850.61	2.9619	0.4129	7.1734	0	1e-10	NCF1	NCF1	neutrophil cytosolic factor 1 [Source:HGNC Symbol;Acc:HGNC:7660]	neutrophil cytosolic factor 1
14385.2	1.9933	0.2806	7.1028	0	1e-10	P2RY8	P2RY8	purinergic receptor P2Y, G-protein coupled, 8 [Source:HGNC Symbol;Acc:HGNC:15524]	purinergic receptor P2Y - G-protein coupled - 8
3917.45	5.1639	0.7134	7.2382	0	1e-10	LZTS1	LZTS1	leucine zipper, putative tumor suppressor 1 [Source:HGNC Symbol;Acc:HGNC:13861]	leucine zipper - putative tumor suppressor 1
368.037	1.7596	0.2428	7.2483	0	1e-10	TMEM8B	TMEM8B	transmembrane protein 8B [Source:HGNC Symbol;Acc:HGNC:21427]	transmembrane protein 8B
212.17	10.8697	1.4983	7.2545	0	1e-10	CDK20	CDK20	cyclin-dependent kinase 20 [Source:HGNC Symbol;Acc:HGNC:21420]	cyclin-dependent kinase 20
17.8838	6.7604	0.9474	7.1355	0	1e-10	WARSP1	WARSP1	tryptophanyl-tRNA synthetase pseudogene 1 [Source:HGNC Symbol;Acc:HGNC:50482]
30.4958	8.1977	1.1418	7.1793	0	1e-10	RP11-588G21.1
3843.41	2.0531	0.2885	7.1158	0	1e-10	ALDH2	ALDH2	aldehyde dehydrogenase 2 family (mitochondrial) [Source:HGNC Symbol;Acc:HGNC:404]	aldehyde dehydrogenase 2 family (mitochondrial)
4078.12	2.55	0.3533	7.2182	0	1e-10	FUT8	FUT8	fucosyltransferase 8 (alpha (1,6) fucosyltransferase) [Source:HGNC Symbol;Acc:HGNC:4019]	fucosyltransferase 8 (alpha (1 - 6) fucosyltransferase)
381.94	2.2914	0.3213	7.1309	0	1e-10	RP11-617F23.1
2605.27	1.4751	0.2037	7.2402	0	1e-10	CHSY1	CHSY1	chondroitin sulfate synthase 1 [Source:HGNC Symbol;Acc:HGNC:17198]	chondroitin sulfate synthase 1
895.716	4.1625	0.5818	7.1548	0	1e-10	RP11-481J2.2
393.801	1.6255	0.2256	7.2047	0	1e-10	LCAT	LCAT	lecithin-cholesterol acyltransferase [Source:HGNC Symbol;Acc:HGNC:6522]	lecithin-cholesterol acyltransferase
66.7525	-5.2526	0.731	-7.1854	0	1e-10	RP11-568J23.8
1215.54	-2.7661	0.3818	-7.2451	0	1e-10	NRSN2	NRSN2	neurensin 2 [Source:HGNC Symbol;Acc:HGNC:16229]	neurensin 2
3307.94	1.1302	0.1575	7.1777	0	1e-10	ELOF1	ELOF1	elongation factor 1 homolog (S. cerevisiae) [Source:HGNC Symbol;Acc:HGNC:28691]	elongation factor 1 homolog (S. cerevisiae)
20.0326	3.3037	0.4564	7.2393	0	1e-10	FAM71E1	FAM71E1	family with sequence similarity 71, member E1 [Source:HGNC Symbol;Acc:HGNC:25107]	family with sequence similarity 71 - member E1
118.919	11.1332	1.5509	7.1784	0	1e-10	KDM5D	KDM5D	lysine (K)-specific demethylase 5D [Source:HGNC Symbol;Acc:HGNC:11115]	lysine (K)-specific demethylase 5D
193.156	5.3251	0.7362	7.2333	0	1e-10	PWP2	PWP2	PWP2 periodic tryptophan protein homolog (yeast) ; periodic tryptophan protein 2 homolog	PWP2 periodic tryptophan protein homolog (yeast) [Source:HGNC Symbol / Acc:HGNC:9711] / PWP2 periodic tryptophan protein homolog (yeast) [Source:HGNC Symbol / Acc:HGNC:9711]
1165.44	2.1063	0.297	7.0906	0	2e-10	QSOX1	QSOX1	quiescin Q6 sulfhydryl oxidase 1 [Source:HGNC Symbol;Acc:HGNC:9756]	quiescin Q6 sulfhydryl oxidase 1
7272.07	6.3354	0.8994	7.0443	0	2e-10	TNNI1	TNNI1	troponin I type 1 (skeletal, slow) [Source:HGNC Symbol;Acc:HGNC:11945]	troponin I type 1 (skeletal - slow)
173.931	-5.5948	0.7944	-7.0432	0	2e-10	PDE6B	PDE6B	phosphodiesterase 6B, cGMP-specific, rod, beta [Source:HGNC Symbol;Acc:HGNC:8786]	phosphodiesterase 6B - cGMP-specific - rod - beta
15.8909	3.2429	0.458	7.0808	0	2e-10	RP5-1139I1.2
1290.39	1.0735	0.152	7.063	0	2e-10	C10orf76	C10orf76	chromosome 10 open reading frame 76 [Source:HGNC Symbol;Acc:HGNC:25788]	chromosome 10 open reading frame 76
24.8122	2.2381	0.3184	7.0285	0	2e-10	RP11-454E5.4
1300.46	-4.4865	0.6354	-7.0612	0	2e-10	ISYNA1	ISYNA1	inositol-3-phosphate synthase 1 [Source:HGNC Symbol;Acc:HGNC:29821]	inositol-3-phosphate synthase 1
972.32	2.4212	0.3437	7.0435	0	2e-10	CTC-273B12.8
137.438	4.708	0.6678	7.0503	0	2e-10	PLEKHA4	PLEKHA4	pleckstrin homology domain containing, family A (phosphoinositide binding specific) member 4 [Source:HGNC Symbol;Acc:HGNC:14339]	pleckstrin homology domain containing - family A (phosphoinositide binding specific) member 4
94.2302	10.8113	1.5289	7.0714	0	2e-10	AC006946.16
200.363	-9.6582	1.3633	-7.0845	0	2e-10	IGLV3-25	IGLV3-25	immunoglobulin lambda variable 3-25 [Source:HGNC Symbol;Acc:HGNC:5908]
10132.4	0.9095	0.1299	7.0027	0	3e-10	KIF2C	KIF2C	kinesin family member 2C [Source:HGNC Symbol;Acc:HGNC:6393]	kinesin family member 2C
33.6828	3.7097	0.5309	6.988	0	3e-10	AC098826.5
210.386	5.0204	0.7168	7.0042	0	3e-10	RP11-11N9.4
343.065	11.6145	1.6674	6.9656	0	3e-10	TEAD1	TEAD1	TEA domain family member 1 (SV40 transcriptional enhancer factor) [Source:HGNC Symbol;Acc:HGNC:11714]	TEA domain family member 1 (SV40 transcriptional enhancer factor)
152.198	3.08	0.4411	6.983	0	3e-10	EFEMP2	EFEMP2	EGF containing fibulin-like extracellular matrix protein 2 [Source:HGNC Symbol;Acc:HGNC:3219]	EGF containing fibulin-like extracellular matrix protein 2
2314.35	1.1107	0.1593	6.9714	0	3e-10	CWF19L1	CWF19L1	CWF19-like 1, cell cycle control (S. pombe) [Source:HGNC Symbol;Acc:HGNC:25613]	CWF19-like 1 - cell cycle control (S. pombe)
407.857	-4.3015	0.6161	-6.9822	0	3e-10	AMIGO2	AMIGO2	adhesion molecule with Ig-like domain 2 [Source:HGNC Symbol;Acc:HGNC:24073]	adhesion molecule with Ig-like domain 2
5496.91	10.1766	1.4571	6.9843	0	3e-10	IGHV3-30	IGHV3-30	immunoglobulin heavy variable 3-30 [Source:HGNC Symbol;Acc:HGNC:5591]
41.2337	-4.2795	0.6112	-7.0017	0	3e-10	KCNH4	KCNH4	potassium voltage-gated channel, subfamily H (eag-related), member 4 [Source:HGNC Symbol;Acc:HGNC:6253]	potassium voltage-gated channel - subfamily H (eag-related) - member 4
577.172	1.0972	0.1567	7.0027	0	3e-10	BZRAP1-AS1	BZRAP1-AS1	BZRAP1 antisense RNA 1 [Source:HGNC Symbol;Acc:HGNC:44148]	BZRAP1 antisense RNA 1
1629.15	3.0144	0.4304	7.0045	0	3e-10	DOCK6	DOCK6	dedicator of cytokinesis 6 [Source:HGNC Symbol;Acc:HGNC:19189]	dedicator of cytokinesis 6
357.056	-5.7694	0.8231	-7.0091	0	3e-10	ZNF606	ZNF606	zinc finger protein 606 [Source:HGNC Symbol;Acc:HGNC:25879]	zinc finger protein 606
132.862	4.0756	0.5863	6.951	0	4e-10	HAVCR2	HAVCR2	hepatitis A virus cellular receptor 2 [Source:HGNC Symbol;Acc:HGNC:18437]	hepatitis A virus cellular receptor 2
431.297	3.7722	0.5426	6.9523	0	4e-10	HCP5	HCP5	HLA complex P5 (non-protein coding) [Source:HGNC Symbol;Acc:HGNC:21659]	HLA complex P5 (non-protein coding)
9901.11	2.0396	0.2938	6.942	0	4e-10	PSAT1	PSAT1	phosphoserine aminotransferase 1 [Source:HGNC Symbol;Acc:HGNC:19129]	phosphoserine aminotransferase 1
43.6902	3.2145	0.4623	6.9526	0	4e-10	RP11-876N24.2
36.685	2.5438	0.3661	6.9487	0	4e-10	MYLPF	MYLPF	myosin light chain, phosphorylatable, fast skeletal muscle [Source:HGNC Symbol;Acc:HGNC:29824]	myosin light chain - phosphorylatable - fast skeletal muscle
452.13	-12.679	1.8273	-6.9387	0	4e-10	ZNF841	ZNF841	zinc finger protein 841 ; uncharacterized LOC102725206	zinc finger protein 841 [Source:HGNC Symbol / Acc:HGNC:27611] / zinc finger protein 841 [Source:HGNC Symbol / Acc:HGNC:27611]
274.154	1.5569	0.2244	6.9377	0	4e-10	APOBEC3F	APOBEC3F	apolipoprotein B mRNA editing enzyme, catalytic polypeptide-like 3F [Source:HGNC Symbol;Acc:HGNC:17356]	apolipoprotein B mRNA editing enzyme - catalytic polypeptide-like 3F
573.022	1.0069	0.146	6.894	0	5e-10	FOXD2-AS1	FOXD2-AS1	FOXD2 antisense RNA 1 (head to head) [Source:HGNC Symbol;Acc:HGNC:44256]	FOXD2 antisense RNA 1 (head to head)
59.4937	2.5303	0.3669	6.8971	0	5e-10	CIART	CIART	circadian associated repressor of transcription [Source:HGNC Symbol;Acc:HGNC:25200]	circadian associated repressor of transcription
3495.61	1.3344	0.193	6.913	0	5e-10	VGLL4	VGLL4	vestigial-like family member 4 [Source:HGNC Symbol;Acc:HGNC:28966]	vestigial-like family member 4
1248.31	1.0969	0.1589	6.9037	0	5e-10	ZFYVE1	ZFYVE1	zinc finger, FYVE domain containing 1 [Source:HGNC Symbol;Acc:HGNC:13180]	zinc finger - FYVE domain containing 1
1552.29	1.2434	0.1804	6.8911	0	5e-10	PARP16	PARP16	poly (ADP-ribose) polymerase family, member 16 [Source:HGNC Symbol;Acc:HGNC:26040]	poly (ADP-ribose) polymerase family - member 16
368.894	2.3305	0.338	6.8958	0	5e-10	FSTL3	FSTL3	follistatin-like 3 (secreted glycoprotein) [Source:HGNC Symbol;Acc:HGNC:3973]	follistatin-like 3 (secreted glycoprotein)
229.554	3.1181	0.4536	6.8737	0	6e-10	ANXA9	ANXA9	annexin A9 [Source:HGNC Symbol;Acc:HGNC:547]	annexin A9
229.536	4.8179	0.701	6.873	0	6e-10	MGARP	MGARP	mitochondria-localized glutamic acid-rich protein [Source:HGNC Symbol;Acc:HGNC:29969]	mitochondria-localized glutamic acid-rich protein
229.375	2.5149	0.3661	6.8702	0	6e-10	SERPINB9P1	SERPINB9P1	serpin peptidase inhibitor, clade B (ovalbumin), member 9, pseudogene 1 [Source:HGNC Symbol;Acc:HGNC:28590]
47198.2	1.2401	0.1801	6.887	0	6e-10	RPS12	RPS12	ribosomal protein S12 [Source:HGNC Symbol;Acc:HGNC:10385]	ribosomal protein S12
77.2993	-6.0224	0.8753	-6.8804	0	6e-10	VSTM5	VSTM5	V-set and transmembrane domain containing 5 [Source:HGNC Symbol;Acc:HGNC:34443]	V-set and transmembrane domain containing 5
1243.34	1.6348	0.2374	6.8856	0	6e-10	HPS6	HPS6	Hermansky-Pudlak syndrome 6 [Source:HGNC Symbol;Acc:HGNC:18817]	Hermansky-Pudlak syndrome 6
2350.25	9.1358	1.3281	6.8789	0	6e-10	IGHV4-59	IGHV4-59	immunoglobulin heavy variable 4-59 [Source:HGNC Symbol;Acc:HGNC:5654]
72.0632	2.7037	0.3946	6.8517	0	7e-10	RP11-685M7.3			uncharacterized LOC101928053
698.673	1.5059	0.2196	6.8577	0	7e-10	UBL3	UBL3	ubiquitin-like 3 [Source:HGNC Symbol;Acc:HGNC:12504]	ubiquitin-like 3
8264.17	2.0044	0.2934	6.8307	0	8e-10	CCND3	CCND3	cyclin D3 [Source:HGNC Symbol;Acc:HGNC:1585]	cyclin D3
11.2827	-5.0813	0.7443	-6.827	0	8e-10	RP13-188A5.1
2410.27	1.1054	0.1619	6.8293	0	8e-10	IRAK4	IRAK4	interleukin-1 receptor-associated kinase 4 [Source:HGNC Symbol;Acc:HGNC:17967]	interleukin-1 receptor-associated kinase 4
4948.4	1.7212	0.2523	6.8231	0	8e-10	C12orf75	C12orf75	chromosome 12 open reading frame 75 [Source:HGNC Symbol;Acc:HGNC:35164]	chromosome 12 open reading frame 75
277.796	-4.6418	0.6796	-6.8301	0	8e-10	KCTD12	KCTD12	potassium channel tetramerization domain containing 12 [Source:HGNC Symbol;Acc:HGNC:14678]	potassium channel tetramerization domain containing 12
1956.19	7.3763	1.0799	6.8304	0	8e-10	IGLL1	IGLL1	immunoglobulin lambda-like polypeptide 1 [Source:HGNC Symbol;Acc:HGNC:5870]	immunoglobulin lambda-like polypeptide 1
34.5948	-3.0414	0.4465	-6.812	0	9e-10	FAM169A	FAM169A	family with sequence similarity 169, member A [Source:HGNC Symbol;Acc:HGNC:29138]	family with sequence similarity 169 - member A
193.978	1.9156	0.2812	6.8135	0	9e-10	TXNDC5	TXNDC5	thioredoxin domain containing 5 (endoplasmic reticulum) [Source:HGNC Symbol;Acc:HGNC:21073]	thioredoxin domain containing 5 (endoplasmic reticulum)
619.943	1.4829	0.2184	6.7896	0	1e-09	GBAP1	GBAP1	glucosidase, beta, acid pseudogene 1 [Source:HGNC Symbol;Acc:HGNC:4178]	glucosidase - beta - acid pseudogene 1
1437.82	1.3545	0.1995	6.7899	0	1e-09	PDSS2	PDSS2	prenyl (decaprenyl) diphosphate synthase, subunit 2 [Source:HGNC Symbol;Acc:HGNC:23041]	prenyl (decaprenyl) diphosphate synthase - subunit 2
488.488	2.5084	0.3691	6.7955	0	1e-09	ZCWPW1	ZCWPW1	zinc finger, CW type with PWWP domain 1 [Source:HGNC Symbol;Acc:HGNC:23486]	zinc finger - CW type with PWWP domain 1
883.552	1.0871	0.1601	6.7908	0	1e-09	TMEM68	TMEM68	transmembrane protein 68 [Source:HGNC Symbol;Acc:HGNC:26510]	transmembrane protein 68
314.893	2.1356	0.3146	6.7877	0	1e-09	CPEB3	CPEB3	cytoplasmic polyadenylation element binding protein 3 [Source:HGNC Symbol;Acc:HGNC:21746]	cytoplasmic polyadenylation element binding protein 3
126.075	2.5598	0.3767	6.7948	0	1e-09	AC006538.1
97.6035	-1.8901	0.2781	-6.7954	0	1e-09	ZNF540	ZNF540	zinc finger protein 540 [Source:HGNC Symbol;Acc:HGNC:25331]	zinc finger protein 540
714.773	-5.7915	0.8518	-6.7994	0	1e-09	PARVB	PARVB	parvin, beta [Source:HGNC Symbol;Acc:HGNC:14653]	parvin - beta
2439.89	-9.9619	1.4687	-6.7826	0	1.1e-09	GLUL	GLUL	glutamate-ammonia ligase [Source:HGNC Symbol;Acc:HGNC:4341]	glutamate-ammonia ligase
416.176	-9.1722	1.3547	-6.7706	0	1.1e-09	ERBB4	ERBB4	v-erb-b2 avian erythroblastic leukemia viral oncogene homolog 4 [Source:HGNC Symbol;Acc:HGNC:3432]	v-erb-b2 avian erythroblastic leukemia viral oncogene homolog 4
361.041	-4.3546	0.6426	-6.777	0	1.1e-09	LRRFIP1P1	LRRFIP1P1	leucine rich repeat (in FLII) interacting protein 1 pseudogene 1 [Source:HGNC Symbol;Acc:HGNC:32937]
792.833	-5.146	0.7597	-6.7733	0	1.1e-09	MCC	MCC	mutated in colorectal cancers [Source:HGNC Symbol;Acc:HGNC:6935]	mutated in colorectal cancers
202.19	1.5516	0.2291	6.7713	0	1.1e-09	LACE1	LACE1	lactation elevated 1 [Source:HGNC Symbol;Acc:HGNC:16411]	lactation elevated 1
3636.18	1.6488	0.2434	6.7736	0	1.1e-09	CEP55	CEP55	centrosomal protein 55kDa [Source:HGNC Symbol;Acc:HGNC:1161]	centrosomal protein 55kDa
14740.1	0.7827	0.1155	6.7754	0	1.1e-09	NCKAP1L	NCKAP1L	NCK-associated protein 1-like [Source:HGNC Symbol;Acc:HGNC:4862]	NCK-associated protein 1-like
42.2318	2.7224	0.402	6.7723	0	1.1e-09	SRCIN1	SRCIN1	SRC kinase signaling inhibitor 1 ; uncharacterized LOC101929513	SRC kinase signaling inhibitor 1 [Source:HGNC Symbol / Acc:HGNC:29506] / SRC kinase signaling inhibitor 1 [Source:HGNC Symbol / Acc:HGNC:29506]
9.8988	3.4765	0.5128	6.7794	0	1.1e-09	SYNGR4	SYNGR4	synaptogyrin 4 [Source:HGNC Symbol;Acc:HGNC:11502]	synaptogyrin 4
392.279	2.4101	0.3561	6.7681	0	1.2e-09	PCOLCE	PCOLCE	procollagen C-endopeptidase enhancer [Source:HGNC Symbol;Acc:HGNC:8738]	procollagen C-endopeptidase enhancer
267.573	1.8239	0.2695	6.7674	0	1.2e-09	SBF2-AS1	SBF2-AS1	SBF2 antisense RNA 1 [Source:HGNC Symbol;Acc:HGNC:27438]	SBF2 antisense RNA 1
1148.04	1.2982	0.192	6.7615	0	1.2e-09	WBP4	WBP4	WW domain binding protein 4 [Source:HGNC Symbol;Acc:HGNC:12739]	WW domain binding protein 4
2086.11	1.2715	0.1882	6.7555	0	1.3e-09	SMIM20	SMIM20	small integral membrane protein 20 [Source:HGNC Symbol;Acc:HGNC:37260]	small integral membrane protein 20
38.2399	3.0663	0.454	6.7544	0	1.3e-09	CTD-2201I18.1		uncharacterized LOC101929215 [Source:EntrezGene;Acc:101929215]	uncharacterized LOC101929215
513.407	1.1399	0.169	6.7457	0	1.3e-09	SAYSD1	SAYSD1	SAYSVFN motif domain containing 1 [Source:HGNC Symbol;Acc:HGNC:21025]	SAYSVFN motif domain containing 1
361.788	4.5943	0.6805	6.7513	0	1.3e-09	CLIP2	CLIP2	CAP-GLY domain containing linker protein 2 [Source:HGNC Symbol;Acc:HGNC:2586]	CAP-GLY domain containing linker protein 2
475.995	1.4779	0.2194	6.7362	0	1.4e-09	C7orf31	C7orf31	chromosome 7 open reading frame 31 [Source:HGNC Symbol;Acc:HGNC:21722]	chromosome 7 open reading frame 31
46.8435	2.916	0.4335	6.7266	0	1.5e-09	DCST2	DCST2	DC-STAMP domain containing 2 [Source:HGNC Symbol;Acc:HGNC:26562]	DC-STAMP domain containing 2
108.047	10.1244	1.5041	6.7314	0	1.5e-09	RP1-40E16.9			uncharacterized LOC100507194
21.3357	3.1605	0.4697	6.7287	0	1.5e-09	KB-1471A8.1
2630.23	1.0599	0.1579	6.7114	0	1.6e-09	OARD1	OARD1	O-acyl-ADP-ribose deacylase 1 [Source:HGNC Symbol;Acc:HGNC:21257]	O-acyl-ADP-ribose deacylase 1
667.772	-7.039	1.0478	-6.7179	0	1.6e-09	IGHG2	IGHG2	immunoglobulin heavy constant gamma 2 (G2m marker) [Source:HGNC Symbol;Acc:HGNC:5526]
161.706	-2.1954	0.327	-6.7129	0	1.6e-09	DNAH3	DNAH3	dynein, axonemal, heavy chain 3 ; uncharacterized LOC102723710	dynein - axonemal - heavy chain 3 [Source:HGNC Symbol / Acc:HGNC:2949] / dynein - axonemal - heavy chain 3 [Source:HGNC Symbol / Acc:HGNC:2949]
12948	3.8416	0.5724	6.7109	0	1.6e-09	BCL2L1	BCL2L1	BCL2-like 1 [Source:HGNC Symbol;Acc:HGNC:992]	BCL2-like 1
50.9216	3.4833	0.5195	6.7056	0	1.7e-09	LINC01160	LINC01160	long intergenic non-protein coding RNA 1160 [Source:HGNC Symbol;Acc:HGNC:49525]	long intergenic non-protein coding RNA 1160
5166.15	1.1506	0.1716	6.7055	0	1.7e-09	TSC1	TSC1	tuberous sclerosis 1 [Source:HGNC Symbol;Acc:HGNC:12362]	tuberous sclerosis 1
74.9519	6.6945	0.9985	6.7044	0	1.7e-09	TRPM4	TRPM4	transient receptor potential cation channel, subfamily M, member 4 [Source:HGNC Symbol;Acc:HGNC:17993]	transient receptor potential cation channel - subfamily M - member 4
231.457	2.0372	0.3042	6.6976	0	1.8e-09	SCNN1D	SCNN1D	sodium channel, non-voltage-gated 1, delta subunit [Source:HGNC Symbol;Acc:HGNC:10601]	sodium channel - non-voltage-gated 1 - delta subunit
137.691	2.1508	0.3215	6.689	0	1.9e-09	LINC00634	LINC00634	long intergenic non-protein coding RNA 634 [Source:HGNC Symbol;Acc:HGNC:27930]	long intergenic non-protein coding RNA 634
2735.89	5.5936	0.8393	6.6646	0	2.2e-09	CD82	CD82	CD82 molecule [Source:HGNC Symbol;Acc:HGNC:6210]	CD82 molecule
216.393	6.5353	0.9813	6.6598	0	2.3e-09	PLEKHH2	PLEKHH2	pleckstrin homology domain containing, family H (with MyTH4 domain) member 2 [Source:HGNC Symbol;Acc:HGNC:30506]	pleckstrin homology domain containing - family H (with MyTH4 domain) member 2
548.565	-11.0265	1.6558	-6.6592	0	2.3e-09	FBLN2	FBLN2	fibulin 2 [Source:HGNC Symbol;Acc:HGNC:3601]	fibulin 2
19.1686	4.1223	0.6192	6.6573	0	2.3e-09	CAPSL	CAPSL	calcyphosine-like [Source:HGNC Symbol;Acc:HGNC:28375]	calcyphosine-like
716.725	-9.3274	1.4017	-6.6545	0	2.4e-09	CNN3	CNN3	calponin 3, acidic [Source:HGNC Symbol;Acc:HGNC:2157]	calponin 3 - acidic
50428.7	0.9051	0.1361	6.6497	0	2.4e-09	RPS20	RPS20	small nucleolar RNA, C/D box 54 ; ribosomal protein S20	ribosomal protein S20 [Source:HGNC Symbol / Acc:HGNC:10405] / ribosomal protein S20 [Source:HGNC Symbol / Acc:HGNC:10405]
9886.87	1.0904	0.1641	6.6435	0	2.5e-09	ALDH18A1	ALDH18A1	aldehyde dehydrogenase 18 family, member A1 [Source:HGNC Symbol;Acc:HGNC:9722]	aldehyde dehydrogenase 18 family - member A1
60.5963	-7.8225	1.1769	-6.6466	0	2.5e-09	ACTN1	ACTN1	actinin, alpha 1 [Source:HGNC Symbol;Acc:HGNC:163]	actinin - alpha 1
2262.3	1.2503	0.1884	6.6353	0	2.6e-09	TMF1	TMF1	TATA element modulatory factor 1 [Source:HGNC Symbol;Acc:HGNC:11870]	TATA element modulatory factor 1
35.8625	-4.3516	0.6555	-6.6385	0	2.6e-09	RP11-403A21.1
259.88	1.6449	0.2479	6.6363	0	2.6e-09	ZNF823	ZNF823	zinc finger protein 823 [Source:HGNC Symbol;Acc:HGNC:30936]	zinc finger protein 823
707.836	9.7562	1.4711	6.6318	0	2.7e-09	RP11-299H22.3
1125.34	1.8503	0.2797	6.6143	0	3e-09	MARCH5	MARCH5	membrane-associated ring finger (C3HC4) 5 [Source:HGNC Symbol;Acc:HGNC:26025]	membrane-associated ring finger (C3HC4) 5
67.9347	1.9133	0.2895	6.608	0	3.1e-09	CTD-2574D22.2
300.145	1.854	0.2808	6.6022	0	3.3e-09	KCTD11	KCTD11	potassium channel tetramerization domain containing 11 [Source:HGNC Symbol;Acc:HGNC:21302]	potassium channel tetramerization domain containing 11
1222.29	-1.2779	0.1937	-6.5976	0	3.4e-09	ARSA	ARSA	arylsulfatase A [Source:HGNC Symbol;Acc:HGNC:713]	arylsulfatase A
56.5136	5.2755	0.8002	6.5926	0	3.5e-09	LGI4	LGI4	leucine-rich repeat LGI family, member 4 [Source:HGNC Symbol;Acc:HGNC:18712]	leucine-rich repeat LGI family - member 4
275.703	-6.5932	1.0025	-6.5769	0	3.8e-09	FHL1	FHL1	four and a half LIM domains 1 [Source:HGNC Symbol;Acc:HGNC:3702]	four and a half LIM domains 1
19.9787	-4.075	0.6196	-6.5764	0	3.8e-09	RP11-46H11.11
4086.9	1.0875	0.1655	6.5713	0	4e-09	TSC22D4	TSC22D4	TSC22 domain family, member 4 [Source:HGNC Symbol;Acc:HGNC:21696]	TSC22 domain family - member 4
3991.23	3.5187	0.5355	6.5713	0	4e-09	GRAMD1B	GRAMD1B	GRAM domain containing 1B [Source:HGNC Symbol;Acc:HGNC:29214]	GRAM domain containing 1B
63.2295	2.124	0.3233	6.5702	1e-10	4e-09	ZNF491	ZNF491	zinc finger protein 491 [Source:HGNC Symbol;Acc:HGNC:23706]	zinc finger protein 491
3355.37	0.7833	0.1193	6.5659	1e-10	4.1e-09	IGBP1	IGBP1	immunoglobulin (CD79A) binding protein 1 [Source:HGNC Symbol;Acc:HGNC:5461]	immunoglobulin (CD79A) binding protein 1
1361.42	-6.2516	0.952	-6.5666	1e-10	4.1e-09	MCAM	MCAM	melanoma cell adhesion molecule ; microRNA 6756	melanoma cell adhesion molecule [Source:HGNC Symbol / Acc:HGNC:6934] / melanoma cell adhesion molecule [Source:HGNC Symbol / Acc:HGNC:6934]
208.471	-6.8839	1.0491	-6.5618	1e-10	4.2e-09	FUCA2	FUCA2	fucosidase, alpha-L- 2, plasma [Source:HGNC Symbol;Acc:HGNC:4008]	fucosidase - alpha-L- 2 - plasma
18.632	6.1407	0.9366	6.5565	1e-10	4.3e-09	RP11-348F1.3
65.5698	5.5022	0.8396	6.5533	1e-10	4.4e-09	C21orf33	C21orf33	chromosome 21 open reading frame 33 ; ES1 protein homolog, mitochondrial-like	chromosome 21 open reading frame 33 [Source:HGNC Symbol / Acc:HGNC:1273] / chromosome 21 open reading frame 33 [Source:HGNC Symbol / Acc:HGNC:1273]
2487.18	1.1279	0.1723	6.5453	1e-10	4.6e-09	RSPRY1	RSPRY1	ring finger and SPRY domain containing 1 [Source:HGNC Symbol;Acc:HGNC:29420]	ring finger and SPRY domain containing 1
2364.98	2.7103	0.414	6.5473	1e-10	4.6e-09	IZUMO4	IZUMO4	IZUMO family member 4 [Source:HGNC Symbol;Acc:HGNC:26950]	IZUMO family member 4
4423.19	0.9814	0.1503	6.5283	1e-10	5.1e-09	ELP3	ELP3	elongator acetyltransferase complex subunit 3 [Source:HGNC Symbol;Acc:HGNC:20696]	elongator acetyltransferase complex subunit 3
627.48	8.316	1.2739	6.528	1e-10	5.1e-09	SHANK1	SHANK1	SH3 and multiple ankyrin repeat domains 1 [Source:HGNC Symbol;Acc:HGNC:15474]	SH3 and multiple ankyrin repeat domains 1
63.7962	-5.169	0.7932	-6.5166	1e-10	5.5e-09	TRO	TRO	trophinin [Source:HGNC Symbol;Acc:HGNC:12326]	trophinin
60.1989	12.34	1.8944	6.5138	1e-10	5.6e-09	AC010729.1
5507.31	3.2666	0.5017	6.5113	1e-10	5.7e-09	HSPB1	HSPB1	heat shock 27kDa protein 1 [Source:HGNC Symbol;Acc:HGNC:5246]	heat shock 27kDa protein 1
292.68	0.9782	0.1502	6.5121	1e-10	5.7e-09	ZBTB3	ZBTB3	zinc finger and BTB domain containing 3 [Source:HGNC Symbol;Acc:HGNC:22918]	zinc finger and BTB domain containing 3
4606.77	1.5471	0.2378	6.5063	1e-10	5.8e-09	CCNB1IP1	CCNB1IP1	cyclin B1 interacting protein 1, E3 ubiquitin protein ligase [Source:HGNC Symbol;Acc:HGNC:19437]	cyclin B1 interacting protein 1 - E3 ubiquitin protein ligase
1957.31	1.3585	0.2087	6.5089	1e-10	5.8e-09	TRIM69	TRIM69	tripartite motif containing 69 ; ring finger protein 4 pseudogene	tripartite motif containing 69 [Source:HGNC Symbol / Acc:HGNC:17857] / tripartite motif containing 69 [Source:HGNC Symbol / Acc:HGNC:17857]
353.631	2.6764	0.4113	6.5079	1e-10	5.8e-09	RP11-57A19.2
2323.32	4.1834	0.6433	6.5032	1e-10	5.9e-09	IFITM2	IFITM2	interferon induced transmembrane protein 2 [Source:HGNC Symbol;Acc:HGNC:5413]	interferon induced transmembrane protein 2
404.512	9.2101	1.4164	6.5027	1e-10	6e-09	PNMAL1	PNMAL1	paraneoplastic Ma antigen family-like 1 [Source:HGNC Symbol;Acc:HGNC:25578]	paraneoplastic Ma antigen family-like 1
3967.12	1.9282	0.2967	6.4981	1e-10	6.1e-09	PBXIP1	PBXIP1	pre-B-cell leukemia homeobox interacting protein 1 [Source:HGNC Symbol;Acc:HGNC:21199]	pre-B-cell leukemia homeobox interacting protein 1
81.483	-10.7147	1.6497	-6.4951	1e-10	6.2e-09	RP11-673E1.3
5663.56	1.1849	0.1827	6.486	1e-10	6.6e-09	ZCCHC7	ZCCHC7	zinc finger, CCHC domain containing 7 [Source:HGNC Symbol;Acc:HGNC:26209]	zinc finger - CCHC domain containing 7
15864.9	1.2362	0.1906	6.4851	1e-10	6.6e-09	BCAT1	BCAT1	branched chain amino-acid transaminase 1, cytosolic [Source:HGNC Symbol;Acc:HGNC:976]	branched chain amino-acid transaminase 1 - cytosolic
4607.1	0.7907	0.122	6.48	1e-10	6.8e-09	PRMT7	PRMT7	protein arginine methyltransferase 7 [Source:HGNC Symbol;Acc:HGNC:25557]	protein arginine methyltransferase 7
18011	1.2543	0.1936	6.4785	1e-10	6.9e-09	CALM3	CALM3	calmodulin 3 (phosphorylase kinase, delta) ; calmodulin 2 (phosphorylase kinase, delta) ; calmodulin 1 (phosphorylase kinase, delta)	calmodulin 3 (phosphorylase kinase - delta) [Source:HGNC Symbol / Acc:HGNC:1449] / calmodulin 3 (phosphorylase kinase - delta) [Source:HGNC Symbol / Acc:HGNC:1449] / calmodulin 3 (phosphorylase kinase - delta) [Source:HGNC Symbol / Acc:HGNC:1449]
468.948	-1.4507	0.2242	-6.4698	1e-10	7.3e-09	TMEM44-AS1	TMEM44-AS1	TMEM44 antisense RNA 1 [Source:HGNC Symbol;Acc:HGNC:44272]	TMEM44 antisense RNA 1
3381.38	1.0197	0.1578	6.4631	1e-10	7.6e-09	SUCLG2	SUCLG2	succinate-CoA ligase, GDP-forming, beta subunit [Source:HGNC Symbol;Acc:HGNC:11450]	succinate-CoA ligase - GDP-forming - beta subunit
474.879	1.8706	0.2895	6.4608	1e-10	7.7e-09	SIGIRR	SIGIRR	single immunoglobulin and toll-interleukin 1 receptor (TIR) domain [Source:HGNC Symbol;Acc:HGNC:30575]	single immunoglobulin and toll-interleukin 1 receptor (TIR) domain
12.1675	3.6756	0.5693	6.4562	1e-10	7.9e-09	DNAJC5B	DNAJC5B	DnaJ (Hsp40) homolog, subfamily C, member 5 beta [Source:HGNC Symbol;Acc:HGNC:24138]	DnaJ (Hsp40) homolog - subfamily C - member 5 beta
27.7266	6.7131	1.0399	6.4552	1e-10	7.9e-09	RP11-392P7.6			uncharacterized LOC100506314
9728.19	1.2295	0.1905	6.4553	1e-10	7.9e-09	E2F1	E2F1	E2F transcription factor 1 [Source:HGNC Symbol;Acc:HGNC:3113]	E2F transcription factor 1
480.83	1.5655	0.2425	6.4564	1e-10	7.9e-09	EPOR	EPOR	erythropoietin receptor [Source:HGNC Symbol;Acc:HGNC:3416]	erythropoietin receptor
10.1179	4.4943	0.6964	6.4538	1e-10	8e-09	XXbac-BPG308K3.5
1545.07	0.9388	0.1455	6.4504	1e-10	8.1e-09	TANGO6	TANGO6	transport and golgi organization 6 homolog (Drosophila) [Source:HGNC Symbol;Acc:HGNC:25749]	transport and golgi organization 6 homolog (Drosophila)
20.4645	-7.6512	1.1866	-6.448	1e-10	8.2e-09	ZNF221	ZNF221	zinc finger protein 221 [Source:HGNC Symbol;Acc:HGNC:13014]	zinc finger protein 221
47.6318	3.3552	0.5208	6.4429	1e-10	8.5e-09	RP11-326C3.13
38.9579	2.3732	0.3683	6.4432	1e-10	8.5e-09	OSM	OSM	oncostatin M [Source:HGNC Symbol;Acc:HGNC:8506]	oncostatin M
94.5553	5.1505	0.7999	6.4392	1e-10	8.6e-09	FMN1	FMN1	formin 1 [Source:HGNC Symbol;Acc:HGNC:3768]	formin 1
69.8021	3.67	0.5699	6.4397	1e-10	8.6e-09	FAM57B	FAM57B	family with sequence similarity 57, member B [Source:HGNC Symbol;Acc:HGNC:25295]	family with sequence similarity 57 - member B
91.0262	6.5633	1.0202	6.4333	1e-10	8.9e-09	SHANK2	SHANK2	SH3 and multiple ankyrin repeat domains 2 [Source:HGNC Symbol;Acc:HGNC:14295]	SH3 and multiple ankyrin repeat domains 2
1636.05	0.8715	0.1356	6.4291	1e-10	9.2e-09	GHDC	GHDC	GH3 domain containing [Source:HGNC Symbol;Acc:HGNC:24438]	GH3 domain containing
6883.96	1.7347	0.2699	6.428	1e-10	9.2e-09	TRIB3	TRIB3	tribbles pseudokinase 3 [Source:HGNC Symbol;Acc:HGNC:16228]	tribbles pseudokinase 3
29.1319	2.8609	0.4455	6.4218	1e-10	9.6e-09	KCNK15-AS1	KCNK15-AS1	KCNK15 antisense RNA 1 (head to head) [Source:HGNC Symbol;Acc:HGNC:49901]
746.649	1.5376	0.2398	6.4127	1e-10	1.01e-08	GPC2	GPC2	glypican 2 [Source:HGNC Symbol;Acc:HGNC:4450]	glypican 2
225.489	8.467	1.321	6.4097	1e-10	1.03e-08	ZNF300	ZNF300	zinc finger protein 300 [Source:HGNC Symbol;Acc:HGNC:13091]	zinc finger protein 300
191.345	-13.0942	2.0454	-6.4019	2e-10	1.08e-08	BEX4	BEX4	brain expressed, X-linked 4 [Source:HGNC Symbol;Acc:HGNC:25475]	brain expressed - X-linked 4
75.8438	8.3809	1.3112	6.3916	2e-10	1.15e-08	DNTT	DNTT	DNA nucleotidylexotransferase [Source:HGNC Symbol;Acc:HGNC:2983]	DNA nucleotidylexotransferase
4664.78	1.1455	0.1792	6.392	2e-10	1.15e-08	LETMD1	LETMD1	LETM1 domain containing 1 [Source:HGNC Symbol;Acc:HGNC:24241]	LETM1 domain containing 1
1040.91	2.4502	0.3834	6.3902	2e-10	1.16e-08	GAA	GAA	glucosidase, alpha; acid [Source:HGNC Symbol;Acc:HGNC:4065]	glucosidase - alpha / acid
861.923	1.7162	0.2688	6.3843	2e-10	1.2e-08	SLC25A43	SLC25A43	solute carrier family 25, member 43 [Source:HGNC Symbol;Acc:HGNC:30557]	solute carrier family 25 - member 43
6.6933	-3.9752	0.6228	-6.383	2e-10	1.21e-08	AC005304.1
271.791	-9.1589	1.4352	-6.3815	2e-10	1.22e-08	RP11-1070N10.5
254.922	1.4794	0.232	6.3771	2e-10	1.25e-08	RSPH3	RSPH3	radial spoke 3 homolog (Chlamydomonas) [Source:HGNC Symbol;Acc:HGNC:21054]	radial spoke 3 homolog (Chlamydomonas)
47.9414	7.3261	1.1489	6.3767	2e-10	1.25e-08	CLEC11A	CLEC11A	C-type lectin domain family 11, member A [Source:HGNC Symbol;Acc:HGNC:10576]	C-type lectin domain family 11 - member A
761.584	2.5079	0.3935	6.3732	2e-10	1.28e-08	FAM72D	FAM72D	family with sequence similarity 72, member D ; family with sequence similarity 72, member C	family with sequence similarity 72 - member D [Source:HGNC Symbol / Acc:HGNC:33593] / family with sequence similarity 72 - member D [Source:HGNC Symbol / Acc:HGNC:33593]
1760.64	-9.298	1.4616	-6.3617	2e-10	1.38e-08	IGF2BP2	IGF2BP2	insulin-like growth factor 2 mRNA binding protein 2 [Source:HGNC Symbol;Acc:HGNC:28867]	insulin-like growth factor 2 mRNA binding protein 2
27.9309	1.6608	0.2611	6.3611	2e-10	1.38e-08	HLA-J	HLA-J	major histocompatibility complex, class I, J (pseudogene) [Source:HGNC Symbol;Acc:HGNC:4967]	major histocompatibility complex - class I - J (pseudogene)
286.507	-8.7327	1.3727	-6.3614	2e-10	1.38e-08	WBP5	WBP5	WW domain binding protein 5 [Source:HGNC Symbol;Acc:HGNC:30084]	WW domain binding protein 5
5.9608	-3.3789	0.5318	-6.3536	2e-10	1.44e-08	TLE1P1	TLE1P1	transducin-like enhancer of split 1 pseudogene 1 [Source:HGNC Symbol;Acc:HGNC:39438]
428.503	-6.7218	1.0587	-6.3493	2e-10	1.47e-08	NRCAM	NRCAM	neuronal cell adhesion molecule [Source:HGNC Symbol;Acc:HGNC:7994]	neuronal cell adhesion molecule
53.3844	3.2502	0.5119	6.3496	2e-10	1.47e-08	BEST1	BEST1	bestrophin 1 [Source:HGNC Symbol;Acc:HGNC:12703]	bestrophin 1
783.662	10.573	1.6668	6.3434	2e-10	1.53e-08	KCNMA1	KCNMA1	potassium large conductance calcium-activated channel, subfamily M, alpha member 1 [Source:HGNC Symbol;Acc:HGNC:6284]	potassium large conductance calcium-activated channel - subfamily M - alpha member 1
135.055	-13.6058	2.1459	-6.3404	2e-10	1.56e-08	RASAL2	RASAL2	RAS protein activator like 2 [Source:HGNC Symbol;Acc:HGNC:9874]	RAS protein activator like 2
2680.06	0.7885	0.1244	6.3376	2e-10	1.58e-08	ZBTB5	ZBTB5	zinc finger and BTB domain containing 5 [Source:HGNC Symbol;Acc:HGNC:23836]	zinc finger and BTB domain containing 5
84.4091	8.8454	1.396	6.3363	2e-10	1.59e-08	LINC01121	LINC01121	long intergenic non-protein coding RNA 1121 [Source:HGNC Symbol;Acc:HGNC:49266]	long intergenic non-protein coding RNA 1121
271.408	1.905	0.3008	6.3343	2e-10	1.6e-08	TRAM2-AS1	TRAM2-AS1	TRAM2 antisense RNA 1 (head to head) [Source:HGNC Symbol;Acc:HGNC:48663]	TRAM2 antisense RNA 1 (head to head)
33.941	2.2772	0.3594	6.3354	2e-10	1.6e-08	CTD-2006C1.6
1874.91	1.8887	0.2985	6.3285	2e-10	1.66e-08	FBXW4	FBXW4	F-box and WD repeat domain containing 4 [Source:HGNC Symbol;Acc:HGNC:10847]	F-box and WD repeat domain containing 4
1293.76	0.749	0.1184	6.328	2e-10	1.66e-08	C17orf53	C17orf53	chromosome 17 open reading frame 53 [Source:HGNC Symbol;Acc:HGNC:28460]	chromosome 17 open reading frame 53
183.097	4.102	0.6503	6.3083	3e-10	1.88e-08	RP11-876N24.1
3749.92	1.2226	0.1939	6.3061	3e-10	1.9e-08	TNKS2	TNKS2	tankyrase, TRF1-interacting ankyrin-related ADP-ribose polymerase 2 [Source:HGNC Symbol;Acc:HGNC:15677]	tankyrase - TRF1-interacting ankyrin-related ADP-ribose polymerase 2
1017.62	-6.2526	0.9914	-6.3065	3e-10	1.9e-08	TUBB6	TUBB6	tubulin, beta 6 class V [Source:HGNC Symbol;Acc:HGNC:20776]	tubulin - beta 6 class V
151.12	9.8822	1.568	6.3025	3e-10	1.94e-08	RUNX1T1	RUNX1T1	runt-related transcription factor 1; translocated to, 1 (cyclin D-related) [Source:HGNC Symbol;Acc:HGNC:1535]	runt-related transcription factor 1 / translocated to - 1 (cyclin D-related)
49250.6	1.3059	0.2074	6.2974	3e-10	2e-08	TCF3	TCF3	transcription factor 3 [Source:HGNC Symbol;Acc:HGNC:11633]	transcription factor 3
2983.61	1.4804	0.2352	6.2949	3e-10	2.03e-08	DRAM2	DRAM2	DNA-damage regulated autophagy modulator 2 [Source:HGNC Symbol;Acc:HGNC:28769]	DNA-damage regulated autophagy modulator 2
12.0505	3.4692	0.5522	6.2826	3e-10	2.19e-08	CLDN4	CLDN4	claudin 4 [Source:HGNC Symbol;Acc:HGNC:2046]	claudin 4
3476.32	1.5485	0.2468	6.2741	4e-10	2.31e-08	PIK3C2A	PIK3C2A	phosphatidylinositol-4-phosphate 3-kinase, catalytic subunit type 2 alpha [Source:HGNC Symbol;Acc:HGNC:8971]	phosphatidylinositol-4-phosphate 3-kinase - catalytic subunit type 2 alpha
171.627	1.3029	0.2078	6.2688	4e-10	2.39e-08	SAPCD1	SAPCD1	suppressor APC domain containing 1 [Source:HGNC Symbol;Acc:HGNC:13938]	suppressor APC domain containing 1
98.5715	7.9561	1.2695	6.267	4e-10	2.41e-08	TMEM45A	TMEM45A	transmembrane protein 45A ; uncharacterized LOC102724794	transmembrane protein 45A [Source:HGNC Symbol / Acc:HGNC:25480] / transmembrane protein 45A [Source:HGNC Symbol / Acc:HGNC:25480]
120.486	11.1603	1.7818	6.2633	4e-10	2.46e-08	KIR3DX1	KIR3DX1	killer cell immunoglobulin-like receptor, three domains, X1 [Source:HGNC Symbol;Acc:HGNC:25043]
248.593	-10.0048	1.5977	-6.2621	4e-10	2.48e-08	FAM127A	FAM127A	family with sequence similarity 127, member A [Source:HGNC Symbol;Acc:HGNC:2569]	family with sequence similarity 127 - member A
175.988	2.0277	0.3239	6.2608	4e-10	2.49e-08	SLC23A3	SLC23A3	solute carrier family 23, member 3 [Source:HGNC Symbol;Acc:HGNC:20601]	solute carrier family 23 - member 3
107.398	0.9789	0.1566	6.2494	4e-10	2.68e-08	SYCE2	SYCE2	synaptonemal complex central element protein 2 [Source:HGNC Symbol;Acc:HGNC:27411]	synaptonemal complex central element protein 2
174.871	1.1506	0.1842	6.2463	4e-10	2.72e-08	RPL3P4	RPL3P4	ribosomal protein L3 pseudogene 4 [Source:HGNC Symbol;Acc:HGNC:19805]
202.233	-9.5058	1.5238	-6.2383	4e-10	2.86e-08	ABCB1	ABCB1	ATP-binding cassette, sub-family B (MDR/TAP), member 1 [Source:HGNC Symbol;Acc:HGNC:40]	ATP-binding cassette - sub-family B (MDR/TAP) - member 1
225.072	0.9851	0.1583	6.2242	5e-10	3.12e-08	RPL7P9	RPL7P9	ribosomal protein L7 pseudogene 9 [Source:HGNC Symbol;Acc:HGNC:37028]
2465.25	1.3963	0.2246	6.218	5e-10	3.24e-08	LIN54	LIN54	lin-54 DREAM MuvB core complex component [Source:HGNC Symbol;Acc:HGNC:25397]	lin-54 DREAM MuvB core complex component
473.561	10.1967	1.6411	6.2133	5e-10	3.33e-08	MIR8071-1	MIR8071-2	microRNA 8071-2 ; microRNA 8071-1 ; microRNA 8071-2 ; microRNA 8071-1	microRNA 8071-1 [Source:HGNC Symbol / Acc:HGNC:50041] / microRNA 8071-1 [Source:HGNC Symbol / Acc:HGNC:50041] / microRNA 8071-1 [Source:HGNC Symbol / Acc:HGNC:50041] / microRNA 8071-1 [Source:HGNC Symbol / Acc:HGNC:50041]
11.1334	-7.3734	1.1882	-6.2057	5e-10	3.49e-08	BAI3	BAI3	brain-specific angiogenesis inhibitor 3 [Source:HGNC Symbol;Acc:HGNC:945]	brain-specific angiogenesis inhibitor 3
17.0151	2.7742	0.4472	6.204	6e-10	3.52e-08	ZNF833P	ZNF833P	zinc finger protein 833, pseudogene [Source:HGNC Symbol;Acc:HGNC:33819]	zinc finger protein 833 - pseudogene
18.5988	-7.1296	1.1504	-6.1976	6e-10	3.66e-08	RP3-525N10.2
10.8594	-6.8163	1.1011	-6.1907	6e-10	3.81e-08	CTD-3064H18.4
30.5354	2.1347	0.345	6.1877	6e-10	3.88e-08	CCDC151	CCDC151	coiled-coil domain containing 151 [Source:HGNC Symbol;Acc:HGNC:28303]	coiled-coil domain containing 151
408.176	-8.3031	1.3437	-6.1792	6e-10	4.08e-08	CCDC152	CCDC152	coiled-coil domain containing 152 [Source:HGNC Symbol;Acc:HGNC:34438]	coiled-coil domain containing 152
1362.75	1.8706	0.3028	6.1776	7e-10	4.12e-08	FOXO3	FOXO3	forkhead box O3 [Source:HGNC Symbol;Acc:HGNC:3821]	forkhead box O3
868.237	0.9967	0.1614	6.1767	7e-10	4.13e-08	AUNIP	AUNIP	aurora kinase A and ninein interacting protein [Source:HGNC Symbol;Acc:HGNC:28363]	aurora kinase A and ninein interacting protein
5.488	3.8122	0.618	6.1687	7e-10	4.34e-08	ANKRD30BL	ANKRD30BL	putative ankyrin repeat domain-containing protein 30B-like ; cortactin-binding protein 2-like ; ankyrin repeat domain 30B-like	ankyrin repeat domain 30B-like [Source:HGNC Symbol / Acc:HGNC:35167] / ankyrin repeat domain 30B-like [Source:HGNC Symbol / Acc:HGNC:35167] / ankyrin repeat domain 30B-like [Source:HGNC Symbol / Acc:HGNC:35167]
87.186	2.5748	0.4175	6.1667	7e-10	4.37e-08	AC104653.1			uncharacterized LOC101060091
9338.54	1.5954	0.2587	6.1667	7e-10	4.37e-08	STAT5B	STAT5B	signal transducer and activator of transcription 5B ; uncharacterized LOC102723386	signal transducer and activator of transcription 5B [Source:HGNC Symbol / Acc:HGNC:11367] / signal transducer and activator of transcription 5B [Source:HGNC Symbol / Acc:HGNC:11367]
74.3363	-4.0366	0.655	-6.1631	7e-10	4.46e-08	TSHR	TSHR	thyroid stimulating hormone receptor [Source:HGNC Symbol;Acc:HGNC:12373]	thyroid stimulating hormone receptor
73910.7	0.9411	0.1527	6.1626	7e-10	4.47e-08	RPL7	RPL7	ribosomal protein L7 [Source:HGNC Symbol;Acc:HGNC:10363]	ribosomal protein L7
143.655	2.3773	0.386	6.1596	7e-10	4.55e-08	TRIM16L	TRIM16L	tripartite motif containing 16-like ; uncharacterized LOC101930303	tripartite motif containing 16-like [Source:HGNC Symbol / Acc:HGNC:32670] / tripartite motif containing 16-like [Source:HGNC Symbol / Acc:HGNC:32670]
2020.75	1.2663	0.2056	6.159	7e-10	4.55e-08	CERS4	CERS4	ceramide synthase 4 [Source:HGNC Symbol;Acc:HGNC:23747]	ceramide synthase 4
58.1398	7.0274	1.1415	6.1563	7e-10	4.62e-08	SPINK2	SPINK2	serine peptidase inhibitor, Kazal type 2 (acrosin-trypsin inhibitor) [Source:HGNC Symbol;Acc:HGNC:11245]	serine peptidase inhibitor - Kazal type 2 (acrosin-trypsin inhibitor)
66.1866	2.819	0.4581	6.1536	8e-10	4.69e-08	AC091132.1
131.216	-10.183	1.6555	-6.151	8e-10	4.76e-08	RIC3	RIC3	RIC3 acetylcholine receptor chaperone [Source:HGNC Symbol;Acc:HGNC:30338]	RIC3 acetylcholine receptor chaperone
1478.7	0.993	0.1616	6.1465	8e-10	4.87e-08	FBXL14	FBXL14	F-box and leucine-rich repeat protein 14 [Source:HGNC Symbol;Acc:HGNC:28624]	F-box and leucine-rich repeat protein 14
1238.55	1.5224	0.2477	6.1461	8e-10	4.87e-08	TDRD3	TDRD3	tudor domain containing 3 [Source:HGNC Symbol;Acc:HGNC:20612]	tudor domain containing 3
14.0014	3.3712	0.5485	6.146	8e-10	4.87e-08	CTC-510F12.2
48.1097	4.3197	0.7028	6.1462	8e-10	4.87e-08	HSD17B14	HSD17B14	hydroxysteroid (17-beta) dehydrogenase 14 [Source:HGNC Symbol;Acc:HGNC:23238]	hydroxysteroid (17-beta) dehydrogenase 14
6.0359	3.7584	0.6117	6.1442	8e-10	4.92e-08	METTL7B	METTL7B	methyltransferase like 7B [Source:HGNC Symbol;Acc:HGNC:28276]	methyltransferase like 7B
66.5599	4.2863	0.6981	6.14	8e-10	5.04e-08	GRID1	GRID1	glutamate receptor, ionotropic, delta 1 [Source:HGNC Symbol;Acc:HGNC:4575]	glutamate receptor - ionotropic - delta 1
32573.6	0.9827	0.1602	6.1354	8e-10	5.17e-08	CKAP5	CKAP5	cytoskeleton associated protein 5 [Source:HGNC Symbol;Acc:HGNC:28959]	cytoskeleton associated protein 5
571.684	1.4831	0.2418	6.1334	9e-10	5.22e-08	PSMB8-AS1	PSMB8-AS1	PSMB8 antisense RNA 1 (head to head) [Source:HGNC Symbol;Acc:HGNC:39758]	PSMB8 antisense RNA 1 (head to head)
37.9767	11.6761	1.9036	6.1336	9e-10	5.22e-08	ZFY	ZFY	zinc finger protein, Y-linked [Source:HGNC Symbol;Acc:HGNC:12870]	zinc finger protein - Y-linked
6209	1.067	0.1742	6.1262	9e-10	5.45e-08	SARAF	SARAF	store-operated calcium entry-associated regulatory factor [Source:HGNC Symbol;Acc:HGNC:28789]	store-operated calcium entry-associated regulatory factor
2226.74	3.9576	0.6462	6.1243	9e-10	5.5e-08	CPNE2	CPNE2	copine II [Source:HGNC Symbol;Acc:HGNC:2315]	copine II
99.9409	-10.564	1.7261	-6.12	9e-10	5.64e-08	AP000476.1
496.673	5.9007	0.9644	6.1182	9e-10	5.67e-08	CADPS	CADPS	Ca++-dependent secretion activator [Source:HGNC Symbol;Acc:HGNC:1426]	Ca++-dependent secretion activator
22.9654	4.8413	0.7913	6.1184	9e-10	5.67e-08	ADRB1	ADRB1	adrenoceptor beta 1 [Source:HGNC Symbol;Acc:HGNC:285]	adrenoceptor beta 1
2683.28	2.3319	0.3811	6.1188	9e-10	5.67e-08	LINC00426	LINC00426	; long intergenic non-protein coding RNA 426	long intergenic non-protein coding RNA 426 [Source:HGNC Symbol / Acc:HGNC:42761] / long intergenic non-protein coding RNA 426 [Source:HGNC Symbol / Acc:HGNC:42761]
20.9525	6.2187	1.0169	6.1156	1e-09	5.75e-08	IGLC6	IGLC6	immunoglobulin lambda constant 6 (Kern+Oz- marker, gene/pseudogene) [Source:HGNC Symbol;Acc:HGNC:5860]
105.987	1.571	0.2569	6.1147	1e-09	5.78e-08	WTIP	WTIP	Wilms tumor 1 interacting protein [Source:HGNC Symbol;Acc:HGNC:20964]	Wilms tumor 1 interacting protein
6531.39	1.1773	0.1926	6.1137	1e-09	5.8e-08	WDTC1	WDTC1	WD and tetratricopeptide repeats 1 [Source:HGNC Symbol;Acc:HGNC:29175]	WD and tetratricopeptide repeats 1
31.9854	2.9542	0.4834	6.1115	1e-09	5.87e-08	RP11-326C3.12
83.2452	4.564	0.7471	6.1094	1e-09	5.92e-08	BAI1	BAI1	brain-specific angiogenesis inhibitor 1 [Source:HGNC Symbol;Acc:HGNC:943]	brain-specific angiogenesis inhibitor 1
1022.25	1.141	0.1868	6.1097	1e-09	5.92e-08	FRA10AC1	FRA10AC1	fragile site, folic acid type, rare, fra(10)(q23.3) or fra(10)(q24.2) candidate 1 [Source:HGNC Symbol;Acc:HGNC:1162]	fragile site - folic acid type - rare - fra(10)(q23.3) or fra(10)(q24.2) candidate 1
97.8872	4.1463	0.679	6.1067	1e-09	6.01e-08	ZNF876P	ZNF876P	zinc finger protein 876, pseudogene [Source:HGNC Symbol;Acc:HGNC:32472]	zinc finger protein 876 - pseudogene
1321.17	1.526	0.2502	6.0992	1.1e-09	6.29e-08	TNFAIP8L1	TNFAIP8L1	tumor necrosis factor, alpha-induced protein 8-like 1 [Source:HGNC Symbol;Acc:HGNC:28279]	tumor necrosis factor - alpha-induced protein 8-like 1
1445.63	1.6062	0.2636	6.0946	1.1e-09	6.46e-08	MXI1	MXI1	MAX interactor 1, dimerization protein [Source:HGNC Symbol;Acc:HGNC:7534]	MAX interactor 1 - dimerization protein
184.01	-6.24	1.0243	-6.0922	1.1e-09	6.54e-08	OGDHL	OGDHL	oxoglutarate dehydrogenase-like [Source:HGNC Symbol;Acc:HGNC:25590]	oxoglutarate dehydrogenase-like
177.394	5.9951	0.9846	6.0888	1.1e-09	6.67e-08	AC019118.3
18.7074	4.4611	0.7327	6.0882	1.1e-09	6.68e-08	COL14A1	COL14A1	collagen, type XIV, alpha 1 [Source:HGNC Symbol;Acc:HGNC:2191]	collagen - type XIV - alpha 1
5095.37	-1.2563	0.2065	-6.085	1.2e-09	6.8e-08	PITPNM1	PITPNM1	phosphatidylinositol transfer protein, membrane-associated 1 [Source:HGNC Symbol;Acc:HGNC:9003]	phosphatidylinositol transfer protein - membrane-associated 1
5814.57	1.1047	0.1816	6.0823	1.2e-09	6.91e-08	MTF2	MTF2	metal response element binding transcription factor 2 [Source:HGNC Symbol;Acc:HGNC:29535]	metal response element binding transcription factor 2
481.801	-3.8774	0.6376	-6.0817	1.2e-09	6.92e-08	CD151	CD151	CD151 molecule (Raph blood group) [Source:HGNC Symbol;Acc:HGNC:1630]	CD151 molecule (Raph blood group)
996.714	5.3281	0.8772	6.0741	1.2e-09	7.24e-08	KLHL29	KLHL29	kelch-like family member 29 [Source:HGNC Symbol;Acc:HGNC:29404]	kelch-like family member 29
169.31	1.4239	0.2346	6.0687	1.3e-09	7.47e-08	SRGAP2B	SRGAP2B	SLIT-ROBO Rho GTPase activating protein 2B [Source:HGNC Symbol;Acc:HGNC:35237]	SLIT-ROBO Rho GTPase activating protein 2B
22.0603	3.4305	0.5654	6.0675	1.3e-09	7.51e-08	AC005789.11			sprouty-related - EVH1 domain containing 3
1464.42	2.0218	0.3333	6.0656	1.3e-09	7.59e-08	R3HDM2	R3HDM2	R3H domain containing 2 [Source:HGNC Symbol;Acc:HGNC:29167]	R3H domain containing 2
21.9754	-4.7016	0.777	-6.0508	1.4e-09	8.3e-08	TMEM17	TMEM17	transmembrane protein 17 [Source:HGNC Symbol;Acc:HGNC:26623]	transmembrane protein 17
23.7765	7.2211	1.1943	6.0461	1.5e-09	8.53e-08	GPRC5C	GPRC5C	G protein-coupled receptor, class C, group 5, member C [Source:HGNC Symbol;Acc:HGNC:13309]	G protein-coupled receptor - class C - group 5 - member C
48.2107	4.4748	0.7403	6.0447	1.5e-09	8.59e-08	RP5-875O13.7			uncharacterized LOC102725055
281.072	7.2359	1.1972	6.0438	1.5e-09	8.62e-08	JAKMIP1	JAKMIP1	janus kinase and microtubule interacting protein 1 [Source:HGNC Symbol;Acc:HGNC:26460]	janus kinase and microtubule interacting protein 1
5239.27	1.1976	0.1983	6.0388	1.6e-09	8.87e-08	RNASEH2B	RNASEH2B	ribonuclease H2, subunit B [Source:HGNC Symbol;Acc:HGNC:25671]	ribonuclease H2 - subunit B
7.4747	2.9938	0.4958	6.0378	1.6e-09	8.91e-08	RP5-1165K10.2
256.891	-2.6683	0.442	-6.0362	1.6e-09	8.98e-08	CTA-292E10.9		uncharacterized LOC102724137 ; uncharacterized LOC102723646	/
197.827	2.466	0.4087	6.0338	1.6e-09	9.1e-08	PCSK4	PCSK4	proprotein convertase subtilisin/kexin type 4 [Source:HGNC Symbol;Acc:HGNC:8746]	proprotein convertase subtilisin/kexin type 4
33.3643	3.6857	0.6115	6.0275	1.7e-09	9.44e-08	TNFRSF25	TNFRSF25	tumor necrosis factor receptor superfamily, member 25 [Source:HGNC Symbol;Acc:HGNC:11910]	tumor necrosis factor receptor superfamily - member 25
9299.94	0.8754	0.1453	6.0241	1.7e-09	9.63e-08	TBC1D5	TBC1D5	TBC1 domain family, member 5 [Source:HGNC Symbol;Acc:HGNC:19166]	TBC1 domain family - member 5
107.262	-6.0168	0.9995	-6.0199	1.7e-09	9.86e-08	LRRN3	LRRN3	leucine rich repeat neuronal 3 [Source:HGNC Symbol;Acc:HGNC:17200]	leucine rich repeat neuronal 3
48.2264	4.2708	0.7097	6.0176	1.8e-09	9.98e-08	RP11-326C3.15
3255.12	0.7908	0.1315	6.0149	1.8e-09	1.013e-07	HIRIP3	HIRIP3	HIRA interacting protein 3 [Source:HGNC Symbol;Acc:HGNC:4917]	HIRA interacting protein 3
175.814	2.6037	0.4332	6.0112	1.8e-09	1.035e-07	EFCAB12	EFCAB12	EF-hand calcium binding domain 12 [Source:HGNC Symbol;Acc:HGNC:28061]	EF-hand calcium binding domain 12
36.5129	-2.3609	0.3928	-6.0102	1.9e-09	1.037e-07	RP11-170N16.3
294.601	-1.3699	0.2279	-6.0102	1.9e-09	1.037e-07	MTMR8	MTMR8	myotubularin related protein 8 [Source:HGNC Symbol;Acc:HGNC:16825]	myotubularin related protein 8
38.6007	-9.2548	1.5404	-6.0081	1.9e-09	1.049e-07	TNFSF14	TNFSF14	tumor necrosis factor (ligand) superfamily, member 14 [Source:HGNC Symbol;Acc:HGNC:11930]	tumor necrosis factor (ligand) superfamily - member 14
1768.11	7.9825	1.3302	6.0011	2e-09	1.093e-07	NLRP2	NLRP2	NLR family, pyrin domain containing 2 [Source:HGNC Symbol;Acc:HGNC:22948]	NLR family - pyrin domain containing 2
141.585	3.2664	0.5446	5.9978	2e-09	1.113e-07	RP11-764K9.4			uncharacterized LOC102723780
1919.75	1.0987	0.1832	5.9964	2e-09	1.121e-07	HLCS	HLCS	holocarboxylase synthetase (biotin-(proprionyl-CoA-carboxylase (ATP-hydrolysing)) ligase) [Source:HGNC Symbol;Acc:HGNC:4976]	holocarboxylase synthetase (biotin-(proprionyl-CoA-carboxylase (ATP-hydrolysing)) ligase)
735.892	-9.5248	1.5889	-5.9946	2e-09	1.131e-07	PARD3	PARD3	par-3 family cell polarity regulator [Source:HGNC Symbol;Acc:HGNC:16051]	par-3 family cell polarity regulator
163.817	7.0982	1.1847	5.9917	2.1e-09	1.15e-07	RAB25	RAB25	RAB25, member RAS oncogene family [Source:HGNC Symbol;Acc:HGNC:18238]	RAB25 - member RAS oncogene family
28.4277	11.2551	1.8791	5.9896	2.1e-09	1.162e-07	RPS4Y1	RPS4Y1	ribosomal protein S4, Y-linked 1 [Source:HGNC Symbol;Acc:HGNC:10425]	ribosomal protein S4 - Y-linked 1
11.7063	-6.9131	1.155	-5.9851	2.2e-09	1.192e-07	NPTXR	NPTXR	neuronal pentraxin receptor [Source:HGNC Symbol;Acc:HGNC:7954]	neuronal pentraxin receptor
224.891	-4.604	0.7696	-5.9822	2.2e-09	1.211e-07	DIRAS1	DIRAS1	DIRAS family, GTP-binding RAS-like 1 [Source:HGNC Symbol;Acc:HGNC:19127]	DIRAS family - GTP-binding RAS-like 1
31.8934	9.2776	1.5526	5.9755	2.3e-09	1.26e-07	TMSB4Y	TMSB4Y	thymosin beta 4, Y-linked [Source:HGNC Symbol;Acc:HGNC:11882]	thymosin beta 4 - Y-linked
100.371	4.9634	0.8308	5.9742	2.3e-09	1.268e-07	IGLC5	IGLC5	immunoglobulin lambda constant 5 (pseudogene) [Source:HGNC Symbol;Acc:HGNC:5859]
457.925	-3.5716	0.5981	-5.9716	2.3e-09	1.286e-07	TTC28	TTC28	tetratricopeptide repeat domain 28 [Source:HGNC Symbol;Acc:HGNC:29179]	tetratricopeptide repeat domain 28
631.139	-7.0608	1.183	-5.9684	2.4e-09	1.309e-07	PTK7	PTK7	protein tyrosine kinase 7 [Source:HGNC Symbol;Acc:HGNC:9618]	protein tyrosine kinase 7
27.3819	3.8539	0.6458	5.9676	2.4e-09	1.313e-07	RHCE	RHCE	Rh blood group, CcEe antigens [Source:HGNC Symbol;Acc:HGNC:10008]	Rh blood group - CcEe antigens
763.859	2.2312	0.3742	5.9626	2.5e-09	1.351e-07	ANKRD34A	ANKRD34A	ankyrin repeat domain 34A [Source:HGNC Symbol;Acc:HGNC:27639]	ankyrin repeat domain 34A
312.407	-3.3662	0.5647	-5.9606	2.5e-09	1.365e-07	JAM3	JAM3	junctional adhesion molecule 3 [Source:HGNC Symbol;Acc:HGNC:15532]	junctional adhesion molecule 3
2444.8	-1.9322	0.3245	-5.9542	2.6e-09	1.417e-07	SLC25A13	SLC25A13	solute carrier family 25 (aspartate/glutamate carrier), member 13 [Source:HGNC Symbol;Acc:HGNC:10983]	solute carrier family 25 (aspartate/glutamate carrier) - member 13
9800.23	1.1416	0.1918	5.952	2.6e-09	1.434e-07	KIF11	KIF11	kinesin family member 11 [Source:HGNC Symbol;Acc:HGNC:6388]	kinesin family member 11
8.8115	-5.3698	0.9032	-5.9454	2.8e-09	1.49e-07	RP11-767C1.1
468.338	-5.6787	0.9555	-5.9432	2.8e-09	1.508e-07	TBC1D9	TBC1D9	TBC1 domain family, member 9 (with GRAM domain) [Source:HGNC Symbol;Acc:HGNC:21710]	TBC1 domain family - member 9 (with GRAM domain)
141.751	-8.8342	1.4871	-5.9404	2.8e-09	1.531e-07	ZNF358	ZNF358	zinc finger protein 358 [Source:HGNC Symbol;Acc:HGNC:16838]	zinc finger protein 358
9409.33	1.5264	0.2571	5.9357	2.9e-09	1.572e-07	LRRFIP1	LRRFIP1	leucine rich repeat (in FLII) interacting protein 1 [Source:HGNC Symbol;Acc:HGNC:6702]	leucine rich repeat (in FLII) interacting protein 1
4509.87	1.0962	0.1847	5.9349	2.9e-09	1.577e-07	DYM	DYM	dymeclin [Source:HGNC Symbol;Acc:HGNC:21317]	dymeclin
10.3845	4.1216	0.6948	5.9324	3e-09	1.599e-07	AC007040.11		Uncharacterized protein [Source:UniProtKB/TrEMBL;Acc:U3KQ87]
212.106	7.51	1.2662	5.9309	3e-09	1.61e-07	SOX2-OT	SOX2-OT	SOX2 overlapping transcript [Source:HGNC Symbol;Acc:HGNC:20209]	SOX2 overlapping transcript
1362.42	0.8354	0.1409	5.9297	3e-09	1.619e-07	KDM4C	KDM4C	lysine (K)-specific demethylase 4C [Source:HGNC Symbol;Acc:HGNC:17071]	lysine (K)-specific demethylase 4C
1458.3	1.0987	0.1853	5.9279	3.1e-09	1.635e-07	LIPA	LIPA	lipase A, lysosomal acid, cholesterol esterase ; uncharacterized LOC101926887	lipase A - lysosomal acid - cholesterol esterase [Source:HGNC Symbol / Acc:HGNC:6617] / lipase A - lysosomal acid - cholesterol esterase [Source:HGNC Symbol / Acc:HGNC:6617]
38.4103	-5.1355	0.8665	-5.9269	3.1e-09	1.641e-07	GPR176	GPR176	G protein-coupled receptor 176 [Source:HGNC Symbol;Acc:HGNC:32370]	G protein-coupled receptor 176
600.001	-9.8087	1.6554	-5.9254	3.1e-09	1.653e-07	EVC	EVC	Ellis van Creveld syndrome [Source:HGNC Symbol;Acc:HGNC:3497]	Ellis van Creveld syndrome
36.779	-11.3768	1.9202	-5.9248	3.1e-09	1.657e-07	TUB	TUB	tubby bipartite transcription factor [Source:HGNC Symbol;Acc:HGNC:12406]	tubby bipartite transcription factor
1146.18	1.7772	0.3	5.9238	3.1e-09	1.663e-07	CCSER2	CCSER2	coiled-coil serine-rich protein 2 [Source:HGNC Symbol;Acc:HGNC:29197]	coiled-coil serine-rich protein 2
86.5192	1.9699	0.3327	5.9211	3.2e-09	1.688e-07	RP11-217B1.2
6.69	3.1839	0.5379	5.9192	3.2e-09	1.705e-07	TCEB1P28	TCEB1P28	transcription elongation factor B (SIII), polypeptide 1 pseudogene 28 [Source:HGNC Symbol;Acc:HGNC:49169]
87.5284	1.1901	0.2015	5.9064	3.5e-09	1.839e-07	C16orf95	C16orf95	chromosome 16 open reading frame 95 [Source:HGNC Symbol;Acc:HGNC:40033]	chromosome 16 open reading frame 95
1245.04	-3.4304	0.581	-5.9047	3.5e-09	1.855e-07	PFN2	PFN2	profilin 2 [Source:HGNC Symbol;Acc:HGNC:8882]	profilin 2
3024.37	1.9607	0.3322	5.9022	3.6e-09	1.88e-07	TMEM57	TMEM57	transmembrane protein 57 [Source:HGNC Symbol;Acc:HGNC:25572]	transmembrane protein 57
2569.16	0.9116	0.1545	5.9001	3.6e-09	1.901e-07	EXTL3	EXTL3	exostosin-like glycosyltransferase 3 [Source:HGNC Symbol;Acc:HGNC:3518]	exostosin-like glycosyltransferase 3
82.3372	-6.6053	1.121	-5.8923	3.8e-09	1.989e-07	SHISA3	SHISA3	shisa family member 3 [Source:HGNC Symbol;Acc:HGNC:25159]	shisa family member 3
1939.17	1.4206	0.2414	5.8856	4e-09	2.068e-07	ERLIN1	ERLIN1	ER lipid raft associated 1 [Source:HGNC Symbol;Acc:HGNC:16947]	ER lipid raft associated 1
78.7342	-6.5131	1.1073	-5.8821	4.1e-09	2.108e-07	GAS8	GAS8	growth arrest-specific 8 [Source:HGNC Symbol;Acc:HGNC:4166]	growth arrest-specific 8
2491.23	0.7509	0.1277	5.8808	4.1e-09	2.121e-07	POLR3D	POLR3D	polymerase (RNA) III (DNA directed) polypeptide D, 44kDa [Source:HGNC Symbol;Acc:HGNC:1080]	polymerase (RNA) III (DNA directed) polypeptide D - 44kDa
4978.38	1.3595	0.2314	5.8746	4.2e-09	2.199e-07	VASP	VASP	vasodilator-stimulated phosphoprotein [Source:HGNC Symbol;Acc:HGNC:12652]	vasodilator-stimulated phosphoprotein
174.066	7.4089	1.2619	5.8712	4.3e-09	2.24e-07	SOX5	SOX5	SRY (sex determining region Y)-box 5 [Source:HGNC Symbol;Acc:HGNC:11201]	SRY (sex determining region Y)-box 5
68.3786	1.7702	0.302	5.861	4.6e-09	2.378e-07	RP11-23J18.1
1550.72	7.5628	1.291	5.8582	4.7e-09	2.414e-07	IGHV3-23	IGHV3-23	immunoglobulin heavy variable 3-23 [Source:HGNC Symbol;Acc:HGNC:5588]
124.585	7.8011	1.332	5.8568	4.7e-09	2.431e-07	MTUS1	MTUS1	microtubule associated tumor suppressor 1 [Source:HGNC Symbol;Acc:HGNC:29789]	microtubule associated tumor suppressor 1
69.2453	2.335	0.3987	5.856	4.7e-09	2.433e-07	RP11-315I20.1
16.0317	-4.1446	0.7077	-5.8562	4.7e-09	2.433e-07	ADCY1	ADCY1	adenylate cyclase 1 (brain) [Source:HGNC Symbol;Acc:HGNC:232]	adenylate cyclase 1 (brain)
8010.82	0.8714	0.1489	5.8523	4.8e-09	2.484e-07	GPBP1L1	GPBP1L1	GC-rich promoter binding protein 1-like 1 [Source:HGNC Symbol;Acc:HGNC:28843]	GC-rich promoter binding protein 1-like 1
859.986	1.1039	0.1887	5.8511	4.9e-09	2.498e-07	BTRC	BTRC	beta-transducin repeat containing E3 ubiquitin protein ligase [Source:HGNC Symbol;Acc:HGNC:1144]	beta-transducin repeat containing E3 ubiquitin protein ligase
68.8936	-5.8719	1.0038	-5.8498	4.9e-09	2.513e-07	SCN3A	SCN3A	sodium channel, voltage-gated, type III, alpha subunit [Source:HGNC Symbol;Acc:HGNC:10590]	sodium channel - voltage-gated - type III - alpha subunit
478.895	1.0081	0.1724	5.8489	4.9e-09	2.523e-07	P2RX4	P2RX4	purinergic receptor P2X, ligand-gated ion channel, 4 [Source:HGNC Symbol;Acc:HGNC:8535]	purinergic receptor P2X - ligand-gated ion channel - 4
1109.39	1.2029	0.2058	5.8441	5.1e-09	2.592e-07	HAUS4	HAUS4	HAUS augmin-like complex, subunit 4 ; microRNA 4707	HAUS augmin-like complex - subunit 4 [Source:HGNC Symbol / Acc:HGNC:20163] / HAUS augmin-like complex - subunit 4 [Source:HGNC Symbol / Acc:HGNC:20163]
11793	4.3057	0.737	5.8419	5.2e-09	2.622e-07	PRKAR2B	PRKAR2B	protein kinase, cAMP-dependent, regulatory, type II, beta [Source:HGNC Symbol;Acc:HGNC:9392]	protein kinase - cAMP-dependent - regulatory - type II - beta
16.2333	5.3263	0.9121	5.8393	5.2e-09	2.658e-07	SPOCD1	SPOCD1	SPOC domain containing 1 [Source:HGNC Symbol;Acc:HGNC:26338]	SPOC domain containing 1
297.784	2.8596	0.4899	5.8368	5.3e-09	2.694e-07	CTB-52I2.4
6.9697	2.5267	0.433	5.8349	5.4e-09	2.72e-07	RP11-217B7.2
[truncated: 38,968 more rows]

## Sheet: BL_vs_DLBCLneg
baseMean	log2FoldChange	lfcSE	stat	pvalue	padj	external_gene_name	hgnc_symbol	description	wikigene_description
[truncated: 39,555 more rows]

## Sheet: DLBCLpos_vs_DLBCLneg
baseMean	log2FoldChange	lfcSE	stat	pvalue	padj	external_gene_name	hgnc_symbol	description	wikigene_description
[truncated: 39,555 more rows]
